# Supplementary material for: Crystal structure of 3-benzoyl-2-[(5-bromo-2-hydroxy-3-meth­oxy­benzyl­idene)amino]-4,5,6,7-tetra­hydro­benzo[b]thio­phene
Source: Acta Crystallogr E Crystallogr Commun. 2015 Jan 17;71(Pt 2):176–9. doi: 10.1107/S2056989015000195 (PMC4384575; doi:10.1107/S2056989015000195)
Supplement: Supplementary file 1 [file e-71-00176-sup1.cif]

##############################################################################
#                                                                            #
# This CIF contains the data in a paper accepted for publication in          #
# Acta Crystallographica Section E. It conforms to the requirements of       #
# Notes for Authors for Acta Crystallographica Section E, and has been       #
# peer reviewed under the auspices of the IUCr Commission on Journals.       #
#                                                                            #
# Full details of the Crystallographic Information File format               #
# are given in the paper "The Crystallographic Information File (CIF):       #
# a New Standard Archive File for Crystallography" by S. R. Hall, F. H.      #
# Allen and I. D. Brown [Acta Cryst. (1991), A47, 655-685].                  #
#                                                                            #
# The current version of the core CIF dictionary is obtainable from          #
# ftp://ftp.iucr.org/pub/cif_core.dic.                                       #
#                                                                            #
# Software is freely available for graphical display of the structure(s)     #
# in this CIF. For information consult the CIF software page                 #
# http://www.iucr.org/resources/cif/software.                                #
#                                                                            #
# This file may be used for bona fide research purposes within the           #
# scientific community so long as proper attribution is given to the journal # 
# article from which it was obtained.                                        #
#                                                                            #
##############################################################################
data_I
_audit_creation_method     SHELXL-2014
_journal_data_validation_number     ?
_journal_date_recd_electronic     2014-12-31
_journal_date_accepted     2015-01-06
_journal_name_full     'Acta Crystallographica, Section E'
_journal_year     2015
_journal_volume     71
_journal_issue      2
_journal_page_first     176
_journal_page_last     179
_journal_paper_category     GO
_journal_paper_doi     10.1107/S2056989015000195
_journal_coeditor_code     SU5055
_publ_contact_author_name
;
Jasinski, Jerry P.
;
_publ_contact_author_address
;
Department of Chemistry
Keene State College
229 Main Street
Keene, New Hampshire 03435, USA
;
_publ_contact_author_email     'jjasinski@keene.edu'
_publ_contact_author_fax     ?
_publ_contact_author_phone
;
603 358-2563
;
_publ_section_title
;\
Crystal structure of
3-benzoyl-2-[(5-bromo-2-hydroxy-3-methoxybenzylidene)amino]-4,5,6,7-\
tetrahydrobenzo[<i>b</i>]thiophene
;
loop_
    _publ_author_name
    _publ_author_address
    'Kaur, Manpreet'
;
Department of Studies in Chemistry
University of Mysore
Manasagangotri, Mysore 570 006, India
;
    'Jasinski, Jerry P.'
;
Department of Chemistry
Keene State College
229 Main Street
Keene, NH 03435-2001, USA
;
    'Yathirajan, H. S.'
;
Department of Studies in Chemistry
University of Mysore
Manasagangotri, Mysore 570 006, India
;
    'Glidewell, Christopher'
;
School of Chemistry
University of St Andrews
St Andrews
Fife KY16 9ST
Scotland
;
    'Byrappa, K.'
;
Materials Science Center
University of Mysore, Vijyana Bhavan Building
Manasagangotri, Mysore 570 006, India
;
_publ_section_synopsis
;
In the title compound, the planes of the benzene and phenyl rings are inclined
to the thiophene ring by 35.2(4) and 57.7(3)\%, respectively, while the planes
of the two aryl rings are almost normal to one another, making a dihedral
angle of 86.4(6)\%. In the crystal, molecules are linked by C---H...O hydrogen
bonds, forming chains propagating along the <i>a</i>-axis direction.
;
_chemical_name_systematic
;\
3-Benzoyl-2-[(5-bromo-2-hydroxy-3-methoxybenzylidene)amino]-4,5,6,7-\
tetrahydrobenzo[<i>b</i>]thiophene
;
_chemical_name_common
;
;
_chemical_formula_moiety     'C23 H20 Br N O3 S'
_chemical_formula_sum     'C23 H20 Br N O3 S'
_chemical_formula_iupac     'C23 H20 Br N O3 S'
_chemical_formula_weight     470.36
_chemical_melting_point     ?
_shelx_space_group_comment
;
The symmetry employed for this shelxl refinement is uniquely defined
by the following loop, which should always be used as a source of
symmetry information in preference to the above space-group names.
They are only intended as comments.
;
_space_group_crystal_system     monoclinic
_space_group_name_H-M_alt     'P 21/c'
_space_group_name_Hall     '-P 2ybc'
loop_
    _space_group_symop_operation_xyz
    'x, y, z'
    '-x, y+1/2, -z+1/2'
    '-x, -y, -z'
    'x, -y-1/2, z-1/2'
_cell_length_a     4.81267(18)
_cell_length_b     22.1919(8)
_cell_length_c     18.7012(7)
_cell_angle_alpha     90
_cell_angle_beta     97.392(3)
_cell_angle_gamma     90
_cell_volume     1980.73(13)
_cell_formula_units_Z     4
_cell_measurement_reflns_used     3787
_cell_measurement_theta_min     3.984
_cell_measurement_theta_max     71.135
_cell_measurement_temperature     173(2)
_exptl_crystal_description     block
_exptl_crystal_colour     colourless
_exptl_crystal_size_max     0.320
_exptl_crystal_size_mid     0.220
_exptl_crystal_size_min     0.160
_exptl_crystal_density_diffrn     1.577
_exptl_crystal_density_meas     ?
_exptl_crystal_density_method     ?
_exptl_crystal_F_000     960
_exptl_absorpt_coefficient_mu     4.026
_exptl_absorpt_correction_type     multi-scan
_exptl_absorpt_process_details
;
(SADABS; Sheldrick, 2008)
;
_shelx_estimated_absorpt_T_min     0.359
_shelx_estimated_absorpt_T_max     0.565
_exptl_absorpt_correction_T_min     0.281
_exptl_absorpt_correction_T_max     0.525
_exptl_special_details     ?
_diffrn_ambient_temperature     173(2)
_diffrn_radiation_type     CuK\a
_diffrn_radiation_wavelength     1.54184
_diffrn_measurement_device_type     'Agilent Eos Gemini'
_diffrn_measurement_method     '\w scans'
_diffrn_detector_area_resol_mean     16.0416
_diffrn_reflns_number     7659
_diffrn_reflns_av_R_equivalents     0.0240
_diffrn_reflns_theta_min     3.984
_diffrn_reflns_theta_max     71.135
_diffrn_reflns_theta_full     67.684
_diffrn_measured_fraction_theta_max     0.989
_diffrn_measured_fraction_theta_full     1.000
_diffrn_reflns_limit_h_min     -5
_diffrn_reflns_limit_h_max     4
_diffrn_reflns_limit_k_min     -23
_diffrn_reflns_limit_k_max     27
_diffrn_reflns_limit_l_min     -19
_diffrn_reflns_limit_l_max     22
_diffrn_standards_number     0
_diffrn_standards_interval_count     0
_diffrn_standards_interval_time     0
_diffrn_standards_decay_%     0
_refine_special_details     ?
_reflns_number_total     3787
_reflns_number_gt     3569
_reflns_threshold_expression     I>2\s(I)
_refine_ls_structure_factor_coef     Fsqd
_refine_ls_matrix_type     full
_refine_ls_R_factor_all     0.0426
_refine_ls_R_factor_gt     0.0396
_refine_ls_wR_factor_gt     0.1065
_refine_ls_wR_factor_ref     0.1082
_refine_ls_goodness_of_fit_ref     1.102
_refine_ls_restrained_S_all     1.103
_refine_ls_number_reflns     3787
_refine_ls_number_parameters     271
_refine_ls_number_restraints     5
_refine_ls_hydrogen_treatment     constr
_refine_ls_weighting_scheme     calc
_refine_ls_weighting_details
              'w=1/[\s^2^(Fo^2^)+(0.0688P)^2^+1.0707P] where P=(Fo^2^+2Fc^2^)/3'
_atom_sites_solution_hydrogens     geom
_atom_sites_solution_primary     ?
_atom_sites_solution_secondary     ?
_refine_ls_shift/su_max     0.001
_refine_ls_shift/su_mean     0.000
_refine_diff_density_max     0.974
_refine_diff_density_min     -0.465
_refine_ls_extinction_method     none
_refine_ls_extinction_coef     .
loop_
    _atom_type_symbol
    _atom_type_description
    _atom_type_scat_dispersion_real
    _atom_type_scat_dispersion_imag
    _atom_type_scat_source
    'C' 'C' 0.0181 0.0091
                         'International Tables Vol C Tables 4.2.6.8 and 6.1.1.4'
    'H' 'H' 0.0000 0.0000
                         'International Tables Vol C Tables 4.2.6.8 and 6.1.1.4'
    'N' 'N' 0.0311 0.0180
                         'International Tables Vol C Tables 4.2.6.8 and 6.1.1.4'
    'O' 'O' 0.0492 0.0322
                         'International Tables Vol C Tables 4.2.6.8 and 6.1.1.4'
    'S' 'S' 0.3331 0.5567
                         'International Tables Vol C Tables 4.2.6.8 and 6.1.1.4'
    'Br' 'Br' -0.6763 1.2805
                         'International Tables Vol C Tables 4.2.6.8 and 6.1.1.4'
_computing_data_collection
;
CrysAlis PRO (Agilent, 2012)
;
_computing_cell_refinement
;
CrysAlis PRO (Agilent, 2012)
;
_computing_data_reduction
;
CrysAlis RED (Agilent, 2012)
;
_computing_structure_solution
;
SHELXS97 (Sheldrick, 2008)
;
_computing_structure_refinement
;
SHELXL2014 (Sheldrick, 2015)
;
_computing_molecular_graphics
;
PLATON (Spek, 2009)
;
_computing_publication_material
;
PLATON (Spek, 2009) and SHELXL2014 (Sheldrick, 2015)
;
loop_
    _atom_site_type_symbol
    _atom_site_label
    _atom_site_fract_x
    _atom_site_fract_y
    _atom_site_fract_z
    _atom_site_U_iso_or_equiv
    _atom_site_adp_type
    _atom_site_calc_flag
    _atom_site_occupancy
    _atom_site_disorder_assembly
    _atom_site_disorder_group
    S S1 0.69785(12) 0.48921(2) 0.30795(3) 0.02408(15) Uani d 1 . .
    C C2 0.5317(5) 0.42375(10) 0.27216(12) 0.0209(5) Uani d 1 . .
    C C3 0.5569(5) 0.41833(10) 0.19965(12) 0.0217(5) Uani d 1 . .
    C C3A 0.7019(5) 0.46860(11) 0.17283(12) 0.0230(5) Uani d 1 . .
    C C4 0.7525(5) 0.47825(12) 0.09563(13) 0.0292(5) Uani d 0.753(6) A -1
    H H4A 0.5712 0.4860 0.0656 0.035 Uiso calc 0.753(6) A -1
    H H4B 0.8335 0.4411 0.0775 0.035 Uiso calc 0.753(6) A -1
    C C5 0.9516(10) 0.53138(18) 0.0881(2) 0.0417(11) Uani d 0.753(6) A -1
    H H5A 1.1474 0.5171 0.0987 0.050 Uiso calc 0.753(6) A -1
    H H5B 0.9236 0.5457 0.0375 0.050 Uiso calc 0.753(6) A -1
    C C6 0.9090(10) 0.58370(16) 0.1374(2) 0.0405(10) Uani d 0.753(6) A -1
    H H6A 0.7144 0.5988 0.1267 0.049 Uiso calc 0.753(6) A -1
    H H6B 1.0376 0.6169 0.1287 0.049 Uiso calc 0.753(6) A -1
    C C7 0.9640(6) 0.56445(12) 0.21574(15) 0.0316(5) Uani d 0.753(6) A -1
    H H7A 1.1660 0.5560 0.2292 0.038 Uiso calc 0.753(6) A -1
    H H7B 0.9093 0.5971 0.2472 0.038 Uiso calc 0.753(6) A -1
    C C44 0.7525(5) 0.47825(12) 0.09563(13) 0.0292(5) Uani d 0.247(6) A -2
    H H44A 0.5808 0.4681 0.0628 0.035 Uiso calc 0.247(6) A -2
    H H44B 0.9051 0.4514 0.0842 0.035 Uiso calc 0.247(6) A -2
    C C45 0.833(3) 0.5441(3) 0.0844(4) 0.0417(11) Uani d 0.247(6) A -2
    H H45A 0.8962 0.5485 0.0364 0.050 Uiso calc 0.247(6) A -2
    H H45B 0.6657 0.5700 0.0856 0.050 Uiso calc 0.247(6) A -2
    C C46 1.063(2) 0.5648(5) 0.1419(3) 0.0405(10) Uani d 0.247(6) A -2
    H H46A 1.1222 0.6060 0.1305 0.049 Uiso calc 0.247(6) A -2
    H H46B 1.2268 0.5378 0.1423 0.049 Uiso calc 0.247(6) A -2
    C C47 0.9640(6) 0.56445(12) 0.21574(15) 0.0316(5) Uani d 0.247(6) A -2
    H H47A 1.1281 0.5659 0.2535 0.038 Uiso calc 0.247(6) A -2
    H H47B 0.8480 0.6006 0.2211 0.038 Uiso calc 0.247(6) A -2
    C C7A 0.7954(5) 0.50878(11) 0.22528(13) 0.0248(5) Uani d 1 . .
    N N2 0.3809(4) 0.38630(9) 0.31246(10) 0.0214(4) Uani d 1 . .
    C C27 0.2835(5) 0.40820(11) 0.36777(12) 0.0228(5) Uani d 1 . .
    H H27 0.3226 0.4492 0.3798 0.027 Uiso calc 1 . .
    C C21 0.1168(5) 0.37392(10) 0.41313(12) 0.0213(4) Uani d 1 . .
    C C22 0.0790(4) 0.31190(10) 0.40655(11) 0.0199(4) Uani d 1 . .
    C C23 -0.0965(5) 0.28198(10) 0.45045(12) 0.0214(4) Uani d 1 . .
    C C24 -0.2273(5) 0.31462(10) 0.49988(12) 0.0216(4) Uani d 1 . .
    H H24 -0.3471 0.2950 0.5291 0.026 Uiso calc 1 . .
    C C25 -0.1808(5) 0.37664(10) 0.50617(12) 0.0221(4) Uani d 1 . .
    Br Br25 -0.34996(6) 0.42100(2) 0.57603(2) 0.03072(12) Uani d 1 . .
    C C26 -0.0130(5) 0.40670(11) 0.46400(12) 0.0242(5) Uani d 1 . .
    H H26 0.0150 0.4489 0.4691 0.029 Uiso calc 1 . .
    O O22 0.2048(4) 0.27806(7) 0.35966(9) 0.0251(3) Uani d 1 . .
    H H22 0.2957 0.3006 0.3350 0.038 Uiso calc 1 . .
    O O23 -0.1211(4) 0.22165(8) 0.44037(10) 0.0286(4) Uani d 1 . .
    C C28 -0.3190(5) 0.19060(11) 0.47808(14) 0.0298(5) Uani d 1 . .
    H H28A -0.5067 0.2072 0.4638 0.045 Uiso calc 1 . .
    H H28B -0.2674 0.1958 0.5301 0.045 Uiso calc 1 . .
    H H28C -0.3183 0.1476 0.4661 0.045 Uiso calc 1 . .
    C C37 0.4280(5) 0.36935(11) 0.15198(12) 0.0241(5) Uani d 1 . .
    O O37 0.3043(4) 0.38180(9) 0.09281(10) 0.0383(5) Uani d 1 . .
    C C31 0.4593(5) 0.30534(11) 0.17603(12) 0.0225(4) Uani d 1 . .
    C C32 0.2770(5) 0.26251(12) 0.14146(14) 0.0314(5) Uani d 1 . .
    H H32 0.1365 0.2746 0.1038 0.038 Uiso calc 1 . .
    C C33 0.2995(6) 0.20244(13) 0.16173(17) 0.0377(6) Uani d 1 . .
    H H33 0.1737 0.1735 0.1384 0.045 Uiso calc 1 . .
    C C34 0.5061(6) 0.18479(12) 0.21618(16) 0.0344(6) Uani d 1 . .
    H H34 0.5205 0.1437 0.2302 0.041 Uiso calc 1 . .
    C C35 0.6910(5) 0.22637(12) 0.25018(14) 0.0305(5) Uani d 1 . .
    H H35 0.8332 0.2138 0.2872 0.037 Uiso calc 1 . .
    C C36 0.6684(5) 0.28688(11) 0.23010(13) 0.0255(5) Uani d 1 . .
    H H36 0.7960 0.3156 0.2533 0.031 Uiso calc 1 . .
loop_
    _atom_site_aniso_label
    _atom_site_aniso_U_11
    _atom_site_aniso_U_22
    _atom_site_aniso_U_33
    _atom_site_aniso_U_12
    _atom_site_aniso_U_13
    _atom_site_aniso_U_23
    S1 0.0302(3) 0.0230(3) 0.0203(3) -0.0042(2) 0.0079(2) -0.0015(2)
    C2 0.0232(11) 0.0205(10) 0.0191(11) 0.0011(8) 0.0037(8) -0.0007(8)
    C3 0.0228(11) 0.0244(11) 0.0183(11) 0.0047(8) 0.0042(8) 0.0013(8)
    C3A 0.0218(11) 0.0254(11) 0.0232(11) 0.0045(9) 0.0084(8) 0.0049(9)
    C4 0.0350(13) 0.0341(13) 0.0204(11) 0.0045(10) 0.0108(9) 0.0041(10)
    C5 0.055(3) 0.041(2) 0.0355(17) -0.005(2) 0.030(2) 0.0059(15)
    C6 0.056(3) 0.0313(19) 0.0381(19) -0.0044(16) 0.0191(19) 0.0105(15)
    C7 0.0347(13) 0.0265(12) 0.0356(14) -0.0045(10) 0.0120(11) 0.0022(11)
    C44 0.0350(13) 0.0341(13) 0.0204(11) 0.0045(10) 0.0108(9) 0.0041(10)
    C45 0.055(3) 0.041(2) 0.0355(17) -0.005(2) 0.030(2) 0.0059(15)
    C46 0.056(3) 0.0313(19) 0.0381(19) -0.0044(16) 0.0191(19) 0.0105(15)
    C47 0.0347(13) 0.0265(12) 0.0356(14) -0.0045(10) 0.0120(11) 0.0022(11)
    C7A 0.0264(11) 0.0251(11) 0.0239(11) 0.0025(9) 0.0077(9) 0.0034(9)
    N2 0.0231(9) 0.0230(9) 0.0185(8) -0.0013(7) 0.0039(7) 0.0005(7)
    C27 0.0257(11) 0.0213(10) 0.0222(11) -0.0024(9) 0.0055(9) -0.0023(9)
    C21 0.0220(10) 0.0249(11) 0.0170(10) -0.0009(9) 0.0024(8) 0.0002(8)
    C22 0.0194(10) 0.0249(11) 0.0149(9) 0.0013(8) 0.0002(7) -0.0013(8)
    C23 0.0239(11) 0.0201(10) 0.0195(10) -0.0016(8) 0.0006(8) 0.0005(8)
    C24 0.0221(10) 0.0249(11) 0.0180(10) -0.0033(8) 0.0036(8) 0.0015(8)
    C25 0.0250(11) 0.0253(11) 0.0168(10) 0.0004(9) 0.0052(8) -0.0035(8)
    Br25 0.04036(19) 0.02851(18) 0.02633(17) -0.00364(10) 0.01589(12)
                                                                     -0.00703(9)
    C26 0.0286(12) 0.0232(10) 0.0212(10) -0.0024(9) 0.0044(9) -0.0023(9)
    O22 0.0293(9) 0.0237(8) 0.0240(8) -0.0016(6) 0.0099(6) -0.0028(6)
    O23 0.0361(9) 0.0206(8) 0.0314(8) -0.0038(7) 0.0141(7) -0.0009(7)
    C28 0.0344(13) 0.0248(11) 0.0315(12) -0.0091(10) 0.0094(10) 0.0014(10)
    C37 0.0241(11) 0.0288(12) 0.0198(10) 0.0029(9) 0.0037(8) -0.0023(9)
    O37 0.0496(11) 0.0379(10) 0.0241(9) 0.0043(9) -0.0088(8) 0.0008(8)
    C31 0.0215(10) 0.0279(12) 0.0185(10) 0.0025(9) 0.0043(8) -0.0048(9)
    C32 0.0270(12) 0.0334(13) 0.0316(12) 0.0023(10) -0.0044(10) -0.0071(11)
    C33 0.0310(13) 0.0318(13) 0.0484(16) -0.0062(11) -0.0025(11) -0.0100(12)
    C34 0.0349(13) 0.0248(12) 0.0441(15) 0.0034(10) 0.0076(11) -0.0022(11)
    C35 0.0314(12) 0.0302(13) 0.0289(12) 0.0060(10) 0.0003(10) -0.0012(10)
    C36 0.0247(11) 0.0257(11) 0.0256(11) 0.0004(9) 0.0009(9) -0.0043(9)
_geom_special_details
;
All e.s.d.'s (except the e.s.d. in the dihedral angle between two l.s. planes)
are estimated using the full covariance matrix. The cell e.s.d.'s are taken
into account individually in the estimation of e.s.d.'s in distances, angles
and torsion angles; correlations between e.s.d.'s in cell parameters are only
used when they are defined by crystal symmetry. An approximate (isotropic)
treatment of cell e.s.d.'s is used for estimating e.s.d.'s involving l.s.
planes.
;
loop_
    _geom_bond_atom_site_label_1
    _geom_bond_atom_site_label_2
    _geom_bond_site_symmetry_2
    _geom_bond_distance
    _geom_bond_publ_flag
    S1 C7A . 1.728(2) ?
    S1 C2 . 1.749(2) ?
    C2 C3 . 1.382(3) ?
    C2 N2 . 1.388(3) ?
    C3 C3A . 1.440(3) ?
    C3 C37 . 1.490(3) ?
    C3A C7A . 1.359(3) ?
    C3A C4 . 1.510(3) ?
    C4 C5 . 1.537(4) ?
    C4 H4A . 0.9900 ?
    C4 H4B . 0.9900 ?
    C5 C6 . 1.514(5) ?
    C5 H5A . 0.9900 ?
    C5 H5B . 0.9900 ?
    C6 C7 . 1.516(4) ?
    C6 H6A . 0.9900 ?
    C6 H6B . 0.9900 ?
    C7 C7A . 1.501(3) ?
    C7 H7A . 0.9900 ?
    C7 H7B . 0.9900 ?
    C45 C46 . 1.512(7) ?
    C45 H45A . 0.9900 ?
    C45 H45B . 0.9900 ?
    C46 H46A . 0.9900 ?
    C46 H46B . 0.9900 ?
    N2 C27 . 1.285(3) ?
    C27 C21 . 1.455(3) ?
    C27 H27 . 0.9500 ?
    C21 C22 . 1.392(3) ?
    C21 C26 . 1.406(3) ?
    C22 O22 . 1.355(3) ?
    C22 C23 . 1.417(3) ?
    C23 O23 . 1.355(3) ?
    C23 C24 . 1.387(3) ?
    C24 C25 . 1.397(3) ?
    C24 H24 . 0.9500 ?
    C25 C26 . 1.372(3) ?
    C25 Br25 . 1.901(2) ?
    C26 H26 . 0.9500 ?
    O22 H22 . 0.8400 ?
    O23 C28 . 1.433(3) ?
    C28 H28A . 0.9800 ?
    C28 H28B . 0.9800 ?
    C28 H28C . 0.9800 ?
    C37 O37 . 1.219(3) ?
    C37 C31 . 1.492(3) ?
    C31 C36 . 1.394(3) ?
    C31 C32 . 1.395(3) ?
    C32 C33 . 1.386(4) ?
    C32 H32 . 0.9500 ?
    C33 C34 . 1.385(4) ?
    C33 H33 . 0.9500 ?
    C34 C35 . 1.379(4) ?
    C34 H34 . 0.9500 ?
    C35 C36 . 1.395(4) ?
    C35 H35 . 0.9500 ?
    C36 H36 . 0.9500 ?
loop_
    _geom_angle_atom_site_label_1
    _geom_angle_atom_site_label_2
    _geom_angle_atom_site_label_3
    _geom_angle_site_symmetry_1
    _geom_angle_site_symmetry_3
    _geom_angle
    _geom_angle_publ_flag
    C7A S1 C2 . . 91.71(12) ?
    C3 C2 N2 . . 126.8(2) ?
    C3 C2 S1 . . 110.73(17) ?
    N2 C2 S1 . . 122.33(17) ?
    C2 C3 C3A . . 112.5(2) ?
    C2 C3 C37 . . 124.6(2) ?
    C3A C3 C37 . . 122.7(2) ?
    C7A C3A C3 . . 112.8(2) ?
    C7A C3A C4 . . 121.2(2) ?
    C3 C3A C4 . . 126.0(2) ?
    C3A C4 C5 . . 112.1(2) ?
    C3A C4 H4A . . 109.2 ?
    C5 C4 H4A . . 109.2 ?
    C3A C4 H4B . . 109.2 ?
    C5 C4 H4B . . 109.2 ?
    H4A C4 H4B . . 107.9 ?
    C6 C5 C4 . . 113.4(3) ?
    C6 C5 H5A . . 108.9 ?
    C4 C5 H5A . . 108.9 ?
    C6 C5 H5B . . 108.9 ?
    C4 C5 H5B . . 108.9 ?
    H5A C5 H5B . . 107.7 ?
    C5 C6 C7 . . 110.6(3) ?
    C5 C6 H6A . . 109.5 ?
    C7 C6 H6A . . 109.5 ?
    C5 C6 H6B . . 109.5 ?
    C7 C6 H6B . . 109.5 ?
    H6A C6 H6B . . 108.1 ?
    C7A C7 C6 . . 108.5(2) ?
    C7A C7 H7A . . 110.0 ?
    C6 C7 H7A . . 110.0 ?
    C7A C7 H7B . . 110.0 ?
    C6 C7 H7B . . 110.0 ?
    H7A C7 H7B . . 108.4 ?
    C46 C45 H45A . . 109.3 ?
    C46 C45 H45B . . 109.3 ?
    H45A C45 H45B . . 108.0 ?
    C45 C46 H46A . . 109.4 ?
    C45 C46 H46B . . 109.4 ?
    H46A C46 H46B . . 108.0 ?
    C3A C7A C7 . . 126.0(2) ?
    C3A C7A S1 . . 112.21(18) ?
    C7 C7A S1 . . 121.76(19) ?
    C27 N2 C2 . . 118.8(2) ?
    N2 C27 C21 . . 123.9(2) ?
    N2 C27 H27 . . 118.1 ?
    C21 C27 H27 . . 118.1 ?
    C22 C21 C26 . . 120.5(2) ?
    C22 C21 C27 . . 122.8(2) ?
    C26 C21 C27 . . 116.7(2) ?
    O22 C22 C21 . . 122.8(2) ?
    O22 C22 C23 . . 117.7(2) ?
    C21 C22 C23 . . 119.5(2) ?
    O23 C23 C24 . . 124.7(2) ?
    O23 C23 C22 . . 115.5(2) ?
    C24 C23 C22 . . 119.8(2) ?
    C23 C24 C25 . . 119.3(2) ?
    C23 C24 H24 . . 120.4 ?
    C25 C24 H24 . . 120.4 ?
    C26 C25 C24 . . 122.0(2) ?
    C26 C25 Br25 . . 118.62(18) ?
    C24 C25 Br25 . . 119.34(17) ?
    C25 C26 C21 . . 118.9(2) ?
    C25 C26 H26 . . 120.6 ?
    C21 C26 H26 . . 120.6 ?
    C22 O22 H22 . . 109.5 ?
    C23 O23 C28 . . 117.29(19) ?
    O23 C28 H28A . . 109.5 ?
    O23 C28 H28B . . 109.5 ?
    H28A C28 H28B . . 109.5 ?
    O23 C28 H28C . . 109.5 ?
    H28A C28 H28C . . 109.5 ?
    H28B C28 H28C . . 109.5 ?
    O37 C37 C3 . . 119.7(2) ?
    O37 C37 C31 . . 120.5(2) ?
    C3 C37 C31 . . 119.8(2) ?
    C36 C31 C32 . . 119.2(2) ?
    C36 C31 C37 . . 122.3(2) ?
    C32 C31 C37 . . 118.4(2) ?
    C33 C32 C31 . . 120.4(2) ?
    C33 C32 H32 . . 119.8 ?
    C31 C32 H32 . . 119.8 ?
    C34 C33 C32 . . 119.8(2) ?
    C34 C33 H33 . . 120.1 ?
    C32 C33 H33 . . 120.1 ?
    C35 C34 C33 . . 120.6(3) ?
    C35 C34 H34 . . 119.7 ?
    C33 C34 H34 . . 119.7 ?
    C34 C35 C36 . . 119.8(2) ?
    C34 C35 H35 . . 120.1 ?
    C36 C35 H35 . . 120.1 ?
    C31 C36 C35 . . 120.2(2) ?
    C31 C36 H36 . . 119.9 ?
    C35 C36 H36 . . 119.9 ?
loop_
    _geom_torsion_atom_site_label_1
    _geom_torsion_atom_site_label_2
    _geom_torsion_atom_site_label_3
    _geom_torsion_atom_site_label_4
    _geom_torsion_site_symmetry_1
    _geom_torsion_site_symmetry_2
    _geom_torsion_site_symmetry_3
    _geom_torsion_site_symmetry_4
    _geom_torsion
    _geom_torsion_publ_flag
    C7A S1 C2 C3 . . . . 0.59(18) ?
    C7A S1 C2 N2 . . . . -175.17(19) ?
    N2 C2 C3 C3A . . . . 173.3(2) ?
    S1 C2 C3 C3A . . . . -2.2(2) ?
    N2 C2 C3 C37 . . . . -1.4(4) ?
    S1 C2 C3 C37 . . . . -176.97(18) ?
    C2 C3 C3A C7A . . . . 3.3(3) ?
    C37 C3 C3A C7A . . . . 178.1(2) ?
    C2 C3 C3A C4 . . . . -176.9(2) ?
    C37 C3 C3A C4 . . . . -2.0(4) ?
    C7A C3A C4 C5 . . . . 8.5(4) ?
    C3 C3A C4 C5 . . . . -171.4(3) ?
    C3A C4 C5 C6 . . . . -37.5(4) ?
    C4 C5 C6 C7 . . . . 61.4(5) ?
    C5 C6 C7 C7A . . . . -51.5(4) ?
    C3 C3A C7A C7 . . . . 177.3(2) ?
    C4 C3A C7A C7 . . . . -2.6(4) ?
    C3 C3A C7A S1 . . . . -2.8(3) ?
    C4 C3A C7A S1 . . . . 177.36(18) ?
    C6 C7 C7A C3A . . . . 24.3(4) ?
    C6 C7 C7A S1 . . . . -155.6(2) ?
    C2 S1 C7A C3A . . . . 1.30(19) ?
    C2 S1 C7A C7 . . . . -178.8(2) ?
    C3 C2 N2 C27 . . . . -152.3(2) ?
    S1 C2 N2 C27 . . . . 22.7(3) ?
    C2 N2 C27 C21 . . . . 178.5(2) ?
    N2 C27 C21 C22 . . . . 9.0(4) ?
    N2 C27 C21 C26 . . . . -169.6(2) ?
    C26 C21 C22 O22 . . . . -178.3(2) ?
    C27 C21 C22 O22 . . . . 3.1(3) ?
    C26 C21 C22 C23 . . . . 1.4(3) ?
    C27 C21 C22 C23 . . . . -177.2(2) ?
    O22 C22 C23 O23 . . . . -0.3(3) ?
    C21 C22 C23 O23 . . . . 180.0(2) ?
    O22 C22 C23 C24 . . . . 179.26(19) ?
    C21 C22 C23 C24 . . . . -0.5(3) ?
    O23 C23 C24 C25 . . . . 178.7(2) ?
    C22 C23 C24 C25 . . . . -0.8(3) ?
    C23 C24 C25 C26 . . . . 1.2(3) ?
    C23 C24 C25 Br25 . . . . -177.96(16) ?
    C24 C25 C26 C21 . . . . -0.3(3) ?
    Br25 C25 C26 C21 . . . . 178.87(17) ?
    C22 C21 C26 C25 . . . . -1.0(3) ?
    C27 C21 C26 C25 . . . . 177.6(2) ?
    C24 C23 O23 C28 . . . . 6.8(3) ?
    C22 C23 O23 C28 . . . . -173.6(2) ?
    C2 C3 C37 O37 . . . . 133.9(3) ?
    C3A C3 C37 O37 . . . . -40.3(3) ?
    C2 C3 C37 C31 . . . . -48.1(3) ?
    C3A C3 C37 C31 . . . . 137.7(2) ?
    O37 C37 C31 C36 . . . . 158.4(2) ?
    C3 C37 C31 C36 . . . . -19.6(3) ?
    O37 C37 C31 C32 . . . . -19.7(4) ?
    C3 C37 C31 C32 . . . . 162.3(2) ?
    C36 C31 C32 C33 . . . . 1.4(4) ?
    C37 C31 C32 C33 . . . . 179.6(2) ?
    C31 C32 C33 C34 . . . . -0.6(4) ?
    C32 C33 C34 C35 . . . . -0.4(5) ?
    C33 C34 C35 C36 . . . . 0.6(4) ?
    C32 C31 C36 C35 . . . . -1.2(4) ?
    C37 C31 C36 C35 . . . . -179.3(2) ?
    C34 C35 C36 C31 . . . . 0.2(4) ?
loop_
    _geom_hbond_atom_site_label_D
    _geom_hbond_atom_site_label_H
    _geom_hbond_atom_site_label_A
    _geom_hbond_site_symmetry_A
    _geom_hbond_distance_DH
    _geom_hbond_distance_HA
    _geom_hbond_distance_DA
    _geom_hbond_angle_DHA
    _geom_hbond_publ_flag
    O22 H22 N2 . 0.84 2.00 2.731(3) 145 y
    C35 H35 O22 1_655 0.95 2.54 3.212(3) 128 y
_shelx_hkl_file
;
   0   0   2 3845.43 222.132   1
   0   0   3 397.269 115.510   1
   0   0   4 46448.0 1035.66   1
   0   0   5 157.489 157.260   1
   0   0   5-14.3642 95.1352  17
   0   0   6 201729. 2089.42  17
   0   0   6 196353. 2864.81   1
   0   0   7 132.160 200.345   1
   0   0   7 218.035 133.460  17
   0   0   8 249340. 3445.57   1
   0   0   8 226530. 2593.61  17
   0   0   9 632.821 247.536   1
   0   0   9 176.976 132.095  17
   0   0  10 30623.3 1138.53  17
   0   0  10 34190.0 1418.57   1
   0   0  11-99.2724 157.559  17
   0   0  11 89.0269 214.616   1
   0   0  12 121173. 2937.30   1
   0   0  12 115135. 2516.01  17
   0   0  13-65.0780 164.797   1
   0   0  13-62.0652 171.725  17
   0   0  14 101430. 2679.09  17
   0   0  14 101175. 1403.92   5
   0   0  14 101398. 1482.25  16
   0   0  15-7.35144 89.4336   5
   0   0  15 156.529 111.078  13
   0   0  16 2163.69 226.977   5
   0   0  16 2029.33 234.437  13
   0   0  17-21.3361 101.821   5
   0   0  17 135.912 108.494  13
   0   0  18 76125.6 1284.27  13
   0   0  18 72889.7 1238.59   5
   0   0  19 309.163 142.944   5
   0   0  19 194.610 123.842  13
   0   0  20 6752.51 342.335  13
   0   0  20 6549.34 341.199   5
   0   0  21 96.7020 78.2030   5
   0   0  22 17170.1 436.183   5
   0  -1   2 4576.70 215.569   1
   0   1   2 4841.21 151.412   3
   0  -1  -2 5035.16 164.888  18
   0   1   2 5083.69 258.483   1
   0   1   2 4828.95 186.271  17
   0   1   3 57547.5 1019.99   1
   0   1   3 59437.0 772.872  17
   0  -1  -3 59404.4 674.749  18
   0  -1  -4 86524.0 971.003  18
   0   1   4 86493.0 1066.49  17
   0   1   5 1847.26 197.448  17
   0  -1   5 2117.68 264.847   1
   0   1   5 1635.50 270.759   1
   0  -1   6 3871.61 360.925   1
   0   1   6 3856.03 299.911  17
   0   1   6 3805.87 399.545   1
   0   1   7 124881. 1813.83  17
   0   1   7 126856. 2305.11   1
   0   1   7 124254. 1378.62   3
   0  -1   8 46998.6 1210.07  17
   0   1   8 49244.3 1239.63  17
   0  -1   8 48625.6 1448.11   1
   0   1   9 30224.9 1051.02  17
   0  -1   9 29100.0 1027.77  17
   0  -1   9 34675.2 1329.76   1
   0   1   9 36628.8 1403.12   1
   0   1  10 64492.4 1646.63  17
   0  -1  10 66981.7 2016.60   1
   0   1  10 66790.2 2069.66   1
   0  -1  11 56744.9 1877.54   1
   0   1  11 60531.6 2084.88   1
   0   1  11 53829.3 1618.62  17
   0  -1  11 49691.6 1557.32  17
   0  -1  12 3261.19 481.116   1
   0  -1  12 3113.70 425.749  17
   0   1  12 2896.46 411.214  17
   0   1  12 3519.54 531.037   1
   0   1  13 7605.67 698.431  17
   0  -1  13 7932.01 722.236  17
   0   1  13 9154.55 866.885   1
   0  -1  14 38237.1 862.076   5
   0  -1  14 36847.9 893.216  16
   0   1  14 38214.6 853.253   5
   0  -1  14 36105.9 1590.03  17
   0   1  15 92599.9 1490.33  13
   0   1  15 91095.1 1372.70   5
   0  -1  15 94167.5 1465.62  13
   0   1  16 5942.27 361.590   5
   0   1  16 6213.72 387.635  13
   0  -1  16 5772.87 359.761   5
   0  -1  16 6168.99 381.198  13
   0  -1  17 149.145 97.4387  13
   0   1  17 119.271 113.141   5
   0   1  17 324.722 113.029  13
   0  -1  17 339.034 137.836   5
   0  -1  18 4803.38 326.438  13
   0   1  18 4305.63 320.617   5
   0  -1  18 4327.68 325.375   5
   0   1  18 5207.32 349.506  13
   0   1  19 58294.9 1081.20  13
   0  -1  19 54377.1 1042.82   5
   0   1  19 55178.6 1035.16   5
   0  -1  19 56204.3 1035.84  13
   0   1  20 2841.31 234.225  13
   0   1  20 2987.23 233.072   5
   0  -1  20 2849.96 236.239   5
   0  -1  20 2880.63 223.858  13
   0  -1  21-3.99453 87.1274   5
   0   1  21 195.447 80.8073   5
   0   1  22 5302.09 238.469   5
   0  -1  22 5536.09 252.484   5
   0   2   0 88913.4 707.367   2
   0   2   1 89573.9 726.026   2
   0   2   1 76115.0 787.818   1
   0   2   2 34773.8 732.023   1
   0  -2   2 36530.9 547.258   1
   0   2   3 60318.7 1098.24   1
   0  -2   3 58230.9 905.799   1
   0  -2  -3 60457.2 724.747  18
   0   2   4 37512.3 605.670   3
   0  -2  -4 38334.4 650.366  18
   0  -2   4 39388.7 876.061   1
   0   2   4 38933.3 757.831  17
   0   2   4 39908.2 1017.85   1
   0   2   5 256881. 1720.87   3
   0   2   5 269154. 2221.47  17
   0   2   5 259391. 2798.01   1
   0  -2  -5 264528. 1876.60  18
   0  -2   5 255415. 2486.74   1
   0   2   6 124728. 1303.17   3
   0   2   6 121041. 1645.14  17
   0   2   6 120124. 2065.18   1
   0  -2  -6 126662. 1485.44  18
   0   2   7 14116.2 829.598   1
   0   2   7 15491.1 489.088   3
   0   2   7 13719.6 607.198  17
   0  -2   7 14644.3 739.890   1
   0   2   8 240311. 3650.38   1
   0  -2   8 234012. 3136.29   1
   0   2   9 10773.2 635.570  17
   0  -2   9 10421.9 636.790  17
   0   2   9 11517.3 838.259   1
   0  -2   9 10669.0 744.563   1
   0   2  10 193248. 2890.92  17
   0  -2  10 198456. 3226.62   1
   0  -2  11 75381.1 2105.00   1
   0   2  11 71227.3 1862.52  17
   0   2  12 5444.23 691.031   1
   0  -2  12 4980.53 529.083  17
   0   2  13 15500.3 1152.57   1
   0  -2  13 13403.8 938.338  17
   0  -2  14 4998.69 335.445  16
   0  -2  14 3977.78 282.194   5
   0   2  14 4973.05 341.380  13
   0  -2  14 3980.85 538.696  17
   0   2  14 4232.84 289.155   5
   0   2  15 47105.5 1056.58  13
   0  -2  15 46802.9 1016.13  13
   0  -2  15 41579.9 939.737   5
   0  -2  15 43292.0 999.579  16
   0   2  15 43028.3 948.210   5
   0  -2  16 2418.56 242.143  13
   0   2  16 2242.65 229.477   5
   0   2  16 2221.49 246.271  13
   0  -2  16 2118.15 227.621   5
   0   2  17 38598.9 959.765  13
   0   2  17 34305.3 864.215   5
   0  -2  17 34979.8 875.723   5
   0  -2  17 37070.2 891.312  13
   0  -2  18 31978.1 800.606  13
   0   2  18 30786.1 803.121   5
   0  -2  18 29779.3 805.208   5
   0   2  18 31825.2 853.242  13
   0   2  19 33508.8 838.310  13
   0  -2  19 32218.3 807.138   5
   0  -2  19 31800.7 757.134  13
   0   2  19 30993.0 758.691   5
   0  -2  20 14338.2 463.403  13
   0   2  20 13884.8 486.475   5
   0   2  20 13970.0 499.375  13
   0  -2  20 14655.9 509.234   5
   0   2  21 354.044 98.7950   5
   0  -2  21 126.416 83.9299   5
   0  -2  22 428.038 90.7089   5
   0   2  22 440.432 82.0166   5
   0   3   0 420.294 77.9499   2
   0   3   1 85809.5 835.543   2
   0   3  -1 81740.6 876.211   2
   0   3   2 96095.5 1208.56   1
   0  -3  -2 104534. 978.656  18
   0   3   3 2475.37 259.713   1
   0  -3  -3 5730.48 248.564  18
   0   3   4 734905. 4655.02   1
   0  -3   4 806725. 3874.03   1
   0  -3  -5 28483.7 644.610  18
   0   3   5 29743.4 674.043   3
   0   3   5 25276.7 927.432   1
   0  -3   5 26993.7 784.331   1
   0  -3  -6 9109.87 392.955  18
   0  -3   6 8471.24 515.105   1
   0   3   6 8288.38 588.981   1
   0   3   7 4100.35 274.677   3
   0   3   7 3300.09 317.090  17
   0   3   7 3251.17 428.460   1
   0  -3   7 3506.27 353.063   1
   0  -3  -7 3766.65 282.207  18
   0   3   8 54088.4 1671.64   1
   0  -3   8 56543.9 1486.24   1
   0   3   8 53788.6 1307.43  17
   0  -3   9 50644.3 1547.30   1
   0   3   9 50294.9 1713.13   1
   0   3  10 366633. 4796.30   1
   0  -3  11 265.522 163.269  17
   0   3  11 103.880 196.583   1
   0   3  12 21714.5 1335.05   1
   0  -3  12 17274.7 978.206  17
   0  -3  13 32989.8 1471.68  17
   0   3  13 36238.3 1826.22   1
   0   3  14 10027.8 501.339  13
   0  -3  14 8879.84 420.806   5
   0  -3  14 9764.70 463.527  16
   0   3  14 9343.11 428.501   5
   0   3  15 8453.72 425.834   5
   0   3  15 9386.42 483.996  13
   0  -3  15 8583.02 455.214  16
   0  -3  15 8842.18 438.248  13
   0  -3  15 8004.10 411.482   5
   0   3  16 68771.7 1290.69  13
   0  -3  16 68398.8 1200.21  13
   0  -3  17 54.9410 81.9764  13
   0  -3  17 264.695 138.172   5
   0   3  17 127.928 117.964  13
   0   3  17 194.977 106.562   5
   0   3  18 6357.02 367.307   5
   0   3  18 7351.81 421.162  13
   0  -3  18 7101.44 371.556  13
   0  -3  18 6439.78 385.029   5
   0   3  19 11307.3 498.620  13
   0  -3  19 10795.5 475.979   5
   0   3  19 10744.4 452.316   5
   0   3  20 5358.89 307.452   5
   0   3  20 5491.51 328.691  13
   0  -3  20 5410.80 317.139   5
   0   3  21 163.428 78.2178   5
   0  -3  21 288.560 103.776   5
   0  -3  22 2404.28 171.584   5
   0   4   0 18895.2 446.557   2
   0   4   1 16029.3 408.544   2
   0   4   1 15448.3 427.674   1
   0   4   2 232285. 1941.25   1
   0  -4  -2 213005. 1665.50  18
   0   4   3 385812. 3007.13   1
   0  -4  -3 409242. 2288.47  18
   0  -4  -4 24985.5 599.064  18
   0   4   4 24386.2 862.386   1
   0   4   5 27324.8 1022.21   1
   0  -4  -5 31504.6 713.354  18
   0  -4  -6 24161.9 672.306  18
   0   4   6 21226.0 973.921   1
   0   4   7 118833. 2320.94   1
   0  -4  -7 121212. 1572.32  18
   0   4   8 2755.11 433.211   1
   0  -4  -8 2983.11 278.705  18
   0   4   9 105219. 2559.51   1
   0   4  10 23438.4 1249.85   1
   0  -4  11 137663. 2697.84  17
   0   4  11 165841. 3465.79   1
   0   4  12 45497.1 1929.29   1
   0  -4  12 34885.3 1421.15  17
   0  -4  13 2810.28 439.737  17
   0   4  13 3570.97 588.786   1
   0   4  14 22743.9 729.167  13
   0  -4  14 20982.8 685.847  16
   0   4  14 21778.3 646.478   5
   0  -4  15 55216.1 1132.49  16
   0  -4  15 54846.1 1079.83   5
   0   4  16 10250.8 467.465   5
   0   4  16 9791.56 506.038  13
   0  -4  16 9534.65 466.578   5
   0   4  17 21460.8 664.988   5
   0  -4  17 20749.5 677.237   5
   0   4  18 2786.88 274.391  13
   0  -4  18 2061.02 235.273   5
   0   4  18 2093.41 225.531   5
   0   4  19 2774.43 267.086  13
   0   4  19 2453.92 228.765   5
   0  -4  19 2499.34 247.742   5
   0   4  20 8338.16 396.269  13
   0  -4  20 8086.69 381.717   5
   0   4  20 7498.02 350.583   5
   0  -4  21 14342.4 455.976   5
   0   4  21 14066.1 416.978   5
   0  -4  22 472.211 92.4144   5
   0   5   0 589.357 120.418   2
   0   5   1 239529. 1817.26   1
   0   5   1 239926. 1800.19   2
   0   5  -2 1389.73 185.641   2
   0   5   2 1731.43 178.135   2
   0   5   2 1314.92 176.048   1
   0  -5  -3 169127. 1638.32  18
   0   5   3 187225. 2164.19   1
   0  -5  -4 107190. 1334.26  18
   0   5   4 97293.1 1750.68   1
   0  -5  -5 120434. 1474.76  18
   0   5   5 112525. 2058.55   1
   0   5   6 1778.06 316.707   1
   0  -5  -6 2339.51 227.313  18
   0   5   7 203085. 3104.92   1
   0  -5  -7 197092. 2078.55  18
   0   5   8 23641.2 1156.61   1
   0  -5  -8 24174.5 780.999  18
   0   5   9 14882.9 985.820   1
   0   5  10 142239. 3137.02   1
   0   5  11 2523.30 455.895   1
   0  -5  12 673.049 212.112  17
   0   5  12 495.117 245.235   1
   0  -5  13 90893.8 2466.95  17
   0   5  13 115718. 3257.44   1
   0   5  14 10598.5 451.250   5
   0  -5  14 9965.54 483.008  16
   0   5  14 10612.3 505.393  13
   0  -5  14 9042.93 431.369   5
   0  -5  15 2199.41 228.564   5
   0   5  15 2318.28 262.960  13
   0   5  15 2676.22 241.321   5
   0  -5  15 2411.40 253.700  16
   0   5  16 13457.4 526.784   5
   0   5  16 13998.7 591.425  13
   0  -5  17 5544.43 358.228   5
   0   5  17 6065.08 394.318  13
   0   5  17 5655.83 352.127   5
   0   5  18 10862.7 464.773   5
   0   5  18 11749.1 531.176  13
   0  -5  18 10370.5 473.189   5
   0   5  19 54947.1 986.631   5
   0  -5  19 53277.7 1020.22   5
   0  -5  20 503.594 137.306   5
   0   5  20 212.500 94.1609   5
   0  -5  21 39662.9 739.973   5
   0  -5  22 9059.57 307.157   5
   0   6   0 408255. 2566.38   2
   0   6   1 14908.6 493.717   2
   0   6   1 16096.8 523.751   1
   0   6  -1 16254.5 560.664   2
   0   6  -2 97236.5 1395.36   2
   0   6   2 95409.7 1309.91   2
   0  -6  -3 47233.4 950.855  18
   0   6  -3 48518.3 1048.88   2
   0   6   4 95543.7 1798.56   1
   0  -6  -4 91706.5 1361.29  18
   0  -6  -5 84746.7 1328.94  18
   0   6   5 85821.0 1856.73   1
   0   6   6 296452. 3620.41   1
   0  -6  -6 307754. 2655.19  18
   0   6   7 4879.88 523.231   1
   0  -6  -7 5158.31 369.053  18
   0  -6  -8 16498.2 674.943  18
   0   6   8 14418.9 915.506   1
   0   6   9 16162.2 1058.25   1
   0   6  10 107298. 2790.41   1
   0   6  11 11888.7 968.238   1
   0   6  12 14030.9 1114.74   1
   0   6  13 57.9956 88.5529  13
   0  -6  13 72.7572 81.7520   5
   0   6  13 157.669 169.610   1
   0  -6  13 52.6690 132.184  17
   0   6  14 120717. 1483.24   5
   0  -6  14 110474. 1579.41  16
   0   6  14 119188. 1666.66  13
   0  -6  14 105162. 1491.27   5
   0   6  15 14721.3 609.278  13
   0  -6  15 14389.4 589.309  16
   0   6  15 15145.9 542.526   5
   0  -6  15 13203.5 538.818   5
   0  -6  16 1287.15 194.809   5
   0   6  16 1739.58 232.447  13
   0   6  16 1616.91 201.401   5
   0   6  17 399.374 158.704  13
   0   6  17 213.729 110.645   5
   0  -6  17 175.968 138.723   5
   0   6  18 26593.9 770.503  13
   0   6  18 24914.4 684.333   5
   0   6  19 133.724 92.8528   5
   0  -6  19 143.109 125.756   5
   0   6  19 261.076 149.513  13
   0  -6  20 32239.5 728.402   5
   0  -6  21 308.711 107.659   5
   0  -6  22 3447.84 186.433   5
   0   7   0 206.630 120.355   2
   0   7   1 183152. 1870.73   2
   0   7   1 192623. 1870.65   1
   0   7   2 4306.05 324.544   1
   0   7   2 4043.64 306.757   2
   0   7  -2 4530.60 322.937   2
   0   7  -3 27696.1 861.741   2
   0   7   3 25982.5 893.512   1
   0   7  -4 101011. 1689.77   2
   0   7   4 100586. 1886.79   1
   0   7   5 436585. 4290.31   1
   0   7  -5 451757. 3680.31   2
   0  -7  -6 156.008 102.042  18
   0   7   6 209.849 184.790   1
   0   7   7 22369.7 1092.53   1
   0  -7  -7 21395.4 778.627  18
   0   7   8 66544.4 1976.84   1
   0  -7  -8 66494.0 1410.15  18
   0   7   9 22219.2 1271.78   1
   0   7  10 7321.08 760.836   1
   0   7  11 1566.24 387.586   1
   0   7  12 2624.86 505.456   1
   0  -7  13 188299. 1990.64  16
   0   7  13 194125. 2069.90  13
   0   7  14 12385.4 555.878  13
   0  -7  14 11956.7 524.970  16
   0   7  14 13619.1 501.040   5
   0  -7  14 11957.9 507.414   5
   0   7  15 890.342 150.333   5
   0   7  15 1116.99 192.288  13
   0  -7  15 989.915 179.050   5
   0  -7  15 856.106 161.782  16
   0   7  16 37528.0 853.979   5
   0   7  16 36314.7 932.999  13
   0   7  17 7480.95 434.011  13
   0   7  17 7826.59 389.765   5
   0  -7  17 6471.24 386.961   5
   0   7  18 183.794 93.1603   5
   0   7  18 177.648 129.504  13
   0  -7  18 230.549 141.836   5
   0  -7  19 6546.37 365.152   5
   0  -7  20 733.536 142.229   5
   0  -7  21 19638.9 498.116   5
   0  -7  22 1895.51 134.119   5
   0   8   0 70331.5 1275.65   2
   0   8   0 70944.9 1052.33   1
   0   8   1 3862.99 279.230   1
   0   8   1 3668.84 296.977   2
   0   8  -1 4100.48 316.830   2
   0   8  -2 58534.7 1245.73   2
   0   8   2 55163.5 1147.13   2
   0   8   2 55232.2 1175.53   1
   0   8   3 99883.2 1754.42   1
   0   8  -3 95723.3 1649.28   2
   0   8   4 20755.9 889.742   1
   0   8  -4 21573.8 869.306   2
   0   8   5 41113.1 1343.45   1
   0  -8  -5 36559.0 1003.19  18
   0   8  -5 38927.1 1170.73   2
   0   8   6 59521.9 1693.72   1
   0  -8  -6 56965.9 1252.65  18
   0   8  -7 172.484 134.367   2
   0  -8  -7 159.580 115.215  18
   0   8   7 122.282 162.788   1
   0  -8  -8 8202.60 528.148  18
   0   8   8 7412.37 700.904   1
   0   8   9 147545. 3242.07   1
   0   8  10 7833.09 791.539   1
   0   8  11 81475.0 2626.87   1
   0   8  12 13765.2 1134.36   1
   0  -8  13 11840.5 497.248   5
   0   8  13 12697.1 537.862  13
   0  -8  13 12189.2 510.331  16
   0   8  14 41332.0 998.701  13
   0  -8  14 39953.8 923.871   5
   0  -8  15 5007.76 346.200  16
   0   8  15 5865.22 378.853  13
   0  -8  15 5257.48 350.444   5
   0   8  16 2986.67 296.928  13
   0  -8  16 2899.24 271.619   5
   0  -8  17 33315.7 834.071   5
   0   8  17 35437.0 899.737  13
   0   8  18 5607.02 360.947  13
   0  -8  18 4889.16 326.387   5
   0  -8  19 2702.71 241.140   5
   0  -8  20 41368.8 785.131   5
   0  -8  21 1179.88 133.993   5
   0   9   0 347.840 92.1602   1
   0   9   0-2.30019 109.894   2
   0   9   1 156.459 80.7748   1
   0   9   1 112.912 116.095   2
   0   9  -1 229.529 133.409   2
   0   9   2 61228.8 1304.60   1
   0   9  -2 64723.1 1417.77   2
   0   9   3 41989.7 1194.72   1
   0   9  -3 40618.1 1123.81   2
   0  -9  -3 43980.4 1187.98  18
   0   9  -4 24625.2 932.130   2
   0  -9  -4 24664.5 880.038  18
   0   9   4 24193.0 1000.90   1
   0  -9  -5 114464. 1889.46  18
   0   9   5 120919. 2335.76   1
   0   9   6 116695. 2421.49   1
   0  -9  -6 112001. 1932.08  18
   0  -9  -7 37721.0 1164.86  18
   0   9  -7 37751.2 1311.17   2
   0   9   7 36536.9 1444.68   1
   0   9  -8 157134. 2781.82   2
   0   9   8 151113. 3111.42   1
   0   9   9 8172.56 792.057   1
   0   9  -9 7755.99 653.910   2
   0   9  10 225191. 4240.55   1
   0   9 -10 224857. 3621.62   2
   0   9  11 6467.32 764.074   1
   0   9 -11 6187.98 635.718   2
   0   9  12 2127.18 225.665  13
   0  -9  12 2274.59 220.853   5
   0   9  12 2374.60 491.926   1
   0   9  13 66854.0 1246.10  13
   0  -9  13 66274.7 1178.06   5
   0  -9  14 189.564 109.671   5
   0  -9  14 230.262 116.788  16
   0   9  14 284.649 132.269  13
   0  -9  15 6832.77 389.280   5
   0  -9  15 7407.20 412.066  16
   0   9  15 7639.47 435.515  13
   0  -9  16 45891.8 988.858   5
   0   9  16 46485.5 1041.25  13
   0   9  17 3237.84 296.600  13
   0  -9  17 2974.48 264.215   5
   0  -9  18 28908.0 749.964   5
   0  -9  19 1672.03 193.081   5
   0  -9  20 1216.12 159.183   5
   0  -9  21 8659.92 308.144   5
   0  10   0 585742. 4166.52   2
   0  10   1 240199. 2706.90   2
   0  10  -1 247760. 2753.56   2
   0  10   2 2465.62 290.814   2
   0  10  -2 2158.19 280.713   2
   0  10   3 296755. 3224.33   1
   0  10  -3 307993. 3349.54   2
   0  10  -4 2964.77 353.792   2
   0  10   4 3468.26 393.315   1
   0 -10  -4 3051.97 344.489  18
   0 -10  -5 1390.16 235.662  18
   0  10   5 1602.73 302.885   1
   0  10  -5 1810.59 291.153   2
   0 -10  -6 1594.75 258.815  18
   0  10  -6 1659.77 314.297   2
   0  10   6 1756.82 324.656   1
   0  10   7 1146.48 286.375   1
   0 -10  -7 1035.29 220.041  18
   0  10  -7 1260.25 285.911   2
   0  10   8 33133.1 1490.08   1
   0  10  -8 36036.9 1418.10   2
   0  10  -9 156258. 3030.59   2
   0  10   9 150441. 3399.31   1
   0  10 -10 25037.5 1247.23   2
   0  10  10 23888.6 1386.66   1
   0  10 -11 32342.2 1482.08   2
   0  10  11 33446.0 1700.68   1
   0 -10  12 953.712 149.718  16
   0  10 -12 938.420 138.250   9
   0  10  12 782.047 146.814  13
   0 -10  12 843.642 144.781   5
   0  10  13 859.442 169.146  13
   0 -10  13 765.176 157.468   5
   0  10 -13 792.931 126.829   9
   0 -10  13 1028.59 162.675  16
   0 -10  14 629.046 150.687   5
   0  10  14 685.305 165.746  13
   0 -10  14 510.307 132.115  16
   0 -10  15 41459.3 938.794   5
   0  10  15 41412.8 988.020  13
   0 -10  16 2359.46 245.964   5
   0  10  16 2479.18 257.499  13
   0 -10  17 43208.3 926.666   5
   0 -10  18 10471.4 445.420   5
   0 -10  19 2160.73 201.100   5
   0 -10  20 382.480 110.089   5
   0 -10  21 11647.3 331.667   5
   0  11   0 29.1698 128.813   2
   0  11   1 189611. 2557.25   2
   0  11  -1 191056. 2612.95   2
   0  11   2 79485.7 1666.59   2
   0  11  -2 80712.6 1702.57   2
   0 -11  -3 11049.4 678.536  18
   0  11  -3 10762.1 652.818   2
   0  11  -4 92841.1 2022.19   2
   0 -11  -4 83284.8 1828.90  18
   0 -11  -5 17727.4 848.831  18
   0  11  -5 18683.6 910.389   2
   0 -11  -6 42677.9 1352.29  18
   0  11  -6 43574.4 1443.83   2
   0  11  -7 136293. 2677.50   2
   0 -11  -7 134192. 2393.41  18
   0  11   7 138635. 2882.45   1
   0  11   8 11139.1 879.073   1
   0  11  -8 11505.6 823.351   2
   0  11   9 6681.12 715.048   1
   0  11  -9 6732.98 673.137   2
   0  11  10 75073.4 2454.31   1
   0  11 -10 84381.3 2443.23   2
   0 -11  11 26921.0 727.774   5
   0  11  11 23945.6 700.240  13
   0  11 -12 1311.89 161.778   9
   0  11  12 944.577 164.230  13
   0 -11  12 1113.10 174.590   5
   0  11 -13 26151.3 666.646   9
   0 -11  13 27166.5 739.830  16
   0  11  13 23664.1 726.223  13
   0 -11  13 23983.0 713.972   5
   0  11  14 19987.6 675.520  13
   0 -11  14 21814.7 666.711  16
   0  11 -14 22241.8 600.366   9
   0 -11  14 21075.7 665.338   5
   0  11  15 8710.15 462.964  13
   0 -11  15 9657.79 465.791   5
   0 -11  16 61426.2 1109.66   5
   0 -11  17 2054.19 216.016   5
   0 -11  18 13363.4 483.732   5
   0 -11  19 13045.6 437.243   5
   0  11 -19 13767.6 409.027   7
   0 -11  20 7328.36 296.414   5
   0  12   0 24477.5 962.246   2
   0  12  -1 55171.5 1456.03   2
   0  12   1 55799.3 1475.46   2
   0 -12  -2 1146.44 265.998  18
   0  12   2 882.055 207.419   2
   0  12  -2 987.457 222.868   2
   0  12  -3 17486.2 865.250   2
   0 -12  -3 18334.7 925.012  18
   0 -12  -4 573.239 189.093  18
   0  12  -4 267.059 159.468   2
   0 -12  -5 17838.8 905.792  18
   0  12  -5 19749.2 998.958   2
   0  12  -6 70687.8 1910.28   2
   0 -12  -6 71224.3 1834.21  18
   0  12  -7 8060.14 662.929   2
   0  12  -8 44212.1 1626.98   2
   0  12  -9 112808. 2708.69   2
   0  12 -10 8125.82 386.218   6
   0 -12  11 2259.58 225.145   5
   0  12 -11 2175.07 207.279   6
   0  12  11 2146.50 213.394  13
   0  12  12 286.128 116.413  13
   0  12 -12 266.667 94.4174   9
   0  12  13 9440.06 461.527  13
   0 -12  13 9993.28 457.977   5
   0  12 -13 10274.4 421.752   9
   0  12 -14 48108.4 885.254   9
   0 -12  14 46666.4 973.882   5
   0 -12  15 15830.4 577.511   5
   0  12 -15 16703.7 510.086   9
   0 -12  16 10042.5 449.683   5
   0 -12  17 15754.2 535.561   5
   0 -12  18 33857.0 735.329   5
   0 -12  19 1286.55 152.617   5
   0  12 -19 1430.33 135.358   7
   0 -12  20 19089.9 440.063   5
   0  13   0-5.12510 111.577   2
   0  13  -1 87461.9 1937.20   2
   0  13   1 89941.5 1985.59   2
   0  13  -2 336.474 158.714   2
   0 -13  -2 516.451 218.773  18
   0  13  -3 938.933 228.277   2
   0 -13  -3 818.079 225.736  18
   0 -13  -4 47662.6 1550.47  18
   0  13  -4 48449.7 1536.18   2
   0  13  -5 78864.4 2038.64   2
   0 -13  -5 76229.0 1973.83  18
   0 -13  -6 1300.05 276.160  18
   0  13  -6 1614.42 323.199   2
   0  13  -7 84877.0 2293.24   2
   0  13  -8 8061.71 714.580   2
   0  13  -9 46455.7 928.848   6
   0  13  -9 43795.4 1701.55   2
   0  13 -10 4849.78 307.210   6
   0 -13  11 25937.3 728.853   5
   0 -13  12 8805.14 428.069   5
   0  13 -12 9679.00 419.713   9
   0  13 -13 20980.8 598.078   9
   0 -13  13 20759.2 646.293   5
   0 -13  14 1213.74 182.979   5
   0  13 -14 1347.69 161.241   9
   0  13 -15 3775.35 244.800   9
   0 -13  15 3286.51 269.414   5
   0 -13  16 661.769 146.498   5
   0 -13  17 3326.84 244.027   5
   0 -13  18 2634.13 206.360   5
   0  13 -19 50552.7 705.946   7
   0 -13  19 45257.2 732.166   5
   0  14   0 170843. 2878.71   2
   0  14   1 96.4513 130.789   2
   0  14  -1 196.303 127.548   2
   0 -14  -2 2775.10 427.328  18
   0  14  -2 2005.96 319.736   2
   0 -14  -3 78324.1 2094.47  18
   0  14  -3 76840.8 1993.70   2
   0  14  -4 269.290 156.598   2
   0 -14  -4 238.505 148.114  18
   0  14  -5 44057.3 1568.16   2
   0 -14  -5 43078.8 1559.13  18
   0  14  -6 74373.4 2109.07   2
   0  14  -7 60785.9 2018.59   2
   0  14  -8 61932.9 2093.73   2
   0  14  -8 62561.1 1078.78   6
   0  14  -9 48506.1 969.233   6
   0  14 -10 19846.5 614.221   6
   0 -14  11 96147.5 1387.15   5
   0 -14  12 276.532 105.706   5
   0  14 -12 147.762 79.8319   9
   0  14 -13 10529.2 425.200   9
   0 -14  13 10437.0 452.634   5
   0  14 -14 50460.5 891.370   9
   0 -14  14 49359.4 970.450   5
   0  14 -15 16354.3 493.615   9
   0 -14  15 15485.8 539.184   5
   0  14 -16 8622.44 343.282   9
   0 -14  16 7271.53 354.341   5
   0 -14  17 387.292 102.399   5
   0 -14  18 4606.67 251.994   5
   0  14 -18 5360.15 264.056   7
   0 -14  19 1826.19 146.436   5
   0  14 -19 1849.23 133.835   7
   0  15   0 113.412 116.229   2
   0  15  -1 25513.6 1167.57   2
   0  15   1 28329.0 1251.28   2
   0 -15  -1 28949.8 1410.14  18
   0 -15  -2 3386.15 483.736  18
   0  15  -2 3801.54 458.038   2
   0  15  -3 26.0918 111.060   2
   0 -15  -3 167.811 146.916  18
   0 -15  -4 88814.0 2321.33  18
   0  15  -4 89916.5 2296.70   2
   0  15  -5 11072.8 811.991   2
   0 -15  -5 11472.3 841.643  18
   0  15  -6 113.945 117.604   2
   0  15  -7 35964.3 828.425   6
   0  15  -8 59293.0 1069.62   6
   0  15  -9 8327.90 402.993   6
   0  15 -10 71248.4 1173.16   6
   0 -15  11 37938.7 866.405   5
   0 -15  12 205.312 101.925   5
   0  15 -12 202.852 89.6914   9
   0 -15  13 10414.0 445.743   5
   0  15 -13 10613.5 418.191   9
   0 -15  14 37720.9 825.511   5
   0  15 -14 37043.1 757.631   9
   0 -15  15 7220.02 360.442   5
   0  15 -15 7872.84 336.560   9
   0 -15  16 20800.0 569.385   5
   0  15 -16 22039.4 525.300   9
   0 -15  17 312.032 96.5706   5
   0 -15  18 4504.68 226.387   5
   0  15 -18 5095.95 234.978   7
   0 -16   0 2452.64 465.317  18
   0 -16  -1 227.908 144.049  18
   0  16  -2 3919.95 477.434   2
   0 -16  -2 4022.22 528.447  18
   0  16  -3 139470. 2864.44   2
   0 -16  -3 149784. 3174.17  18
   0 -16  -4 10014.3 825.577  18
   0  16  -4 10398.2 805.446   2
   0  16  -5 12979.9 914.474   2
   0  16  -5 14527.7 521.434   6
   0  16  -6 11989.3 479.762   6
   0  16  -7 10344.9 458.355   6
   0  16  -8 136.053 98.0650   6
   0  16  -9 9116.49 425.933   6
   0  16 -10 60377.2 1063.13   6
   0 -16  11 61603.2 1089.08   5
   0  16 -11 62515.4 1073.03   9
   0  16 -12 4001.92 271.148   9
   0 -16  12 3953.14 281.177   5
   0  16 -13 1024.88 146.634   9
   0 -16  13 1081.35 161.231   5
   0 -16  14 1683.41 183.715   5
   0  16 -14 1553.96 163.190   9
   0 -16  15 41741.2 796.488   5
   0  16 -15 42818.6 755.868   9
   0  16 -16 637.576 100.754   9
   0 -16  16 547.829 108.266   5
   0 -16  17 9599.75 337.177   5
   0  16 -18 1137.33 110.700   7
   0 -16  18 942.675 101.467   5
   0  17   0-45.1177 77.8972   8
   0  17  -1 10788.0 454.527   8
   0  17  -2 67748.7 1126.34   8
   0  17  -3 4671.10 290.002   8
   0  17  -3 4098.84 274.519   6
   0  17  -4 97868.5 1281.34   8
   0  17  -4 94683.1 1322.85   6
   0  17  -5 55349.5 928.534   8
   0  17  -5 51796.1 999.590   6
   0  17  -6 163.539 96.1326   6
   0  17  -7 6095.46 358.490   6
   0  17  -8 2417.87 227.966   6
   0  17  -9 3470.89 274.395   6
   0  17 -10 41943.7 876.127   6
   0 -17  10 47655.2 948.842   5
   0 -17  11 11663.3 461.927   5
   0  17 -11 11415.0 461.280   9
   0  17 -12 42044.5 825.433   9
   0 -17  12 42677.9 864.284   5
   0 -17  13 18375.3 558.687   5
   0  17 -13 18547.9 521.609   9
   0  17 -14 98.6405 78.5758   9
   0 -17  14 85.6194 75.7026   5
   0  17 -15 167.834 81.4232   9
   0 -17  15 78.8719 73.1980   5
   0 -17  16 13362.2 394.612   5
   0  17 -16 14443.9 379.643   9
   0 -17  17 5725.28 232.817   5
   0  18   0 53165.8 1032.88   8
   0  18   1 1743.03 207.031   8
   0  18  -1 1949.37 213.749   8
   0  18  -2 24484.2 689.648   8
   0  18   2 24340.7 716.998   8
   0  18  -3 2275.53 212.097   8
   0  18  -4 14961.7 505.297   8
   0  18  -4 13576.0 509.351   6
   0  18  -5 36908.3 839.608   6
   0  18  -5 39396.3 784.662   8
   0  18  -6 14362.1 534.908   6
   0  18  -7 975.274 157.504   6
   0  18   8 10972.8 507.571   8
   0  18  -8 10890.9 465.737   6
   0  18   9 11182.1 499.529   8
   0  18  -9 10769.9 450.733   6
   0 -18  10 5816.21 327.502   5
   0  18  10 5486.40 344.524   8
   0  18 -10 5808.30 332.848   9
   0 -18  11 8051.74 368.949   5
   0  18 -11 7749.57 373.016   9
   0 -18  12 45737.2 854.057   5
   0  18 -12 43898.6 823.496   9
   0  18 -13 8813.43 351.809   9
   0 -18  13 8809.15 366.188   5
   0 -18  14 13896.0 435.122   5
   0  18 -14 14328.0 422.402   9
   0  18 -15 3240.14 196.444   9
   0 -18  15 2914.64 188.910   5
   0 -18  16 5931.94 236.654   5
   0  18 -16 6241.12 231.256   9
   0  18 -17 80.7599 49.0649   7
   0  19   0 119.575 108.214   8
   0  19  -1 28039.4 746.146   8
   0  19   1 27409.6 754.550   8
   0  19   2 17994.9 627.884   8
   0  19  -2 17616.9 582.555   8
   0  19   3 23768.2 724.236   8
   0  19  -3 24841.8 673.321   8
   0  19  -4 53724.1 994.120   6
   0  19   4 51640.6 1073.13   8
   0  19   5 27430.4 801.854   8
   0  19  -5 29144.7 741.648   6
   0  19  -5 29915.6 677.505   8
   0  19   6 25787.3 757.226   8
   0  19  -6 25644.6 699.889   6
   0  19   7 86462.2 1378.53   8
   0  19  -7 85939.5 1283.64   6
   0  19  -8 764.372 142.431   6
   0  19   8 710.022 160.865   8
   0  19   9 5929.41 357.572   8
   0  19  -9 5366.95 312.626   6
   0  19  10 11025.3 459.769   8
   0 -19  10 11981.2 440.751   5
   0  19 -10 11436.2 442.183   9
   0 -19  11 5519.90 291.957   5
   0  19 -11 5812.83 310.165   9
   0 -19  12 350.558 95.9340   5
   0  19 -12 146.500 78.4519   9
   0 -19  13 76031.1 984.582   5
   0  19 -13 74116.8 962.637   9
   0  19 -14 8823.83 319.174   9
   0 -19  14 8553.50 307.115   5
   0  19 -15 3855.61 195.524   9
   0 -19  15 3624.22 182.051   5
   0  20   0 139796. 1667.78   8
   0  20   1 12014.6 507.399   8
   0  20  -1 11999.5 480.143   8
   0  20  -2 18254.6 575.832   8
   0  20   2 18486.0 632.811   8
   0  20  -3 3694.63 259.472   8
   0  20   3 3640.44 304.864   8
   0  20  -4 4921.52 289.121   8
   0  20   4 5098.18 347.467   8
   0  20  -4 5288.40 311.081   6
   0  20  -5 8167.23 388.326   6
   0  20  -5 8217.52 357.935   8
   0  20   5 7770.60 418.753   8
   0  20  -6 70416.1 1132.86   6
   0  20   6 70313.6 1228.28   8
   0  20   7 608.417 151.568   8
   0  20  -7 627.736 136.573   6
   0  20  -8 9940.97 415.630   6
   0  20   8 10518.7 469.151   8
   0  20  -9 41309.8 826.539   9
   0  20   9 38014.9 859.925   8
   0  20 -10 195.389 108.239   9
   0  20  10 240.952 97.4020   8
   0  20 -11 162.096 95.1567   9
   0  20 -12 30141.5 617.261   9
   0  20 -13 2593.25 180.412   9
   0  20 -14 39642.5 624.684   9
   0  20 -15 23.4823 44.2161   9
   0  21   0 50.0746 102.163   8
   0  21  -1 5198.24 316.266   8
   0  21   1 5466.06 341.780   8
   0  21   2 23378.5 696.576   8
   0  21  -2 22573.3 625.461   8
   0  21   3 1666.05 210.445   8
   0  21  -3 1694.85 177.347   8
   0  21   4 2258.41 236.854   8
   0  21  -4 2476.97 202.606   8
   0  21  -5 774.642 133.443   6
   0  21   5 588.723 148.203   8
   0  21  -5 686.928 116.728   8
   0  21   6 28374.9 760.738   8
   0  21  -6 28094.5 678.946   6
   0  21   7 829.764 156.523   8
   0  21  -7 729.592 130.177   6
   0  21  -8 23438.0 616.583   9
   0  21   8 22429.4 632.736   8
   0  21  -9 12712.9 438.725   9
   0  21   9 11921.2 443.548   8
   0  21  10 22665.8 566.368   8
   0  21 -10 23868.2 566.859   9
   0  21 -11 108.414 79.8538   9
   0  21 -12 2482.89 176.049   9
   0  21 -13 9138.31 305.187   9
   0  21 -14 186.398 59.4999   9
   0  22   0 3584.30 265.386   8
   0  22   1 5991.67 340.294   8
   0  22  -1 6353.92 335.099   8
   0  22   2 843.548 171.118   8
   0  22  -2 921.065 144.218   8
   0  22  -3 49862.1 865.932   8
   0  22   3 48886.7 952.297   8
   0  22   4 191.333 128.029   8
   0  22  -4 170.506 73.5368   8
   0  22  -5 3853.55 231.304   8
   0  22   5 3759.03 278.407   8
   0  22  -6 156.538 87.4560   9
   0  22   6 105.781 99.9212   8
   0  22  -6 282.857 85.6102   6
   0  22  -7 1004.65 139.604   9
   0  22   7 1116.88 159.071   8
   0  22  -8 7480.64 329.058   9
   0  22   8 7314.18 343.827   8
   0  22  -9 53951.4 830.593   9
   0  22   9 51681.8 838.548   8
   0  22 -10 3152.46 201.217   9
   0  22  10 3049.48 189.412   8
   0  22 -11 8913.94 311.220   9
   0  22 -12 2654.46 164.848   9
   0  22 -13 295.283 64.1200   9
   0  23   0 103.740 88.4717   8
   0  23   1 13878.3 480.453   8
   0  23  -1 14117.5 462.552   8
   0  23  -2 63134.9 951.846   8
   0  23   2 64848.7 1046.16   8
   0  23   3 619.722 146.299   8
   0  23  -3 535.819 107.792   9
   0  23  -3 492.679 103.294   8
   0  23  -4 8443.28 351.527   9
   0  23   4 8203.30 376.070   8
   0  23  -4 8363.90 342.308   8
   0  23   5 6027.04 322.926   8
   0  23  -5 6282.05 301.336   9
   0  23  -5 5647.73 257.623   8
   0  23   6 14150.8 466.560   8
   0  23  -6 14141.9 439.610   9
   0  23   7 525.820 116.679   8
   0  23  -7 406.023 99.3116   9
   0  23   8 3121.82 208.488   8
   0  23  -8 3286.92 203.909   9
   0  23  -9 127.145 68.9076   9
   0  23   9 158.416 67.7605   8
   0  23 -10 24284.0 488.373   9
   0  23 -11 1193.87 115.162   9
   0  23 -12 56.5621 48.4898   9
   0  24   0 10590.3 387.698   8
   0  24   1 4723.33 267.179   8
   0  24  -1 4629.10 256.230   8
   0  24  -2 3777.28 227.998   8
   0  24   2 3724.18 244.989   8
   0  24   3 15957.7 476.673   8
   0  24  -3 16274.1 452.447   8
   0  24  -4 4923.00 241.628   9
   0  24   4 5244.28 282.836   8
   0  24  -4 4871.89 233.947   8
   0  24   5 1505.60 156.404   8
   0  24  -5 1440.73 136.286   9
   0  24   6 11441.0 378.973   8
   0  24  -6 11115.0 351.273   9
   0  24   7 3514.17 207.299   8
   0  24  -7 3609.42 198.573   9
   0  24   8 7809.81 285.181   8
   0  24  -8 8074.29 285.483   9
   0  24   9 2608.88 154.986   8
   0  24  -9 2891.54 166.428   9
   0  24 -10-23.9864 50.0185   9
   0  25   0 95.3742 78.1585   8
   0  25  -1 10408.0 355.185   8
   0  25   1 10557.7 359.118   8
   0  25  -2 5499.24 247.020   8
   0  25   2 5567.96 263.606   8
   0  25  -3 2853.76 169.123   8
   0  25   3 3120.47 202.302   8
   0  25   4 1386.76 140.422   8
   0  25  -4 1246.61 107.560   8
   0  25  -5 10978.4 306.708   9
   0  25   5 11155.9 353.135   8
   0  25  -6 3720.35 179.791   9
   0  25   6 3378.05 194.581   8
   0  25  -7 29564.8 486.789   9
   0  25   7 28609.8 519.524   8
   0  25  -8 140.863 56.1631   9
   0  25   8 18.9836 44.5763   8
   0  26   0 34780.5 576.361   8
   0  26   1 3506.71 197.411   8
   0  26  -1 3287.99 177.349   8
   0  26   2 3533.79 195.813   8
   0  26  -2 2933.11 158.091   8
   0  26  -3 3342.44 155.728   8
   0  26   3 4125.95 206.707   8
   0  26   4 387.257 78.3068   8
   0  26   5-9.76855 57.8867   8
   0  26   6 12235.0 317.129   8
   0  27   0 56.6664 41.4289   8
   0  27   1 3792.45 162.715   8
   0  27   2 1257.64 100.207   8
   0  27   3 280.445 57.3205   8
  -1   0  22 84055.3 967.341  13
  -1   0  21 47.6510 81.8539  13
  -1   0  20 33611.5 731.311   5
  -1   0  20 31773.1 748.292  13
  -1   0  19 156.353 118.398  13
  -1   0  19 71.8550 78.5013   5
  -1   0  18 3486.18 267.898   5
  -1   0  18 2946.39 273.249  13
  -1   0  17 154.071 91.3334   5
  -1   0  17 38.2052 96.3429  16
  -1   0  17-35.8144 104.026  13
  -1   0  16 85513.7 1431.41  13
  -1   0  16 82049.5 1368.62  16
  -1   0  15 199.899 116.533  13
  -1   0  15 137.470 103.038  16
  -1   0  14 105738. 1586.56  11
  -1   0  14 109575. 1492.28  16
  -1   0  13 1335.14 321.449  17
  -1   0  12 2628.24 410.095  17
  -1   0  11 226.672 182.950  17
  -1   0  11 78.6844 115.700   3
  -1   0  10 3996.38 442.281  17
  -1   0   9 163.162 153.898  17
  -1   0   8 565970. 3550.07   4
  -1   0   8 548197. 4402.05  17
  -1   0   7 516.091 114.077   4
  -1   0   7 21.6171 152.864  17
  -1   0   6 5202.63 367.356  17
  -1   0   6 4933.58 331.103   4
  -1   0   5 112.957 90.3783  17
  -1   0   4 209293. 1864.78  17
  -1   0   3 110.901 33.1485  18
  -1   0   3 42.3649 70.1117  17
   1   0  -3 117.972 65.2133   2
   1   0  -2 9651.02 286.126   2
  -1   0   2 9306.73 261.111  18
   1   0  -1 109.518 49.9793   2
  -1   0   1 171.515 66.0633  18
  -1   0   0 148520. 1337.33  18
  -1   0   0 149656. 1281.42   3
  -1   0  -1 76.9432 82.5299  18
  -1   0  -1 4296.10 206.636   3
  -1   0  -2 836278. 2737.07   3
  -1   0  -2 925436. 3857.45  18
  -1   0  -3 57.1548 116.987  18
   1   0   3 312.184 156.364   1
  -1   0  -4 139214. 1817.06  18
   1   0   4 126948. 1906.64   1
   1   0   5 1.52672 64.7422  17
  -1   0  -5 74.2507 49.9749   4
   1   0   6 17751.7 847.331   1
   1   0   6 15360.7 570.090  17
   1   0   7 75.2479 85.1532  17
   1   0   7 112.070 173.707   1
   1   0   8 5450.19 415.558  17
   1   0   8 6725.05 618.262   1
   1   0   9-4.43737 93.9539  17
   1   0   9-0.18449 150.504   1
   1   0  10 49390.6 1750.60   1
   1   0  10 52969.0 1502.60  17
   1   0  11 146.023 180.011   1
   1   0  11 111.406 109.257  17
   1   0  12 147164. 3325.40   1
   1   0  13 225.566 194.695   1
   1   0  13 90.3770 88.9530   5
   1   0  14 15065.6 590.547   5
   1   0  14 16028.6 600.645  13
   1   0  15 408.286 139.253  13
   1   0  15 164.513 134.389   5
   1   0  16 5455.18 358.981  13
   1   0  16 5000.37 363.316   5
   1   0  17 145.121 144.641   5
   1   0  18 50457.6 1027.37   5
   1   0  19 164.393 141.683   5
   1   0  20 8099.83 370.620   5
   1   0  21 124.444 87.1644   5
  -1  -1  22 786.376 106.523  13
  -1   1  22 1356.65 142.293  13
  -1   1  21 16495.8 502.989  13
  -1  -1  21 16645.8 466.495   5
  -1  -1  21 16364.1 486.556  13
  -1  -1  20 1048.11 151.466   5
  -1   1  20 904.582 154.253  13
  -1  -1  20 1102.09 154.812  13
  -1  -1  19 3689.08 271.822   5
  -1  -1  19 3866.23 292.691  13
  -1   1  19 3937.78 302.479  13
  -1  -1  18 6461.10 395.127  13
  -1   1  18 6707.90 399.440  13
  -1  -1  18 6147.04 379.829  16
  -1  -1  18 6542.61 368.495   5
  -1   1  17 23448.4 721.342  16
  -1  -1  17 24866.8 710.476   5
  -1   1  17 24151.1 768.413  13
  -1  -1  17 23903.0 760.323  13
  -1  -1  17 23343.0 736.281  16
  -1  -1  16 4409.32 331.415  16
  -1  -1  16 4354.46 330.183  13
  -1   1  16 4476.76 340.314  13
  -1   1  16 3979.04 313.357  16
  -1  -1  16 4452.37 310.599   5
  -1   1  15 137359. 1812.87  13
  -1  -1  15 137186. 1783.08  16
  -1  -1  15 138190. 1627.99   5
  -1   1  15 136194. 1689.89  16
  -1  -1  14 164.393 90.5792  11
  -1   1  14 116.367 90.6123  16
  -1  -1  14-36.0864 76.9001  16
  -1  -1  13 29230.9 1402.95  17
  -1   1  12 81690.7 2187.83  17
  -1  -1  12 83905.1 2250.94  17
  -1   1  11 76140.4 1809.40   3
  -1   1  11 73295.7 1980.65  17
  -1  -1  11 74277.9 1980.23  17
  -1   1  10 36486.0 1196.83   3
  -1  -1  10 36646.3 1313.37  17
  -1   1  10 37392.9 1315.82  17
  -1  -1   9 479.149 168.160  17
  -1   1   9 563.482 175.808   3
  -1   1   9 557.447 192.717  17
  -1  -1   8 430.332 108.405   4
  -1   1   8 945.527 209.829  17
  -1   1   8 485.775 130.830   4
  -1  -1   8 516.692 178.980  17
  -1   1   7 463286. 3325.66   4
  -1   1   7 453386. 3680.97  17
  -1  -1   7 454531. 3618.40  17
  -1  -1   7 460574. 3124.95   4
  -1  -1   6 245718. 2434.31  17
  -1   1   6 244341. 2310.91   4
  -1   1   6 242670. 2493.30  17
  -1   1   5 14830.3 570.417  17
  -1  -1   5 15784.9 571.330  17
  -1  -1   5 14524.7 332.200  18
  -1   1   5 15052.0 549.184   4
  -1   1   4 344495. 2520.20   4
  -1  -1   4 339017. 1533.99  18
  -1   1   4 345755. 2487.03  17
  -1   1   3 246787. 2175.60   4
  -1  -1   3 255274. 1391.03  18
  -1  -1   2 109231. 964.031  17
   1   1  -2 98087.5 1035.77   2
  -1  -1   2 104197. 950.892  18
  -1  -1   1 2993.03 127.045  17
  -1  -1   1 3028.25 191.495  18
   1   1  -1 2643.21 170.430   2
  -1   1   0 41127.1 708.327   3
   1   1   0 40074.9 643.913   2
  -1   1  -1 99955.2 1087.78   3
  -1   1  -1 102225. 1210.12   4
  -1  -1  -2 960204. 3957.46  18
  -1   1  -2 943583. 3559.83   4
   1   1   3 762973. 2414.79  17
  -1  -1  -3 753961. 3807.61  18
   1   1   4 752903. 2997.59  17
  -1  -1  -4 771847. 4079.74  18
  -1   1  -4 756957. 3043.61   4
   1  -1   4 767791. 4470.17   1
  -1   1  -5 90061.3 1018.76   4
   1   1   5 86931.8 1190.56  17
  -1  -1  -5 90393.8 1554.84  18
   1  -1   6 14364.6 769.032   1
   1   1   6 13428.1 530.925  17
   1   1   6 14408.6 798.519   1
   1  -1   7 22680.8 1019.41   1
   1   1   7 20798.6 1025.97   1
   1   1   8 46282.1 1596.60   1
   1  -1   8 49032.1 1534.92   1
   1   1   8 44754.1 1169.44  17
   1  -1   9 6917.52 505.749  17
   1  -1   9 7573.52 649.433   1
   1   1   9 7209.31 665.195   1
   1   1   9 7848.20 543.161  17
   1   1  10 8752.83 761.174   1
   1  -1  10 8823.51 619.072  17
   1   1  10 9247.66 630.091  17
   1  -1  10 9833.37 768.869   1
   1  -1  11 69887.1 1873.41  17
   1   1  11 69445.0 2222.20   1
   1  -1  11 74503.4 2240.41   1
   1   1  12 539.038 272.261   1
   1  -1  12 545.551 260.553   1
   1   1  13 22170.3 686.781   5
   1  -1  13 20862.5 1271.08   1
   1  -1  13 23344.5 707.423   5
   1   1  13 20766.8 1317.61   1
   1  -1  14 11413.8 499.334  13
   1  -1  14 10401.7 490.409   5
   1   1  14 10395.7 488.295   5
   1   1  14 11437.2 511.893  13
   1  -1  15 6582.86 383.148  13
   1   1  15 5499.11 380.306   5
   1   1  15 6243.68 402.382  13
   1  -1  15 5456.82 376.904   5
   1  -1  16 24007.9 749.629   5
   1   1  16 26452.6 783.969  13
   1   1  16 23283.9 738.536   5
   1  -1  16 26662.0 751.918  13
   1   1  17 10910.0 501.828   5
   1  -1  17 11073.6 511.188   5
   1   1  18 198.181 142.503   5
   1  -1  18 257.978 159.976   5
   1   1  19 28477.9 740.385   5
   1  -1  19 27183.3 720.575   5
   1  -1  20 4547.28 283.852   5
   1   1  20 4460.51 276.520   5
   1   1  21 53.1481 78.2862   5
   1  -1  21 162.967 87.8361   5
  -1   2  22 24505.9 539.274  13
  -1  -2  22 23158.1 473.709  13
  -1  -2  21 172.990 85.9622  13
  -1  -2  21 249.915 88.7917   5
  -1   2  21 273.599 106.857  13
  -1  -2  20 10790.3 426.881   5
  -1   2  20 10465.7 442.311  13
  -1  -2  20 10096.2 418.620  13
  -1  -2  19 3672.73 282.459  13
  -1   2  19 3711.88 298.012  13
  -1  -2  19 3976.97 280.763   5
  -1   2  18 88.1926 120.867  13
  -1  -2  18 239.042 103.395   5
  -1  -2  18 36.7220 105.978  16
  -1  -2  18-18.3974 98.2692  13
  -1   2  17 9630.91 498.034  13
  -1  -2  17 9038.76 476.530  13
  -1  -2  17 8959.46 457.750  16
  -1  -2  17 8763.93 435.245   5
  -1   2  16 25074.9 748.996  16
  -1  -2  16 23425.0 738.295  16
  -1   2  16 25097.8 800.223  13
  -1  -2  16 24348.1 698.853   5
  -1  -2  16 25834.3 774.924  13
  -1  -2  15 655.575 141.661   5
  -1   2  15 908.915 169.039  13
  -1   2  15 900.934 157.959  16
  -1  -2  15 578.305 146.676  16
  -1  -2  14 66423.6 1182.15  16
  -1  -2  14 66950.0 1252.29  11
  -1  -2  14 67109.9 1107.76   5
  -1  -2  13 61536.7 2049.70  17
  -1  -2  12 20668.1 1131.12  17
  -1  -2  11 116807. 2507.69  17
  -1   2  11 127885. 2372.27   3
  -1  -2  10 25251.8 1081.89  17
  -1   2  10 27952.8 1069.65   3
  -1  -2   9 18866.5 869.484  17
  -1   2   9 19341.9 885.754  17
  -1   2   9 20076.6 854.054   3
  -1   2   8 109953. 1959.70  17
  -1  -2   8 111124. 1971.01  17
  -1   2   8 107651. 1840.11   3
  -1   2   7 34021.5 944.643   4
  -1   2   7 33976.2 1023.61  17
  -1   2   7 31808.4 946.639   3
  -1   2   6 25502.1 801.234   4
  -1   2   6 23504.2 775.787   3
  -1   2   6 23892.4 795.747  17
  -1   2   5 433963. 3137.22   3
  -1   2   5 428745. 3090.71   4
  -1   2   4 117750. 1545.89   4
  -1   2   4 120055. 1564.95   3
  -1   2   3 37407.3 844.746   4
  -1  -2   3 38563.5 656.100  18
   1   2  -3 39843.5 809.918   2
   1   2  -2 458795. 2526.41   2
  -1  -2   2 457724. 2318.03  18
  -1  -2   1 372934. 2201.91  18
   1   2  -1 355236. 2093.20   2
  -1   2   0 19156.7 540.101   3
  -1  -2   0 19133.3 518.091  18
   1   2   0 17538.7 475.712   2
  -1   2  -1 8366.12 383.085   4
  -1  -2  -1 9613.12 397.059  18
  -1  -2  -2 45781.7 928.106  18
  -1   2  -2 43243.8 824.349   4
  -1  -2  -3 585669. 3504.83  18
  -1   2  -3 585500. 3043.33   4
   1   2   4 365851. 3515.65   1
  -1  -2  -4 366468. 2921.51  18
  -1   2  -4 370867. 2347.91   4
   1   2   5 30202.8 711.491  17
   1   2   5 29236.6 1024.18   1
   1  -2   5 31686.4 996.773   1
  -1   2  -5 28453.2 628.054   4
  -1  -2  -5 30064.1 881.556  18
   1   2   6 34026.6 1246.20   1
  -1  -2  -6 32827.4 977.910  18
   1   2   6 33391.4 837.719  17
   1  -2   6 35910.9 1170.42   1
   1   2   7 121210. 2470.22   1
   1   2   7 116471. 1737.42  17
  -1  -2  -7 123362. 2071.26  18
   1   2   8 53220.9 1286.40  17
   1  -2   8 54161.7 1569.63   1
   1   2   8 54264.3 1762.94   1
   1  -2   9 12216.8 791.186   1
   1  -2   9 9730.62 627.346  17
   1   2   9 11170.2 633.872  17
   1   2   9 10735.3 815.659   1
   1  -2  10 33052.1 1210.69  17
   1   2  10 34627.1 1511.81   1
   1   2  11 5722.84 660.287   1
   1  -2  11 5138.73 511.482  17
   1  -2  11 5583.17 603.044   1
   1  -2  12 41980.2 1715.12   1
   1   2  12 44013.8 1934.53   1
   1  -2  13 76182.4 1272.95   5
   1   2  13 78411.7 1338.36  13
   1   2  13 78260.0 1284.43   5
   1   2  14 5814.07 380.141  13
   1  -2  14 5597.89 368.664   5
   1   2  14 5684.82 363.499   5
   1  -2  15 40803.3 981.795   5
   1   2  15 42295.2 1014.37  13
   1   2  15 41170.7 975.542   5
   1   2  16 6208.44 404.299  13
   1   2  16 5644.69 387.434   5
   1  -2  16 6233.97 395.876   5
   1  -2  17 1072.95 202.797   5
   1   2  17 1046.91 190.385   5
   1  -2  18 7430.78 410.985   5
   1   2  18 7058.94 411.511   5
   1   2  19 1653.43 205.994   5
   1  -2  19 1589.65 206.346   5
   1   2  20 3249.42 242.114   5
   1  -2  20 3329.16 243.957   5
   1   2  21 7966.33 317.622   5
   1  -2  21 7778.53 320.733   5
  -1   3  22 4195.36 231.042  13
  -1  -3  22 3809.33 195.636   5
  -1  -3  21 5131.29 270.923   5
  -1   3  21 5081.23 287.878  13
  -1  -3  21 5206.33 259.246  13
  -1   3  20 11117.8 459.254  13
  -1  -3  20 10639.6 426.240   5
  -1  -3  20 10273.2 408.384  13
  -1  -3  19 5207.52 327.597  13
  -1   3  19 5773.21 355.424  13
  -1  -3  19 5347.49 326.567   5
  -1   3  18 18222.0 646.889  13
  -1  -3  18 18008.7 625.954  13
  -1  -3  18 17142.0 621.196  16
  -1  -3  18 17082.1 589.422   5
  -1  -3  17 23562.9 736.709  13
  -1  -3  17 21624.1 705.142  16
  -1  -3  17 22627.7 676.350   5
  -1   3  17 24424.4 766.623  13
  -1  -3  16 44309.1 1003.60  16
  -1   3  16 45233.5 1062.73  13
  -1  -3  16 42227.5 925.338   5
  -1  -3  16 46139.9 1023.89  13
  -1   3  15 1366.97 196.355  13
  -1  -3  15 1433.29 198.222  16
  -1   3  15 1371.58 179.755  16
  -1  -3  15 1270.18 179.314   5
  -1   3  14 21378.3 639.406  16
  -1  -3  14 21778.4 684.995  16
  -1  -3  14 23110.2 741.770  11
  -1   3  14 20024.2 675.701  13
  -1  -3  14 21464.0 627.227   5
  -1  -3  13 5197.82 610.701  17
  -1  -3  12 73873.4 2134.43  17
  -1   3  11 998.289 224.075   3
  -1  -3  11 1244.91 306.218  17
  -1  -3  10 49054.8 1521.52  17
  -1   3  10 52374.5 1444.84   3
  -1   3   9 66517.3 1563.92   3
  -1  -3   9 69500.2 1701.49  17
  -1  -3   8 16743.6 790.186  17
  -1   3   8 15715.7 692.829   4
  -1   3   8 15204.3 717.530   3
  -1   3   7 23882.5 855.811   3
  -1   3   7 25347.4 879.934   4
  -1   3   6 3521.07 325.932   4
  -1   3   6 4239.81 356.978   3
   1   3  -5 2317.16 263.846   2
  -1   3   5 2713.03 274.276   4
  -1   3   5 2267.17 255.563   3
   1   3  -4 470513. 3293.21   2
  -1   3   4 462050. 3362.78   4
  -1  -3   3 44406.7 849.249  18
  -1   3   3 41775.8 978.242   4
  -1  -3   2 24689.2 605.036  18
   1   3  -2 22389.4 666.456   2
   1   3  -1 74379.1 1058.62   2
  -1  -3   1 71361.0 1049.01  18
  -1  -3   0 71444.9 1082.23  18
   1   3   0 65038.5 1006.76   2
  -1  -3  -1 831288. 3744.72  18
   1   3   1 793704. 3688.84   2
   1  -3   2 277657. 1983.53   1
  -1  -3  -2 239902. 2304.05  18
   1  -3   3 3357.00 248.821   1
  -1  -3  -3 3751.78 317.740  18
   1   3   4 890.218 239.424   1
   1  -3   4 751.302 157.444   1
  -1   3  -4 868.307 133.381   4
  -1  -3  -4 629.754 148.772  18
  -1  -3  -5 5801.75 407.699  18
   1   3   5 6568.25 524.198   1
   1  -3   6 1378.77 239.438   1
   1   3   6 955.683 281.880   1
   1  -3   7 4713.76 443.456   1
  -1  -3  -7 4217.97 384.890  18
   1   3   7 5121.52 552.825   1
   1  -3   8 155123. 2607.46   1
   1   3   8 158946. 3095.49   1
   1  -3   9 35065.6 1348.99   1
   1   3   9 36140.7 1532.19   1
   1   3  10 17960.7 1126.69   1
   1  -3  10 17573.1 986.297   1
   1  -3  10 16232.6 881.419  17
   1  -3  11 44317.5 1509.98  17
   1  -3  11 49905.0 1755.58   1
   1   3  11 48933.2 1915.75   1
   1  -3  12 25820.1 1213.92  17
   1  -3  12 29269.4 1399.40   1
   1   3  12 28836.8 1568.94   1
   1   3  13 21225.4 667.853   5
   1  -3  13 21137.4 670.103   5
   1   3  13 21284.6 705.689  13
   1  -3  13 18975.1 1152.68   1
  -1   3 -13 19873.5 615.130   7
   1  -3  14 94683.6 1463.73   5
   1   3  14 98564.9 1538.58  13
  -1   3 -14 95947.1 1372.36   7
   1   3  14 91903.2 1428.39   5
   1  -3  15 1342.12 212.172   5
   1   3  15 1266.39 204.413  13
   1   3  15 1354.25 206.556   5
   1  -3  16 47617.7 1057.79   5
   1   3  16 46632.3 1041.52   5
   1   3  17 2546.94 258.880   5
   1  -3  17 2351.57 248.312   5
   1  -3  18 11595.0 508.560   5
   1   3  18 11800.2 508.082   5
   1  -3  19 15631.0 547.556   5
   1   3  19 15038.2 542.924   5
   1   3  20 13592.3 465.944   5
   1  -3  20 14661.4 479.095   5
   1  -3  21 2240.09 176.143   5
  -1  -4  22 510.074 83.5570   5
  -1   4  22 641.422 108.514  13
  -1   4  21 3447.69 240.887  13
  -1  -4  21 3287.55 221.795   5
  -1  -4  20 6622.58 316.275  13
  -1   4  20 6925.06 361.756  13
  -1  -4  20 6940.42 348.600   5
  -1   4  19 69197.8 1199.21  13
  -1  -4  19 70939.4 1144.60   5
  -1  -4  19 69642.4 1122.74  13
  -1  -4  18 16008.4 575.452  13
  -1  -4  18 15497.7 557.936   5
  -1  -4  18 15252.9 588.455  16
  -1   4  18 15716.9 612.046  13
  -1  -4  17 56199.8 1109.49  13
  -1  -4  17 54335.5 1116.29  16
  -1   4  17 53685.7 1133.94  13
  -1  -4  17 53502.6 1041.36   5
  -1  -4  16 27736.9 794.109  16
  -1   4  16 27484.5 815.529  13
  -1  -4  16 28691.9 804.409  13
  -1  -4  16 26426.1 733.980   5
  -1  -4  15 5183.83 331.502   5
  -1   4  15 5127.40 354.973  13
  -1  -4  15 5412.79 356.834  16
  -1   4  14 7603.93 427.227  13
  -1  -4  14 8260.24 425.312  16
  -1  -4  14 9139.51 464.941  11
  -1  -4  14 7835.77 393.135   5
  -1  -4  13 50014.4 1873.70  17
  -1  -4  12 13756.6 922.796  17
  -1  -4  11 103422. 2398.74  17
  -1   4  10 77919.1 1839.02   3
  -1  -4  10 77351.6 1948.41  17
  -1   4   9 158.204 132.296   3
  -1   4   8 19957.4 845.496   3
  -1   4   7 285126. 3088.45   4
  -1   4   7 279831. 3007.08   3
  -1   4   6 5926.85 438.674   4
   1   4  -6 5868.21 434.672   2
  -1   4   6 6063.79 430.720   3
   1   4  -5 142693. 2021.81   2
  -1   4   5 143804. 2081.96   4
  -1   4   5 146136. 1983.78   3
  -1   4   4 36006.0 957.505   3
   1   4  -4 36189.9 961.813   2
  -1   4   4 33272.8 972.630   4
   1  -4  -4 32087.9 452.070  18
   1   4  -3 172069. 1900.08   2
  -1   4   3 173493. 2155.13   4
   1   4  -2 103997. 1435.70   2
  -1  -4   2 111448. 1462.18  18
   1   4  -1 576135. 3212.12   2
  -1  -4   1 578718. 3272.80  18
   1   4   0 62356.0 1057.36   2
  -1  -4   0 65946.4 1123.23  18
   1   4   1 19591.3 620.508   2
  -1  -4  -1 19138.3 638.814  18
   1  -4   2 44366.8 711.032   1
  -1  -4  -2 41497.1 963.789  18
  -1  -4  -3 133459. 1830.43  18
   1  -4   3 138177. 1487.73   1
  -1  -4  -4 8995.30 504.302  18
   1  -4   4 9812.67 466.308   1
   1   4   5 19947.4 925.799   1
  -1  -4  -5 19904.0 763.047  18
   1  -4   5 21558.2 740.132   1
  -1  -4  -6 142870. 2116.76  18
   1   4   6 151335. 2701.00   1
   1   4   7 101929. 2345.11   1
   1  -4   7 108393. 1977.16   1
   1  -4   8 30975.9 1144.77   1
   1   4   8 30612.5 1400.16   1
   1   4   9 58318.6 2009.11   1
   1  -4   9 55898.7 1628.46   1
   1   4  10 27121.8 1401.85   1
   1  -4  10 27527.1 1210.58   1
   1  -4  11 34335.5 1365.07  17
   1   4  11 34977.1 1659.43   1
   1  -4  11 36016.4 1455.92   1
   1  -4  12 1061.10 264.303  17
   1   4  12 1166.15 339.191   1
   1   4  13 69086.8 1281.60  13
   1  -4  13 68120.4 1211.14   5
  -1   4 -14 74103.6 1237.96   7
   1   4  14 77104.0 1385.07  13
   1  -4  14 77095.8 1318.41   5
   1   4  14 76387.8 1285.26   5
   1  -4  15 5937.16 387.211   5
   1   4  15 5430.84 380.452  13
  -1   4 -15 5376.32 332.547   7
   1   4  15 5195.45 352.968   5
   1  -4  16 31472.4 849.141   5
   1   4  16 30880.8 839.585   5
   1  -4  17 352.062 133.824   5
   1   4  17 617.765 157.996   5
   1   4  18 8554.84 424.187   5
   1  -4  18 9476.53 451.952   5
   1   4  19 5995.23 346.593   5
   1  -4  19 5846.95 341.494   5
   1  -4  20 1585.76 179.579   5
   1  -4  21 13834.4 407.704   5
  -1  -5  22 16.6324 52.5992   5
  -1   5  21 27872.6 637.124  13
  -1  -5  21 27427.6 603.278   5
  -1  -5  20 5354.22 304.515   5
  -1   5  20 5187.76 320.441  13
  -1  -5  19 18125.7 577.532   5
  -1  -5  19 17570.4 540.921  13
  -1   5  19 17381.3 605.358  13
  -1  -5  18 26775.9 717.393  13
  -1   5  18 24407.7 739.360  13
  -1  -5  18 25435.1 743.445  16
  -1  -5  18 24052.5 692.648   5
  -1   5  17 43311.4 1013.68  13
  -1  -5  17 46794.1 998.252  13
  -1  -5  17 44206.4 987.705  16
  -1  -5  17 45019.4 957.713   5
  -1   5  16 4319.04 336.300  13
  -1  -5  16 4216.61 306.157   5
  -1  -5  16 4413.97 334.230  16
  -1  -5  16 4542.13 323.118  13
  -1   5  15 13209.4 585.680  13
  -1  -5  15 13704.2 536.188   5
  -1  -5  15 15084.6 602.129  16
  -1  -5  14 1055.65 169.964  16
  -1  -5  14 1021.78 155.765   5
  -1   5  14 950.831 163.423  13
  -1  -5  13 62375.5 2095.80  17
  -1  -5  12 84070.7 2333.33  17
  -1  -5  11 3187.55 439.155  17
  -1   5  10 38631.1 1371.48   3
  -1   5   9 402206. 4228.98   3
  -1   5   8 201488. 2836.19   3
   1   5  -8 207398. 2959.81   2
   1   5  -7 4477.34 436.456   2
  -1   5   7 3864.07 394.516   3
  -1   5   6 397667. 3888.82   4
  -1   5   6 405650. 3714.86   3
  -1   5   5 823.877 197.437   4
   1   5  -5 495.870 191.144   2
   1  -5  -5 558.468 65.4986  18
  -1   5   4 90303.3 1699.73   4
   1   5  -4 94488.6 1621.09   2
  -1   5   3 41984.5 1137.36   4
   1   5  -3 41841.1 1034.98   2
  -1  -5   2 88885.7 1459.15  18
   1   5  -2 86514.1 1391.01   2
   1   5  -1 520900. 3363.87   2
  -1   5   1 510764. 1552.98   2
  -1  -5   0 200241. 2118.68  18
   1   5   0 207248. 2078.54   2
  -1   5  -1 156560. 2058.57   4
  -1  -5  -1 152091. 1872.25  18
   1  -5   2 49523.9 666.087   1
  -1   5  -2 51892.7 1206.95   4
  -1  -5  -3 99864.0 1617.85  18
   1  -5   3 97880.6 1120.01   1
   1  -5   4 18734.2 568.196   1
   1   5   4 18026.0 849.220   1
  -1  -5  -4 17961.8 724.410  18
   1   5   5 89225.3 1968.77   1
   1  -5   5 91852.4 1461.07   1
  -1  -5  -5 92235.8 1704.66  18
   1   5   6 48859.0 1550.33   1
  -1  -5  -6 47921.4 1270.06  18
   1  -5   6 52536.4 1218.95   1
  -1  -5  -7 5887.49 464.046  18
   1   5   7 7078.43 647.286   1
   1  -5   7 6868.82 477.571   1
  -1  -5  -8 140157. 2469.20  18
   1   5   8 151637. 3119.53   1
   1   5   9 174145. 3545.07   1
  -1  -5  -9 159810. 2711.74  18
   1   5  10 539.989 269.110   1
   1   5  11 13246.2 1035.32   1
   1   5  12 12503.7 1052.59   1
   1  -5  12 10878.1 825.196  17
   1  -5  13 6270.94 378.053   5
   1   5  13 6501.27 414.386  13
   1   5  13 6156.74 364.129   5
   1   5  14 5812.29 393.151  13
   1   5  14 5182.15 360.694   5
   1  -5  14 5198.35 359.952   5
   1   5  15 3199.08 298.934  13
  -1   5 -15 2840.98 251.577   7
   1  -5  15 3246.71 287.979   5
   1   5  15 3178.57 283.005   5
   1  -5  16 11995.5 535.610   5
  -1   5 -16 11620.1 486.224   7
   1   5  16 10995.1 520.239   5
   1  -5  17 6809.99 398.376   5
   1   5  17 5939.10 372.309   5
   1   5  18 323.897 137.509   5
   1  -5  18 210.862 134.133   5
   1  -5  19 8767.88 404.333   5
   1   5  19 9723.02 423.186   5
   1  -5  20 1367.46 166.183   5
   1  -5  21 2254.47 167.205   5
   1   5  21 2291.69 158.403  14
  -1  -6  22 6929.94 253.781   5
  -1   6  21 3769.94 242.920  13
  -1  -6  21 3630.50 226.928   5
  -1   6  20 35940.4 790.661  13
  -1  -6  20 36742.6 763.124   5
  -1  -6  19 1171.39 170.038   5
  -1   6  19 1115.58 194.355  13
  -1   6  18 9805.19 477.843  13
  -1  -6  18 9950.48 444.427   5
  -1  -6  17 165.978 124.602   5
  -1   6  17 217.548 143.751  13
  -1  -6  17 592.075 167.979  16
  -1   6  16 98533.7 1542.99  13
  -1  -6  16 98466.4 1434.43   5
  -1  -6  16 102228. 1525.30  16
  -1   6  15 9246.97 485.522  13
  -1  -6  15 9595.64 452.865   5
  -1  -6  15 9640.54 466.555  16
  -1   6  14 8164.18 445.927  13
  -1  -6  14 7443.77 409.353  16
  -1  -6  14 7591.22 432.133  11
  -1   6  13 12806.5 461.511  15
  -1   6  13 12108.4 515.352  13
   1   6 -13 11508.3 947.719   2
  -1  -6  13 12439.5 532.360  11
  -1  -6  13 12232.1 477.658   5
  -1  -6  12 59162.3 2006.15  17
   1   6 -12 56634.7 1975.53   2
  -1  -6  11 3631.35 481.749  17
   1   6 -11 3178.98 499.382   2
   1   6 -10 35341.6 1426.49   2
   1   6  -9 14684.8 945.374   2
   1   6  -8 48312.6 1505.53   2
   1   6  -7 50148.0 1470.47   2
   1   6  -6 73103.1 1709.55   2
   1  -6  -5 27638.6 558.436  18
   1   6  -5 33577.4 1069.49   2
   1   6  -4 2821.09 316.252   2
  -1   6   4 3652.42 397.177   4
   1   6  -3 486.760 169.254   2
  -1   6   3 574.210 213.251   4
   1   6  -2 325072. 2872.45   2
  -1   6   2 328510. 3360.84   4
  -1  -6   1 35072.7 982.790  18
  -1   6   1 33899.4 520.862   2
  -1   6   1 32797.6 1063.75   4
   1   6  -1 34792.4 938.091   2
  -1  -6   0 15710.2 656.707  18
   1   6   0 15150.8 617.606   2
  -1   6   0 13505.3 373.390   2
   1   6   1 40564.4 1042.54   2
  -1   6  -1 38463.1 745.946   2
  -1  -6  -2 137053. 1951.28  18
  -1  -6  -3 21993.8 803.883  18
   1  -6   3 19501.0 412.655   1
  -1  -6  -4 27900.5 949.734  18
   1  -6   4 26556.7 613.110   1
   1   6   4 26157.8 1084.41   1
   1   6   5 820.245 265.981   1
  -1  -6  -5 760.112 200.648  18
   1  -6   5 1055.88 152.658   1
   1   6   6 251925. 3609.84   1
  -1  -6  -6 250940. 3024.35  18
   1   6   7 19618.6 1108.81   1
  -1  -6  -7 17805.8 809.965  18
  -1  -6  -8 351.794 158.263  18
   1   6   8 262.446 231.798   1
  -1  -6  -9 1164.77 252.117  18
   1   6   9 1414.88 373.564   1
   1   6  10 115065. 3001.89   1
  -1  -6 -10 111782. 2482.70  18
   1   6  11 547.103 266.082   1
   1   6  12 40637.8 892.300   5
   1   6  12 43707.0 1005.78  13
   1  -6  12 42127.5 928.967   5
   1   6  13 10729.1 514.982  13
   1  -6  13 10039.5 479.045   5
   1   6  13 9766.55 461.325   5
   1   6  14 41923.3 1034.46  13
   1   6  14 41266.3 957.694   5
   1  -6  14 42833.1 998.271   5
   1  -6  15 22474.6 712.285   5
  -1   6 -15 20572.5 668.438   7
   1   6  15 20333.6 683.113   5
  -1   6 -16 52331.4 1037.81   7
   1   6  16 49845.0 1059.36   5
  -1   6 -17 1848.10 208.615   7
   1   6  17 1975.23 227.383   5
   1  -6  18 45940.6 951.715   5
   1   6  18 49983.7 969.599   5
   1  -6  19 8987.49 396.872   5
   1  -6  20 117.436 93.6880   5
   1  -6  21 3477.62 197.111   5
  -1  -7  21 34901.3 662.126   5
  -1   7  21 37183.1 698.491  13
  -1  -7  20 1297.23 167.634   5
  -1   7  20 1378.12 182.902  13
  -1   7  19 4967.87 322.212  13
  -1  -7  19 5030.79 311.311   5
  -1   7  18 4571.51 323.893  13
  -1  -7  18 5151.72 342.449  16
  -1  -7  17 71939.8 1206.64   5
  -1  -7  17 74834.1 1264.87  16
  -1   7  16 13565.2 568.862  13
  -1  -7  16 13892.9 571.182  16
  -1  -7  16 13982.6 540.813   5
  -1  -7  15 23845.1 708.831   5
  -1  -7  15 26218.5 760.628  16
  -1   7  15 24499.0 760.479  13
  -1   7  14 9336.15 471.378  13
  -1  -7  14 9612.55 465.800  16
  -1  -7  14 9158.35 428.619   5
  -1  -7  13 61234.4 1115.73   5
  -1   7  13 63379.5 1173.61  13
  -1  -7  12 18697.5 1141.74  17
   1   7 -12 20585.1 1219.69   2
   1   7 -11 28738.3 1387.24   2
   1   7 -10 7406.95 696.238   2
   1   7  -9 110310. 2498.07   2
   1   7  -8 24997.3 1157.63   2
   1   7  -7 61724.9 1733.63   2
   1   7  -6 67034.9 1687.22   2
   1   7  -5 29276.7 1040.13   2
   1  -7  -5 24810.3 624.654  18
   1   7  -4 10376.4 600.659   2
   1   7  -3 135267. 2079.46   2
   1   7  -2 3232.08 330.015   2
  -1   7   1 442820. 2232.09   2
   1   7  -1 450840. 3605.70   2
  -1  -7   1 453126. 3777.08  18
  -1   7   0 99545.1 1120.99   2
   1   7   0 102879. 1679.62   2
   1   7   1 25488.6 863.172   2
  -1  -7  -1 27041.7 919.747  18
  -1  -7  -2 11113.5 617.338  18
  -1   7  -2 10440.7 475.487   2
  -1  -7  -3 80684.7 1638.93  18
  -1  -7  -4 129168. 2090.33  18
   1   7   4 126305. 2416.38   1
   1   7   5 174939. 2922.05   1
  -1  -7  -5 181153. 2568.12  18
   1   7   6 73378.4 2019.82   1
  -1  -7  -6 74964.5 1723.85  18
   1   7   7 28412.3 1332.08   1
  -1  -7  -7 28343.8 1091.63  18
  -1  -7  -8 361.160 160.797  18
   1   7   8 166.093 195.090   1
   1   7   9 39999.5 1789.04   1
  -1  -7  -9 37750.6 1357.31  18
  -1  -7 -10 12304.5 864.446  18
   1   7  10 12684.8 1020.60   1
   1   7  11 19638.1 1313.40   1
   1   7  12 537.203 142.901  13
  -1   7 -12 691.775 123.594   9
   1  -7  12 644.688 136.526   5
   1   7  12 508.522 119.991   5
   1  -7  13 128649. 1662.87   5
   1   7  13 124014. 1767.16  13
   1   7  13 124556. 1620.98   5
   1  -7  14 1477.86 207.833   5
   1   7  14 1607.21 217.022   5
   1  -7  15 867.061 166.427   5
   1   7  15 723.167 160.390   5
   1   7  16 2942.56 270.623   5
  -1   7 -16 2914.40 261.774   7
   1  -7  16 3118.94 280.819   5
   1   7  17 77706.5 1271.25   5
  -1   7 -17 76472.1 1215.77   7
  -1   7 -18 1304.53 158.240   7
   1  -7  18 1203.37 183.644   5
   1  -7  19 521.505 130.818   5
   1   7  20 6374.14 262.562  14
   1  -7  20 6313.57 290.825   5
   1  -7  21 2658.59 162.931   5
  -1  -8  21 3916.84 222.054   5
  -1   8  20 48221.1 861.077  13
  -1  -8  20 48376.0 837.329   5
  -1  -8  19 331.307 111.008   5
  -1   8  19 395.984 129.675  13
  -1   8  18 3925.46 304.648  13
  -1  -8  18 3998.11 304.132  16
  -1  -8  18 3786.25 288.100   5
  -1  -8  17 13115.6 520.802   5
  -1  -8  17 13839.0 542.862  16
  -1   8  17 12699.4 534.155  13
  -1  -8  16 35712.8 884.394  16
  -1  -8  16 34880.9 845.376   5
  -1  -8  15 12464.6 546.964  16
  -1   8  15 12336.0 540.814  13
  -1  -8  15 11695.7 508.854   5
  -1   8  14 1822.28 226.629  13
  -1  -8  14 2422.39 246.714  16
  -1  -8  14 1971.82 217.263   5
  -1   8  13 14621.0 518.878  15
  -1  -8  13 13595.2 522.295   5
  -1   8  13 13548.4 545.856  13
  -1  -8  13 14379.3 571.472  11
   1   8 -12 5060.10 663.539   2
   1   8 -11 114892. 2950.63   2
   1   8 -10 89263.1 2485.78   2
   1   8  -9 81.7106 158.850   2
   1   8  -8 101075. 2380.71   2
   1   8  -7 56402.7 1665.47   2
   1   8  -6 15387.2 846.700   2
   1   8  -5 262203. 3255.69   2
   1   8  -4 81521.7 1784.36   2
   1   8  -3 19702.8 833.814   2
   1   8  -2 222853. 2676.68   2
  -1   8   1 30470.4 675.317   2
   1   8  -1 29709.1 972.696   2
  -1   8   0 24571.5 637.815   2
   1   8   0 27201.3 925.313   2
  -1  -8   0 25922.6 950.474  18
  -1   8  -1 32174.5 802.706   2
  -1  -8  -1 31389.3 1043.08  18
   1   8   1 33216.1 1027.75   2
  -1  -8  -2 56560.5 1417.08  18
  -1   8  -2 45409.2 997.166   2
   1   8   3 298010. 3551.98   1
  -1  -8  -3 299903. 3325.38  18
   1   8   4 4099.17 474.967   1
  -1  -8  -4 3908.95 387.902  18
  -1   8  -4 3674.03 330.426   2
   1   8   5 40833.8 1456.73   1
  -1  -8  -5 43013.3 1334.28  18
  -1  -8  -6 40265.3 1310.25  18
   1   8   6 38677.4 1498.38   1
   1   8   7 25618.7 1317.85   1
  -1  -8  -7 25484.2 1078.67  18
  -1  -8  -8 7048.07 590.659  18
   1   8   8 9248.63 833.664   1
  -1  -8  -9 16855.0 926.192  18
   1   8   9 20575.7 1314.82   1
   1   8  10 43125.3 1920.04   1
  -1  -8 -10 42272.6 1520.23  18
   1   8  11 3133.12 547.711   1
  -1   8 -12 15124.8 523.172   9
   1  -8  12 15436.9 569.415   5
   1   8  12 14271.8 535.737   5
   1  -8  13 39970.0 932.312   5
  -1   8 -13 39652.7 850.248   9
   1  -8  14 27658.4 789.916   5
  -1   8 -14 26100.1 675.338   9
   1   8  14 25868.2 739.598   5
   1  -8  15 875.503 170.586   5
   1   8  15 825.245 164.207   5
  -1   8 -16 17128.5 607.961   7
   1  -8  16 18962.3 641.945   5
   1  -8  17 273.198 149.491   5
  -1   8 -17 191.637 103.393   7
   1  -8  18 189.390 104.833   5
  -1   8 -18 197.518 89.2911   7
   1  -8  19 3694.47 246.488   5
   1  -8  20 2858.88 192.093   5
  -1  -9  21 1341.33 135.683   5
  -1  -9  20 14867.0 455.731   5
  -1   9  19 1785.82 195.822  13
  -1  -9  19 1943.05 204.085   5
  -1  -9  18 21504.6 629.494  16
  -1   9  18 20615.3 641.637  13
  -1  -9  18 21748.2 637.663   5
  -1  -9  17 956.794 170.829   5
  -1   9  17 1113.73 175.593  13
  -1  -9  17 1060.93 179.772  16
  -1   9  16 30182.3 813.455  13
  -1  -9  16 32267.0 834.244  16
  -1  -9  16 29642.1 783.045   5
  -1   9  15 3901.99 303.633  13
  -1  -9  15 4144.21 313.107  16
  -1  -9  15 3713.82 289.504   5
  -1  -9  14 95324.0 1396.22   5
  -1  -9  14 97301.6 1459.94  16
  -1   9  14 92572.2 1439.91  13
  -1  -9  13 14319.9 558.751  16
  -1  -9  13 13175.0 532.934   5
  -1   9  13 13531.9 547.515  13
  -1  -9  12 42160.9 941.713  11
  -1   9  12 41489.0 922.677  13
   1   9 -11 2030.96 411.432   2
   1   9 -10 30482.4 1445.27   2
   1   9  -9 12696.5 904.041   2
   1   9  -8 969.459 276.170   2
   1   9  -7 6380.74 576.188   2
   1   9  -6 435565. 4514.23   2
   1   9  -5 4653.10 486.944   2
   1   9  -4 545.562 206.139   2
   1   9  -3 17158.9 832.639   2
   1   9  -2 4257.04 415.728   2
  -1  -9   1 11540.2 709.709  18
   1   9  -1 10177.6 629.702   2
  -1  -9   0 71272.8 1698.95  18
  -1   9   0 73752.8 1194.57   2
   1   9   1 26650.6 991.401   2
  -1   9  -1 27367.9 758.376   2
  -1  -9  -1 24592.3 1000.49  18
  -1  -9  -2 376312. 3855.93  18
  -1   9  -2 401033. 3119.89   2
   1   9   3 54203.3 1582.22   1
  -1   9  -3 55828.7 1253.76   2
  -1  -9  -3 54227.5 1484.75  18
   1   9   4 17711.9 951.867   1
  -1   9  -4 20211.6 833.813   2
  -1  -9  -4 18199.9 875.997  18
  -1   9  -5 29081.9 1045.53   2
   1   9   5 28917.7 1258.65   1
  -1  -9  -5 30111.8 1149.94  18
  -1  -9  -6 34080.1 1258.73  18
   1   9   6 33778.5 1473.50   1
  -1   9  -6 31553.5 1114.23   2
  -1  -9  -7 28167.2 1191.95  18
   1   9   7 28450.6 1411.81   1
   1   9   8 43658.8 1844.01   1
  -1  -9  -8 41028.5 1475.01  18
  -1  -9  -9 35128.3 1384.17  18
   1   9   9 36682.1 1773.34   1
   1   9  10 31277.1 1660.66   1
  -1  -9 -10 27070.3 1234.05  18
  -1   9 -11 21816.0 610.481   9
   1  -9  11 20622.1 643.962   5
   1   9  11 19643.0 615.596   5
  -1   9 -12 28261.7 718.386   9
   1   9  12 25768.8 716.896   5
   1  -9  12 27603.1 758.946   5
  -1   9 -13 18547.9 596.483   9
   1  -9  13 18769.0 652.394   5
   1   9  13 17658.8 614.625   5
   1  -9  14 39095.2 931.665   5
  -1   9 -14 38951.9 843.442   9
   1  -9  15 45.8183 108.025   5
  -1   9 -15 146.000 83.7886   9
   1  -9  16 3600.64 286.430   5
  -1   9 -16 3467.92 276.003   7
   1  -9  17 1716.62 200.011   5
  -1   9 -17 1238.04 168.583   7
  -1   9 -18 555.135 114.177   7
   1  -9  18 563.239 142.373   5
  -1   9 -19 721.280 107.992   7
   1  -9  19 652.819 117.396   5
   1  -9  20 15489.8 401.153   5
  -1 -10  21 10036.4 318.961   5
  -1 -10  20 5752.32 279.786   5
  -1  10  19 21071.7 584.997  13
  -1 -10  19 22710.3 597.493   5
  -1  10  18 1339.37 185.042  13
  -1 -10  18 1287.04 164.358  16
  -1 -10  18 1128.94 172.061   5
  -1 -10  17 12941.9 507.673  16
  -1  10  17 12275.5 502.751  13
  -1 -10  17 11809.3 489.433   5
  -1 -10  16 6051.92 366.919   5
  -1  10  16 6205.35 371.866  13
  -1 -10  16 6854.59 384.966  16
  -1 -10  15 523.116 136.084  16
  -1 -10  15 472.688 140.948   5
  -1  10  15 790.699 161.486  13
  -1 -10  14 10367.8 476.037   5
  -1  10  14 9841.82 469.466  13
  -1 -10  14 11044.9 495.151  16
  -1 -10  13 67756.9 1194.38   5
  -1 -10  13 67955.0 1209.93  16
  -1  10  12 18965.6 605.786  15
  -1  10  12 18329.1 603.838  13
  -1 -10  12 19622.7 635.168  11
   1  10 -11 57370.5 2068.73   2
  -1  10  11 46101.5 957.681  15
   1  10 -10 54050.5 1945.59   2
   1  10  -9 10761.7 839.563   2
   1  10  -8 48003.1 1701.93   2
   1  10  -7 96579.1 2295.20   2
   1  10  -6 14746.1 945.318   2
   1  10  -5 227974. 3398.57   2
   1  10  -4 12312.7 757.085   2
   1  10  -3 106105. 2099.92   2
   1  10  -2 14204.1 792.957   2
  -1 -10   1 26477.6 1119.22  18
   1  10  -1 24574.5 982.605   2
   1  10   0 36232.0 1201.18   2
  -1 -10   0 35255.7 1264.32  18
  -1 -10  -1 162089. 2640.58  18
   1  10   1 158149. 2519.35   2
  -1  10  -2 42730.5 1092.65   2
  -1 -10  -2 39651.4 1329.23  18
  -1 -10  -3 126367. 2362.87  18
  -1  10  -3 129102. 1978.47   2
   1  10   3 126386. 2551.40   1
  -1 -10  -4 6808.72 576.258  18
   1  10   4 7261.33 644.862   1
  -1  10  -4 7357.26 510.149   2
  -1 -10  -5 11941.7 757.390  18
   1  10   5 12920.4 871.348   1
  -1  10  -5 14322.4 779.936   2
  -1 -10  -6 21730.3 1056.27  18
  -1  10  -6 23766.7 1003.24   2
   1  10   6 24123.0 1274.59   1
  -1  10  -7 40902.0 1391.47   2
  -1 -10  -7 39311.4 1471.04  18
   1  10   7 40475.3 1720.03   1
   1  10   8 1969.30 443.101   1
  -1 -10  -8 2160.45 357.164  18
  -1  10  -8 2010.28 341.223   2
  -1 -10  -9 111815. 2555.81  18
  -1  10  -9 107040. 2441.48   2
  -1  10 -10 1922.06 188.472   9
   1  10  10 1827.19 432.368   1
  -1  10 -10 1415.32 307.350   2
   1 -10  11 6854.99 375.253   5
  -1  10 -11 6189.28 337.792   9
  -1  10 -12 37593.6 829.245   9
   1 -10  12 38088.2 887.793   5
   1 -10  13 88693.8 1385.10   5
  -1  10 -13 89018.6 1314.40   9
  -1  10 -14 2585.74 232.492   9
   1 -10  14 2587.03 258.097   5
  -1  10 -15 20684.2 596.581   9
   1 -10  15 21313.3 674.726   5
  -1  10 -16 31.1190 89.5212   7
   1 -10  16-0.39529 96.1356   5
   1 -10  17 12791.3 483.193   5
  -1  10 -17 12301.7 466.181   7
  -1  10 -18 2156.57 187.727   7
   1 -10  18 2279.58 203.656   5
  -1  10 -19 4123.26 221.903   7
   1 -10  19 4423.26 244.250   5
   1 -10  20 558.399 83.2696   5
  -1 -11  20 17870.2 461.966   5
  -1 -11  19 1533.26 169.114   5
  -1  11  18 18822.1 566.974  13
  -1 -11  18 18589.2 554.654  16
  -1 -11  18 18957.3 569.635   5
  -1  11  17 238.816 117.588  13
  -1 -11  17 40.0488 78.8745  16
  -1 -11  16 44634.4 947.305   5
  -1  11  16 45275.4 957.632  13
  -1 -11  16 46317.8 960.870  16
  -1 -11  15 37152.7 874.519   5
  -1  11  15 37554.8 895.458  13
  -1 -11  14 53948.7 1046.24   5
  -1  11  14 52545.9 1049.48  13
  -1 -11  13 54347.9 1059.37  16
   1  11 -13 54209.1 1022.61   6
  -1  11  12 28575.7 730.036  15
  -1  11  12 29306.4 755.408  13
   1  11 -11 20274.2 620.087   6
  -1  11  11 18356.7 610.367  15
   1  11 -10 2566.38 445.510   2
   1  11  -9 23858.9 1295.29   2
   1  11  -8 7150.50 694.988   2
   1  11  -7 22546.8 1181.55   2
   1  11  -6 152777. 2983.79   2
   1  11  -5 9343.93 702.112   2
   1  11  -4 40534.1 1408.56   2
   1  11  -3 19841.1 965.851   2
  -1 -11   2 5431.85 567.654  18
   1  11  -2 5407.91 498.405   2
  -1 -11   1 5917.37 583.050  18
   1  11  -1 5754.96 506.101   2
   1  11   0 14463.1 801.074   2
  -1 -11   0 14154.6 839.905  18
  -1 -11  -1 74970.8 1893.78  18
   1  11   1 70797.4 1788.85   2
   1  11   2 18476.1 954.211   1
  -1 -11  -2 17500.2 931.078  18
   1  11   3 150431. 2873.07   1
  -1 -11  -3 132506. 2557.90  18
  -1 -11  -4 36812.3 1367.52  18
   1  11   4 35141.3 1417.96   1
  -1  11  -4 39769.9 1210.92   2
  -1  11  -5 43171.5 1335.17   2
   1  11   5 41135.2 1626.20   1
  -1 -11  -5 37835.7 1406.21  18
   1  11   6 41863.3 1733.60   1
  -1 -11  -6 41347.8 1552.40  18
   1  11   7 282.517 193.923   1
  -1 -11  -7 226.992 152.009  18
  -1  11  -7 90.2657 108.424   2
  -1 -11  -8 25562.4 1251.83  18
  -1  11  -8 28925.7 1291.51   2
   1  11   8 28497.3 1585.85   1
   1  11   9 14858.7 1148.69   1
  -1 -11  -9 12496.3 874.960  18
  -1  11  -9 13555.0 911.493   2
   1 -11  10 17167.6 569.886   5
  -1  11 -10 17218.2 554.014   9
  -1  11 -11 9402.71 422.309   9
   1 -11  11 10027.7 455.299   5
   1 -11  12 28015.3 763.348   5
  -1  11 -12 27415.0 714.398   9
  -1  11 -13 11415.4 474.275   9
   1 -11  13 13132.7 531.507   5
  -1  11 -14 2003.38 210.533   9
   1 -11  14 2123.30 229.647   5
   1 -11  15 975.742 161.232   5
  -1  11 -15 971.196 150.847   9
  -1  11 -16 7952.83 401.762   7
   1 -11  16 7700.85 387.780   5
   1 -11  17 433.835 117.478   5
  -1  11 -17 418.757 115.936   7
  -1  11 -18 194.323 88.1312   7
   1 -11  18 188.322 86.3878   5
   1 -11  19 20534.5 474.603   5
  -1  11 -19 20974.5 471.345   7
  -1 -12  20 201.223 74.9045   5
  -1 -12  19 693.727 121.851   5
  -1 -12  18 1140.07 166.016   5
  -1 -12  17 22092.3 627.716   5
  -1  12  17 21583.3 620.861  13
  -1 -12  17 21251.1 598.646  16
  -1 -12  16 33162.3 774.033  16
  -1  12  16 32576.4 791.242  13
  -1 -12  16 32246.8 791.044   5
  -1 -12  15 317.897 118.198  16
  -1 -12  15 237.468 118.259   5
  -1 -12  14 69700.6 1189.96   5
  -1  12  14 71052.6 1187.74  13
  -1 -12  13 485.345 129.187  16
   1  12 -13 450.036 127.813   6
   1  12 -12 10334.6 464.445   6
  -1  12  12 14863.6 536.809  15
   1  12 -11 10528.9 454.778   6
  -1  12  11 10919.9 475.484  15
  -1  12  10 6915.14 389.091  15
   1  12 -10 6898.59 361.612   6
   1  12  -9 1074.74 309.775   2
   1  12  -8 125874. 2996.34   2
   1  12  -7 3924.59 518.759   2
   1  12  -6 90259.5 2309.06   2
   1  12  -5 10281.0 757.563   2
   1  12  -4 126108. 2565.51   2
   1  12  -3 1684.03 312.719   2
  -1 -12   2 119817. 2716.03  18
   1  12  -2 118055. 2409.07   2
  -1 -12   1 2296.89 380.764  18
   1  12  -1 1689.34 305.920   2
  -1 -12   0 58622.3 1803.85  18
   1  12   0 61281.3 1735.06   2
  -1 -12  -1 5003.84 537.922  18
   1  12   1 4457.70 473.907   1
   1  12   1 4191.36 466.573   2
   1  12   2 2108.88 359.392   1
  -1 -12  -2 1604.15 328.860  18
   1  12   3 8002.96 683.085   1
  -1 -12  -3 7600.33 654.707  18
   1  12   4 151478. 2976.51   1
  -1 -12  -4 142239. 2845.28  18
  -1 -12  -5 45000.8 1596.52  18
   1  12   5 52839.9 1893.17   1
   1  12   6 62943.5 2156.27   1
  -1 -12  -6 64037.1 1982.80  18
  -1 -12  -7 990.754 271.126  18
   1  12   7 1887.82 411.405   1
   1  12   8 2187.56 457.052   1
  -1 -12  -8 1687.98 340.219  18
   1  12   9 25692.5 1511.65   1
  -1  12  -9 28470.4 715.515   9
  -1  12 -10 58902.7 1030.81   9
  -1  12 -11 7774.36 383.943   9
   1 -12  11 7986.26 407.038   5
  -1  12 -12 62296.0 1074.74   9
   1 -12  12 63179.6 1135.59   5
   1 -12  13 8645.90 428.817   5
  -1  12 -13 8823.29 424.030   9
   1 -12  14 3707.33 284.677   5
  -1  12 -14 3585.63 274.759   9
  -1  12 -15 16781.7 531.914   9
   1 -12  15 17648.6 591.801   5
   1 -12  16 1494.21 179.670   5
  -1  12 -16 1232.51 169.576   7
  -1  12 -17 5196.15 295.533   7
   1 -12  17 5001.46 283.628   5
   1 -12  18 7604.94 311.624   5
  -1  12 -18 7959.01 327.014   7
   1 -12  19 282.887 72.1614   5
  -1  12 -19 310.745 71.8442   7
  -1 -13  20 3349.94 182.045   5
  -1 -13  19 474.890 102.021   5
  -1 -13  18 12677.3 434.760   5
  -1 -13  17 15508.8 524.411   5
  -1 -13  17 16138.1 492.371  16
  -1 -13  16 1214.07 189.060   5
  -1 -13  16 1185.30 152.439  16
  -1 -13  15 28995.6 725.690  16
  -1  13  15 27709.2 717.247  13
  -1 -13  15 27811.1 728.221   5
  -1 -13  14 8422.89 402.091  16
  -1 -13  14 7744.17 396.631   5
  -1 -13  13 17940.3 588.462  16
   1  13 -13 16672.9 563.400   6
  -1 -13  12 1979.95 206.041  16
   1  13 -12 1979.86 214.794   6
  -1  13  11 53663.9 1016.54  15
   1  13 -11 66472.2 1132.71   6
   1  13 -10 27307.8 732.541   6
  -1  13  10 23699.5 694.280  15
  -1  13   9 5981.52 368.659  15
   1  13  -9 7127.71 369.817   6
   1  13  -8 12910.9 962.767   2
   1  13  -7 87243.0 2424.64   2
   1  13  -6 10098.1 797.332   2
   1  13  -5 1905.47 369.895   2
   1  13  -4 37698.3 1484.35   2
   1  13  -3 107298. 2442.56   2
  -1 -13   3 116953. 2832.61  18
  -1 -13   2 1957.48 381.342  18
   1  13  -2 1720.21 302.452   2
  -1 -13   1 98719.9 2459.19  18
   1  13  -1 98502.4 2296.11   2
  -1 -13   0 19214.6 1090.06  18
   1  13   0 19182.4 1014.88   2
  -1 -13  -1 47690.9 1683.27  18
   1  13   1 46965.6 1586.18   2
  -1 -13  -2 8818.88 747.287  18
  -1 -13  -3 75714.6 2139.86  18
  -1 -13  -4 2689.26 425.047  18
  -1 -13  -5 54844.2 1847.47  18
  -1 -13  -6 1726.79 366.526  18
  -1 -13  -7 3961.32 523.009  18
  -1 -13  -8 25221.0 1324.36  18
  -1  13  -8 28640.7 724.230   9
  -1  13  -9 650.072 128.081   9
  -1  13 -10 29051.9 733.530   9
  -1  13 -11 171386. 1776.23   9
  -1  13 -12 19548.1 606.432   9
   1 -13  12 20585.6 643.703   5
  -1  13 -13 67748.3 1133.88   9
   1 -13  13 64351.5 1135.27   5
   1 -13  14 163.943 98.5340   5
  -1  13 -14 194.449 101.488   9
   1 -13  15 5411.50 317.624   5
  -1  13 -15 5299.52 299.077   9
  -1  13 -16 48.2862 96.0213   7
   1 -13  16 229.991 95.7149   5
   1 -13  17 7194.77 317.209   5
  -1  13 -17 7614.06 341.071   7
   1 -13  18 8943.07 305.120   5
  -1  13 -18 9546.51 341.309   7
  -1 -14  19 33199.5 598.607   5
  -1 -14  18 330.281 103.248   5
  -1 -14  17 8875.81 376.212   5
  -1 -14  16 20286.6 549.457  16
  -1 -14  16 20973.3 600.551   5
  -1 -14  15 216.491 127.344   5
   1  14 -15 278.424 89.7683   9
  -1 -14  15 325.798 99.0721  16
  -1 -14  14 42258.3 861.770  16
  -1 -14  14 39949.0 885.924   5
  -1 -14  13 22.0044 105.376   5
   1  14 -13 104.619 98.2960   6
   1  14 -12 1976.34 207.855   6
   1  14 -11 42080.5 914.902   6
  -1  14  11 34447.8 788.255  15
  -1  14  10 4163.67 329.029  15
   1  14 -10 1295.71 178.798   6
  -1  14   9 7197.35 407.738  15
   1  14  -9 7241.22 380.753   6
   1  14  -8 37492.1 845.741   6
  -1  14   8 34503.1 850.322  15
   1  14  -7 70547.7 1151.43  12
   1  14  -7 68771.7 2189.50   2
   1  14  -6 38138.4 1596.86   2
   1  14  -5 144.407 169.139   2
  -1 -14   4 41523.3 1821.88  18
   1  14  -4 41014.5 1622.90   2
   1  14  -3 32569.5 1398.99   2
  -1 -14   3 35714.9 1652.98  18
   1  14  -2 17876.1 1019.72   2
  -1 -14   2 19479.7 1194.82  18
  -1 -14   1 8685.78 771.055  18
   1  14  -1 9553.50 752.335   2
  -1 -14   0 17385.9 1084.56  18
   1  14   0 15746.4 961.061   2
  -1 -14  -1 12480.4 900.680  18
   1  14   1 11501.2 837.161   2
  -1 -14  -2 525.005 213.661  18
  -1 -14  -3 177.808 175.024  18
  -1 -14  -4 52865.7 1898.75  18
  -1 -14  -5 2183.20 402.578  18
  -1  14  -6 13263.9 502.977   9
  -1 -14  -6 11982.9 936.898  18
  -1  14  -7 41463.5 896.118   9
  -1  14  -8 5647.73 327.791   9
  -1  14  -9 8798.96 409.486   9
  -1  14 -10 2559.78 228.250   9
  -1  14 -11 110.695 111.442   9
  -1  14 -12 83051.9 1237.46   9
  -1  14 -13 2397.55 234.170   9
   1 -14  13 2361.44 221.557   5
  -1  14 -14 2841.04 240.420   9
   1 -14  14 2684.83 226.303   5
  -1  14 -15 3024.19 225.917   9
   1 -14  15 3129.54 232.865   5
  -1  14 -16 13700.7 474.931   7
   1 -14  16 12610.7 421.216   5
   1 -14  17 1813.96 150.762   5
  -1  14 -17 2042.99 176.053   7
  -1  14 -18 16777.4 421.533   7
  -1 -15  19 1493.10 123.640   5
  -1 -15  18 57080.4 807.983   5
  -1 -15  17 92.2974 84.4384   5
  -1 -15  16 3302.83 240.453   5
   1  15 -15 14994.1 447.695   9
  -1 -15  15 15649.9 520.867   5
   1  15 -14 1088.66 147.772   9
  -1 -15  14 1191.51 174.900   5
  -1 -15  13 9500.86 439.331   5
   1  15 -12 65009.9 1110.36   6
  -1  15  11 26199.4 690.367  15
   1  15 -11 26578.9 726.337   6
   1  15 -10 61378.1 1112.90   6
  -1  15  10 49268.9 960.449  15
  -1  15   9 10851.5 478.218  15
   1  15  -9 10774.0 472.123   6
  -1  15   8 168422. 1884.85  15
   1  15  -8 173058. 1833.48   6
  -1  15   7 11023.5 498.266   8
   1  15  -7 10214.6 457.790  12
   1  15  -7 10539.5 459.414   6
  -1  15   6 169730. 1901.89   8
   1  15  -6 174730. 1819.82  12
  -1 -15   5 20531.6 1357.59  18
   1  15  -5 17787.9 1114.31   2
  -1 -15   4 89591.6 2764.03  18
   1  15  -4 80912.0 2328.57   2
   1  15  -3 30527.6 1402.91   2
  -1 -15   3 33183.7 1631.31  18
  -1 -15   2 14376.9 1042.87  18
   1  15  -2 14441.3 965.457   2
  -1 -15   1 5278.06 634.924  18
   1  15  -1 5279.99 587.973   2
  -1 -15   0 157831. 3406.29  18
   1  15   0 150913. 3101.60   2
  -1 -15  -1 11629.2 915.439  18
  -1 -15  -2 19233.4 1180.85  18
  -1 -15  -3 31787.7 1532.40  18
  -1 -15  -4 6529.94 715.122  18
  -1  15  -5 3220.61 238.219   8
  -1  15  -5 3438.08 264.644   9
   1  15   5 2711.95 216.313  12
  -1  15  -6 56445.4 1046.40   9
  -1  15  -6 54066.1 893.765   8
  -1  15  -7 6319.81 356.287   9
  -1  15  -8 124240. 1534.26   9
  -1  15  -9 7245.24 377.143   9
  -1  15 -10 606.840 146.616   9
  -1  15 -11 59.8193 111.402   9
  -1  15 -12 2558.73 236.291   9
  -1  15 -13 5023.12 310.745   9
  -1  15 -14 2603.32 219.136   9
  -1  15 -15 1833.59 175.735   9
  -1  15 -16 11609.8 414.026   7
  -1  15 -17 395.261 91.2841   7
  -1  15 -18 6845.99 246.753   7
  -1 -16  18 85.1520 64.9946   5
  -1 -16  17 7697.95 310.993   5
  -1 -16  16 1713.39 170.936   5
   1  16 -15 8774.04 331.254   9
  -1 -16  15 9461.97 395.125   5
   1  16 -14 3123.66 224.459   9
  -1 -16  14 2893.39 241.721   5
  -1 -16  13 1984.91 209.750   5
   1  16 -12 12179.0 480.480   6
   1  16 -11 65975.5 1134.15   6
  -1  16  10 13598.3 497.873  15
   1  16 -10 9706.06 449.845   6
  -1  16   9 4103.83 306.014  15
   1  16  -9 43.8983 94.1817   6
  -1  16   8 13082.2 532.216   8
   1  16  -8 12725.8 506.169   6
   1  16  -7 61520.7 1112.57   6
  -1  16   7 60820.5 1139.47   8
  -1  16   6 20618.9 687.347   8
   1  16  -6 20428.9 633.043  12
  -1  16   5 18060.3 632.766   8
   1  16  -5 17239.7 581.048  12
  -1  16   4 14436.5 561.735   8
   1  16  -4 13456.8 501.973  12
   1  16  -3 96747.5 1333.24  12
  -1  16   3 107254. 1469.78   8
  -1  16   2 15097.5 548.310   8
   1  16  -2 12951.7 950.709   2
  -1 -16   1 41905.8 1836.74  18
  -1  16   1 48290.6 953.523   8
   1  16  -1 44377.2 1744.11   2
  -1 -16   0 9738.95 874.658  18
   1  16   0 10457.2 869.746   2
  -1 -16  -1 21340.1 1281.16  18
  -1  16  -1 22630.0 645.152   8
  -1  16  -2 40434.7 830.915   8
  -1  16  -3 40809.8 827.602   8
   1  16   3 36228.2 791.468  12
  -1  16  -4 14152.0 500.160   8
   1  16   4 13394.2 483.115  12
  -1  16  -4 14690.6 533.233   9
  -1  16  -5 8945.51 390.088   8
   1  16   5 8279.20 384.310  12
  -1  16  -5 8280.04 419.763   9
  -1  16  -6 331.433 113.525   9
  -1  16  -6 294.068 91.8847   8
   1  16   6 85.0217 67.2625  12
  -1  16  -7 85143.0 1275.00   9
   1  16   7 80154.5 1211.42  12
  -1  16  -8 4750.25 311.781   9
   1  16   8 4392.23 286.499  12
  -1  16  -9 46289.9 926.866   9
  -1  16 -10 8443.78 403.680   9
  -1  16 -11 654.892 142.030   9
  -1  16 -12 1166.29 174.149   9
  -1  16 -13 4578.95 294.388   9
  -1  16 -14 130.878 90.5570   9
  -1  16 -15 43370.1 812.073   7
  -1  16 -15 39633.5 703.580   9
  -1  16 -16 6462.19 291.760   7
  -1  16 -17 6078.71 252.145   7
  -1 -17  17 2331.75 163.293   5
   1  17 -16 108.407 52.7237   9
  -1 -17  16 172.827 77.7639   5
   1  17 -15 3032.47 189.585   9
  -1 -17  15 2922.79 216.798   5
   1  17 -14 2453.22 191.287   9
  -1 -17  14 2567.36 213.746   5
  -1 -17  13 5775.04 324.290   5
   1  17 -12 11841.1 470.138   6
   1  17 -11 3362.85 268.852   6
   1  17 -10 87787.9 1310.42   6
   1  17  -9 12338.9 498.749   6
  -1  17   8 443.903 120.139   8
   1  17  -8 456.899 127.112   6
  -1  17   7 42.1111 86.4320   8
   1  17  -7-45.4824 96.3372   6
  -1  17   6 2065.01 220.614   8
   1  17  -6 1634.08 194.540  12
   1  17  -6 1586.30 190.410   6
   1  17  -5 14961.5 542.982  12
  -1  17   5 16214.1 586.752   8
  -1  17   4 9821.75 462.645   8
   1  17  -4 8880.84 427.250  12
   1  17  -3 7932.60 396.378  12
  -1  17   3 8225.87 419.408   8
  -1  17   2 1488.43 188.887   8
   1  17  -2 1446.47 175.366  12
  -1  17   1 1462.05 194.475   8
   1  17  -1 1388.57 169.332  12
  -1  17   0 74505.2 1196.40   8
   1  17   0 68814.4 1128.48  12
   1  17   1 10041.7 428.024  12
  -1  17  -1 11370.6 459.838   8
  -1  17  -2 54558.1 1003.68   8
   1  17   2 50673.2 956.949  12
   1  17   3 348.015 104.604  12
  -1  17  -3 434.932 116.922   8
  -1  17  -3 343.169 107.083   9
  -1  17  -4 710.022 137.200   8
  -1  17  -4 674.005 135.706   9
   1  17   4 1036.59 152.378  12
  -1  17  -5 78465.7 1246.00   9
   1  17   5 78537.3 1197.67  12
  -1  17  -5 81249.7 1163.04   8
  -1  17  -6 842.059 123.314   8
   1  17   6 579.056 115.128  12
  -1  17  -6 578.126 135.491   9
  -1  17  -7 293.107 115.164   9
  -1  17  -8 54973.2 1010.31   9
  -1  17  -9 8577.88 403.612   9
  -1  17 -10 197.120 109.282   9
  -1  17 -11 5538.20 324.550   9
  -1  17 -12 737.771 147.080   9
  -1  17 -13 40485.7 801.415   9
  -1  17 -14 29142.4 627.692   9
  -1  17 -15 231.312 102.636   7
  -1  17 -16 43828.7 696.065   7
  -1 -18  17 66.2302 48.1839   5
   1  18 -16 11936.8 302.992   9
  -1 -18  16 13194.6 374.595   5
  -1 -18  15 6977.86 300.299   5
   1  18 -15 6434.82 253.885   9
   1  18 -14 15996.1 438.112   9
  -1 -18  14 16815.1 487.736   5
   1  18 -13 3786.22 243.097   9
  -1 -18  13 4228.36 262.852   5
  -1 -18  12 601.424 129.062   5
   1  18 -11 14231.5 511.022   6
   1  18 -10 69195.9 1150.22   6
   1  18  -9 6182.73 359.940   6
  -1  18   8 82769.8 1289.53   8
   1  18  -8 78545.8 1233.99   6
  -1  18   7 809.493 153.188   8
   1  18  -7 674.481 144.223   6
  -1  18   6 648.343 141.667   8
   1  18  -6 450.522 119.843   6
  -1  18   5 1961.77 222.969   8
   1  18  -5 1735.38 194.296  12
   1  18  -4 45238.5 957.671  12
  -1  18   4 49594.8 1028.88   8
  -1  18   3 44559.2 962.165   8
   1  18  -3 43738.7 931.979  12
  -1  18   2 57746.4 1087.54   8
   1  18  -2 57253.6 1057.18  12
   1  18  -1 35514.5 827.566  12
  -1  18   1 36839.0 860.277   8
  -1  18   0 43022.7 924.133   8
   1  18   0 41496.1 881.431  12
   1  18   1 20843.6 630.971  12
  -1  18  -1 21528.8 643.582   8
   1  18   2 23270.0 666.223  12
  -1  18  -2 26142.6 694.376   8
  -1  18  -3 778.956 137.976   9
  -1  18  -3 752.972 138.036   8
   1  18   3 566.131 118.196  12
  -1  18  -4 50144.4 989.504   9
   1  18   4 48828.3 953.246  12
  -1  18  -5 27451.3 720.336   9
  -1  18  -5 27129.2 672.715   8
  -1  18  -6 15812.6 552.598   9
  -1  18  -6 16146.5 495.889   8
  -1  18  -7 19988.6 606.327   9
  -1  18  -8 2091.46 213.193   9
  -1  18  -9 6931.85 356.028   9
  -1  18 -10 25758.8 662.883   9
  -1  18 -11 2026.20 201.759   9
  -1  18 -12 2372.76 213.466   9
  -1  18 -13 7317.02 328.952   9
  -1  18 -14 11513.6 400.648   7
  -1  18 -14 10646.0 357.801   9
  -1  18 -15 24917.9 530.995   7
  -1  18 -16 6803.14 248.812   7
  -1 -19  16 16326.9 371.225   5
  -1 -19  15 30005.4 564.845   5
   1  19 -15 25919.0 467.649   9
   1  19 -14 216.444 74.2617   9
  -1 -19  14 137.772 76.2498   5
   1  19 -13 11925.3 388.011   9
  -1 -19  13 12263.0 414.631   5
  -1 -19  12 8637.87 371.834   5
   1  19 -11 28412.2 682.919   6
   1  19 -10 1893.01 216.406   6
   1  19  -9 16452.4 552.529   6
  -1  19   8 3751.86 274.283   8
   1  19  -8 3782.38 283.592   6
  -1  19   7 31944.2 804.828   8
   1  19  -7 31316.3 781.957   6
  -1  19   6 3090.74 258.582   8
   1  19  -6 3239.49 259.866   6
  -1  19   5 2562.78 245.261   8
   1  19  -5 2332.75 225.172  12
   1  19  -5 2335.93 223.387   6
   1  19  -4 4006.54 261.764   8
  -1  19   4 3552.29 289.181   8
   1  19  -4 3412.16 271.768  12
  -1  19   3 46658.5 970.557   8
   1  19  -3 48323.4 986.665  12
   1  19  -2 633.861 131.883  12
  -1  19   2 574.908 139.479   8
  -1  19   1 44139.0 922.188   8
   1  19  -1 42906.6 916.016  12
  -1  19   0 9278.74 437.740   8
   1  19   0 9184.51 426.189  12
   1  19   1 3058.98 248.114  12
  -1  19  -1 3283.02 262.637   8
  -1  19  -2 4903.68 306.382   8
   1  19   2 4848.08 308.231  12
   1  19   3 11998.2 476.727  12
  -1  19  -3 12393.1 489.950   8
  -1  19  -4 17620.7 571.765   9
  -1  19  -4 17073.5 554.491   8
  -1  19  -5 60584.1 1050.61   9
  -1  19  -5 59852.2 971.012   8
  -1  19  -6 830.510 147.404   9
  -1  19  -6 650.164 115.410   8
  -1  19  -7 11816.4 465.859   9
  -1  19  -8 8339.70 386.379   9
  -1  19  -9 8475.92 383.505   9
  -1  19 -10 1802.94 187.752   9
   1  19  11 5370.59 305.209   8
  -1  19 -11 5715.56 305.644   9
  -1  19 -12 16697.7 493.181   9
  -1  19 -13 15379.0 459.911   7
  -1  19 -13 14116.7 417.897   9
  -1  19 -14 748.893 104.630   9
  -1  19 -14 910.361 119.491   7
  -1  19 -15 10414.0 310.206   7
  -1 -20  15 1041.39 101.700   5
   1  20 -14 15564.7 370.338   9
  -1 -20  14 16847.3 416.253   5
   1  20 -13 20582.6 470.848   9
  -1 -20  13 22536.7 519.929   5
   1  20 -12 1417.93 151.710   9
  -1 -20  12 1538.71 156.961   5
  -1 -20  11 2293.29 199.942   5
   1  20 -11 2368.60 205.056   6
   1  20 -10 26409.3 656.365   6
  -1  20   9 6799.16 329.949   8
   1  20  -9 6627.16 346.850   6
  -1  20   8 10407.0 422.673   8
   1  20  -8 9678.83 427.082   6
  -1  20   7 595.842 124.321   8
   1  20  -7 685.320 137.593   6
  -1  20   6 5827.99 336.452   8
   1  20  -6 5715.97 337.199   6
   1  20  -5 51763.6 989.207   6
  -1  20   5 52091.0 1015.65   8
  -1  20   4 6869.72 381.364   8
   1  20  -4 7302.36 380.346  12
   1  20  -4 7109.60 375.180   6
   1  20  -3 1778.12 185.074   8
  -1  20   3 1632.16 200.401   8
   1  20  -3 1548.27 182.552  12
   1  20  -2 30463.8 757.086   8
   1  20  -2 29540.7 760.850  12
  -1  20   1 1584.83 193.766   8
   1  20  -1 1713.74 194.245   8
   1  20  -1 1636.84 185.653  12
   1  20   0 6237.13 344.620  12
  -1  20   0 5984.16 359.825   8
  -1  20  -1 16594.2 570.521   8
   1  20   1 16400.4 555.826  12
  -1  20  -2 31049.5 752.893   8
   1  20   2 27719.4 711.133  12
  -1  20  -3 6945.18 345.308   9
  -1  20  -3 5296.72 324.401   8
  -1  20  -4 4357.09 285.975   9
  -1  20  -4 4002.58 267.327   8
  -1  20  -5 1321.53 164.355   9
  -1  20  -5 1032.93 138.734   8
  -1  20  -6 22918.3 622.505   9
  -1  20  -6 22605.8 565.002   8
  -1  20  -7 88.5142 88.1063   9
  -1  20  -8 89.9258 94.2972   9
  -1  20  -9 13886.2 465.605   9
   1  20  10 17609.9 558.945   8
  -1  20 -10 19363.6 548.182   9
   1  20  11 148.641 86.1206   8
  -1  20 -11 164.422 89.9448   9
  -1  20 -12 2850.17 199.101   7
  -1  20 -12 2499.82 192.855   9
  -1  20 -13 32539.3 575.999   9
  -1  20 -13 34640.5 620.386   7
  -1  20 -14 108.943 53.2132   7
   1  21 -14 7561.07 233.414   9
   1  21 -13 101.069 55.1607   9
  -1 -21  13 117.739 58.3551   5
   1  21 -12 29953.5 567.730   9
  -1 -21  12 30328.0 583.359   5
   1  21 -11 1980.39 173.873   9
  -1 -21  11 1934.61 170.638   5
   1  21 -10 6715.58 318.821   6
   1  21  -9 28062.2 660.007   6
  -1  21   9 29132.0 649.045   8
  -1  21   8 87.6938 82.0872   8
   1  21  -8 91.6282 95.1623   6
  -1  21   7 3564.11 255.218   8
   1  21  -7 3562.22 260.238   6
  -1  21   6 39813.9 844.610   8
   1  21  -6 39089.7 828.083   6
  -1  21   5 1388.03 184.681   8
   1  21  -5 1549.86 187.802   6
   1  21  -4 2131.93 183.335   8
   1  21  -4 1842.59 197.587   6
  -1  21   4 1829.14 206.056   8
  -1  21   3 9145.16 421.463   8
   1  21  -3 8299.41 397.648  12
   1  21  -3 8943.97 412.522   6
   1  21  -2 4647.75 291.135   8
  -1  21   2 4214.40 301.624   8
   1  21  -2 3925.09 277.473  12
  -1  21   1 11981.4 481.083   8
   1  21  -1 11290.5 463.388   8
   1  21  -1 11101.2 457.636  12
  -1  21   0 14553.3 519.181   8
   1  21   0 13346.7 510.519   8
   1  21   0 13072.2 488.860  12
  -1  21  -1 5149.10 317.857   8
   1  21   1 5208.02 330.922   8
  -1  21  -2 85596.3 1219.47   8
  -1  21  -3 4496.64 287.262   8
  -1  21  -4 18027.3 535.278   9
  -1  21  -4 16427.9 499.245   8
  -1  21  -5 10158.6 407.890   9
  -1  21  -5 9305.97 368.190   8
  -1  21  -6 10296.3 367.355   8
  -1  21  -6 10820.0 416.313   9
  -1  21  -7 5510.27 300.576   9
  -1  21  -8 9310.74 368.850   9
   1  21   8 8215.15 399.001   8
  -1  21  -9 5623.64 296.536   9
   1  21   9 5047.53 301.165   8
   1  21  10 25059.4 610.603   8
  -1  21 -10 26904.8 600.273   9
  -1  21 -11 9419.69 333.289   7
  -1  21 -11 9251.01 335.269   9
  -1  21 -12 21267.1 463.447   9
  -1  21 -12 23106.8 483.434   7
  -1  21 -13 2281.82 145.229   7
   1  22 -13 20561.5 382.327   9
  -1 -22  12 576.321 82.3587   5
   1  22 -12 517.518 82.7707   9
   1  22 -11 16164.8 415.981   9
  -1 -22  11 16304.5 403.512   5
   1  22 -10 4186.99 237.600   9
  -1 -22  10 4112.46 223.755   5
  -1  22   9 6845.61 295.951   8
   1  22  -9 6071.46 289.970   6
  -1  22   8 2966.45 216.876   8
   1  22  -8 2578.12 204.607   6
  -1  22   7 6446.64 323.416   8
   1  22  -7 6569.16 321.531   6
  -1  22   6 4743.85 289.349   8
   1  22  -6 4846.13 285.788   6
  -1  22   5 56606.0 975.977   8
   1  22  -5 55497.9 944.585   6
  -1  22   4 156.123 112.244   8
   1  22  -4 121.834 67.2995   8
   1  22  -4 201.409 95.5168   6
  -1  22   3 4642.21 306.324   8
   1  22  -3 4782.52 266.416   8
   1  22  -3 4805.67 290.179   6
  -1  22   2 2059.40 211.190   8
   1  22  -2 2062.36 190.223  12
   1  22  -2 2296.73 200.769   8
   1  22  -2 1947.07 189.773   6
   1  22  -1 7481.38 361.797   8
  -1  22   1 7781.74 382.997   8
   1  22  -1 7202.77 343.786  12
   1  22  -1 7050.71 346.851   6
   1  22   0 2681.13 228.444   8
  -1  22   0 2789.73 248.431   8
  -1  22  -1 20961.6 606.511   8
   1  22   1 19388.8 600.212   8
  -1  22  -2 6154.27 334.658   8
   1  22   2 6511.06 362.276   8
  -1  22  -3 67812.6 983.189   8
   1  22   3 67471.9 1122.70   8
  -1  22  -4 1340.47 156.848   9
  -1  22  -4 1057.88 139.905   8
   1  22   4 1223.10 188.831   8
  -1  22  -5 24643.2 564.205   8
   1  22   5 26699.9 711.447   8
  -1  22  -6 10386.5 364.077   8
   1  22   6 9686.80 421.952   8
  -1  22  -6 10415.9 384.168   9
  -1  22  -7 3302.87 227.393   9
   1  22   7 3208.27 250.074   8
  -1  22  -8 2131.54 178.218   9
   1  22   8 1810.09 187.263   8
  -1  22  -9 21536.6 519.078   9
   1  22   9 19634.1 523.666   8
   1  22  10 128.150 69.8559   8
  -1  22 -10 185.799 81.6070   9
  -1  22 -10 140.658 61.6602   7
  -1  22 -11 713.940 88.0239   7
  -1  22 -11 700.942 94.7075   9
  -1  22 -12 23.5228 48.6411   9
   1  23 -12 4027.77 167.086   9
   1  23 -11 25.5218 47.0417   9
   1  23 -10 3059.32 177.656   9
  -1 -23  10 2909.23 161.006   5
  -1 -23   9 3842.93 198.798   5
   1  23  -9 3970.66 220.877   9
  -1  23   8 1945.14 160.331   8
   1  23  -8 1608.57 149.468   6
  -1  23   7 3310.51 220.827   8
   1  23  -7 2930.32 203.280   6
  -1  23   6 17996.8 519.485   8
   1  23  -6 17394.4 494.132   6
  -1  23   5 3974.90 256.904   8
   1  23  -5 3666.98 237.004   6
  -1  23   4 18000.6 535.477   8
   1  23  -4 17152.7 497.736   6
   1  23  -3 12566.9 398.262   8
   1  23  -3 12910.2 435.128   6
  -1  23   2 124.289 120.224   8
   1  23  -2-32.5784 64.2915   8
   1  23  -2 20.3719 66.3737   6
  -1  23   1 2168.04 220.002   8
   1  23  -1 2372.61 194.874   8
   1  23   0 2032.76 192.067   8
  -1  23   0 2044.41 200.681   8
  -1  23  -1 469.402 112.942   8
   1  23   1 251.532 104.363   8
   1  23   2 26888.5 670.055   8
  -1  23  -2 27526.7 613.178   8
  -1  23  -3 5876.66 278.457   8
   1  23   3 6081.90 323.772   8
   1  23   4 66.5847 105.124   8
  -1  23  -4 66.8553 66.4947   8
  -1  23  -5 4340.33 235.124   8
   1  23   5 4448.70 288.325   8
  -1  23  -6 20538.8 509.947   9
  -1  23  -6 19872.4 475.275   8
  -1  23  -7 1583.84 147.238   9
   1  23   7 1341.39 160.034   8
  -1  23  -8 2267.77 169.397   9
   1  23   8 1927.03 169.382   8
   1  23   9 1263.63 132.063   8
  -1  23  -9 1828.35 144.729   9
   1  23  10 30034.8 496.737   8
  -1  23 -10 37159.2 565.759   9
   1  24 -10 1792.09 119.249   9
   1  24  -9 1913.46 136.968   9
   1  24  -8 11236.7 334.611   9
  -1  24   8 11473.5 316.016   8
   1  24  -7 46.0028 59.4942   9
  -1  24   7 95.5559 63.7595   8
   1  24  -7-28.0320 59.0140   6
  -1  24   6 536.420 98.5869   8
   1  24  -6 422.695 89.6643   6
  -1  24   5 42702.1 737.147   8
   1  24  -5 40974.0 691.178   6
  -1  24   4 4178.60 252.595   8
   1  24  -4 3947.88 224.343   6
  -1  24   3 78.7720 86.8757   8
   1  24  -3 80.0630 57.6314   8
   1  24  -3 199.952 76.5476   6
   1  24  -2 8749.32 317.221   8
  -1  24   2 9559.22 368.675   8
   1  24  -1 4174.13 236.063   8
  -1  24   1 4359.57 255.298   8
  -1  24   0 8342.07 348.099   8
   1  24   0 8341.44 336.024   8
  -1  24  -1 3436.78 215.980   8
   1  24   1 3151.52 216.114   8
  -1  24  -2 4906.76 250.806   8
   1  24   2 4976.87 270.373   8
  -1  24  -3 16170.8 426.696   8
   1  24   3 16402.3 481.211   8
   1  24   4 14410.9 450.709   8
  -1  24  -4 14122.9 387.979   8
   1  24   5 27753.5 610.250   8
  -1  24  -5 30195.7 565.298   8
   1  24   6 17052.4 459.314   8
  -1  24  -6 19872.1 440.937   9
  -1  24  -7 860.561 101.884   9
   1  24   7 836.683 113.214   8
   1  24   8 21.4831 59.8306   8
  -1  24  -8 75.0217 50.7963   9
  -1  24  -9 2094.41 130.352   9
   1  25  -8 10721.6 275.824   9
   1  25  -7 4800.83 195.409   9
  -1  25   7 5062.62 199.470   8
   1  25  -6 1508.52 118.643   9
  -1  25   6 1389.09 119.246   8
   1  25  -5 314.337 69.7511   9
  -1  25   5 372.432 78.9864   8
   1  25  -5 369.392 68.3619   6
   1  25  -4-22.9834 50.5527   9
  -1  25   4 59.6046 59.8044   8
  -1  25   3 22836.8 499.648   8
   1  25  -3 20946.4 424.958   8
  -1  25   2 1745.14 160.092   8
   1  25  -2 1299.97 116.766   8
  -1  25   1 11555.0 367.309   8
   1  25  -1 11830.9 341.674   8
   1  25   0 31.2388 61.9449   8
  -1  25   0 137.214 71.7737   8
   1  25   1 308.223 82.8212   8
  -1  25  -1 313.711 79.1502   8
   1  25   2 7644.25 300.096   8
  -1  25  -2 7899.68 284.076   8
  -1  25  -3 11026.6 327.625   8
   1  25   3 10000.1 339.674   8
  -1  25  -4 103.185 62.7851   8
   1  25   4-1.50228 60.9214   8
   1  25   5 26441.0 518.275   8
  -1  25  -5 26836.4 455.711   8
   1  25   6 855.103 103.452   8
   1  25   7 189.067 58.8920   8
  -1  26   5 76.0704 43.6446   8
  -1  26   4 7144.43 239.450   8
  -1  26   3 15962.0 367.706   8
  -1  26   2 9659.46 291.060   8
   1  26  -2 7859.83 235.975   8
  -1  26   1 12617.0 331.898   8
   1  26  -1 11712.4 305.899   8
  -1  26   0 18211.8 394.002   8
   1  26   0 16288.7 363.047   8
  -1  26  -1 2900.89 161.044   8
   1  26   1 2615.49 152.612   8
  -1  26  -2 3763.38 182.774   8
   1  26   2 3627.33 178.199   8
  -1  26  -3 1282.84 106.984   8
   1  26   3 1162.61 107.873   8
   1  26   4 1236.98 105.866   8
   1  26   5 4091.54 176.812   8
  -2   0  22 34542.3 597.912  13
  -2   0  21 123.775 88.8086  13
  -2   0  20 3020.44 259.365  13
  -2   0  19-61.9490 84.8539  16
  -2   0  19 97.0926 119.207  13
  -2   0  18 118623. 1560.14  16
  -2   0  18 117144. 1619.70  13
  -2   0  17 125.629 115.438  16
  -2   0  16 4361.12 310.090  16
  -2   0  16 4291.91 341.215  11
  -2   0  15 103.144 86.1547  16
  -2   0  15 79.2110 115.826  11
  -2   0  14 23031.4 760.548  11
  -2   0  13 249.969 172.831   3
  -2   0  13-102.588 99.0503  11
  -2   0  12 212409. 3777.20   3
  -2   0  11 179.777 174.182   3
  -2   0  10 191063. 3277.67   3
  -2   0   9-162.532 181.541   3
  -2   0   9-99.9329 155.480   4
  -2   0   8 56345.2 1638.98   3
  -2   0   8 59479.1 1617.89   4
  -2   0   7-29.9943 160.576   3
  -2   0   7 38.9474 112.840   4
  -2   0   6 47815.9 1390.58   4
  -2   0   5-67.0312 150.367   4
  -2   0   4 394653. 3621.90   3
   2   0  -4 398611. 2426.96   2
  -2   0   3-57.2299 134.654   3
   2   0  -3 124.275 64.3485   2
  -2   0   2 3043.41 263.814  18
  -2   0   2 2890.13 298.356   3
  -2   0   1 383.443 128.056  18
  -2   0   1 126.537 105.329   3
  -2   0   0 221861. 2347.66   3
  -2   0   0 232660. 2502.66  18
  -2   0  -1 9.90825 130.370  18
  -2   0  -1 223.007 86.7235   3
  -2   0  -2 38273.4 915.799   3
  -2   0  -3 146.808 108.762   4
  -2   0  -4 53716.0 1228.08   4
   2   0   4 57014.6 1550.82   1
   2   0   5 192.012 182.888   1
   2   0   6 70017.8 1849.46   1
   2   0   7 787.101 255.762   1
   2   0   8 1878.03 366.236   1
   2   0   9 20.9421 152.452   1
   2   0  10 25057.1 1333.35   1
  -2   0 -11 161.323 93.6009   7
   2   0  11 126.282 96.0100   5
   2   0  11 425.272 213.182   1
  -2   0 -12 1087.55 173.402   7
   2   0  12 1307.72 200.746   5
  -2   0 -13 117.774 110.075   7
   2   0  13 44.7410 107.160   5
   2   0  14 431.716 151.686   5
  -2   0 -14 281.670 105.378   7
   2   0  15 553.985 229.010   5
   2   0  16 27688.0 794.900   5
   2   0  17 89.3183 135.651   5
   2   0  18 1404.62 187.919   5
   2   0  19 141.637 101.659   5
   2   0  20 3250.50 195.984  14
  -2   1  22 2633.78 183.668  13
  -2  -1  22 2546.44 167.730  13
  -2  -1  21 21146.1 546.047  13
  -2   1  21 21415.2 547.713  13
  -2   1  20 21554.7 623.410  13
  -2  -1  20 21618.5 610.746  13
  -2  -1  19 24500.8 672.107  16
  -2  -1  19 23866.2 713.285  13
  -2   1  19 24008.9 712.799  13
  -2   1  18 33754.2 803.759  16
  -2  -1  18 32638.3 815.737  16
  -2   1  18 31663.5 843.539  13
  -2  -1  18 31502.4 830.584  13
  -2   1  17 28031.1 749.614  16
  -2  -1  17 27260.7 765.348  16
  -2   1  17 27552.0 838.595  13
  -2  -1  16 6800.11 395.901  16
  -2   1  16 7100.34 393.010  16
  -2   1  16 6484.51 411.187  11
  -2  -1  16 6784.32 416.633  11
  -2   1  15 3187.31 274.446  16
  -2  -1  15 3328.84 290.123  16
  -2   1  15 3501.79 317.256  11
  -2  -1  15 3361.14 308.903  11
  -2   1  14 39210.4 894.354  16
  -2   1  14 38794.8 988.478  11
  -2   1  13 517.737 213.790   3
  -2  -1  13 429.322 192.593   3
  -2   1  13 899.069 169.541  11
  -2  -1  13 648.660 145.343  11
  -2   1  12 12776.1 942.479   3
  -2  -1  12 12246.2 910.410   3
  -2  -1  11 167637. 3249.28   3
  -2  -1  11 169262. 3232.62  17
  -2  -1  10 178.282 139.587  17
  -2   1  10 445.112 182.586   3
  -2  -1  10 135.321 128.549   3
  -2   1   9 5177.15 522.318   3
  -2  -1   9 5465.40 529.420  17
  -2   1   9 6399.32 555.346   4
  -2  -1   9 6184.94 528.209   4
  -2   1   8 3186.80 392.578   3
  -2  -1   8 3720.44 405.789  17
  -2   1   8 3768.13 408.410   4
  -2  -1   8 3648.89 404.467   4
  -2   1   7 22651.8 1002.09   3
  -2  -1   7 24952.4 956.262  17
   2   1  -7 23760.5 851.229   2
  -2   1   7 24530.4 1021.33   4
  -2  -1   7 24078.9 1017.25   4
  -2   1   6 90852.0 1907.32   3
  -2  -1   6 97063.3 1726.18  17
   2   1  -6 98177.3 1646.14   2
  -2   1   6 93273.7 1935.48   4
  -2   1   5 27194.0 1004.04   3
  -2   1   5 27025.8 1021.70   4
   2   1  -5 27428.8 776.712   2
  -2   1   4 52840.2 1333.83   3
   2   1  -4 53526.3 1018.12   2
  -2   1   4 53058.3 1381.06   4
  -2  -1   3 367321. 2628.86  18
  -2   1   3 369242. 3391.53   3
   2   1  -3 363081. 2535.80   2
  -2   1   3 373256. 3689.54   4
  -2   1   2 3986.45 372.416   3
  -2  -1   2 3943.02 297.089  18
  -2   1   2 4459.20 414.783   4
   2   1  -2 4779.66 284.750   2
  -2  -1   1 638.539 134.432  18
  -2   1   1 864.715 179.482   3
  -2  -1   1 684.188 155.830   3
  -2  -1   0 20238.5 690.212   3
  -2   1   0 21333.2 833.914   4
  -2  -1   0 19761.0 728.422  18
  -2   1   0 20073.9 714.975   3
  -2  -1  -1 63002.2 1171.01   3
  -2   1  -1 62030.5 1359.86   4
  -2   1  -1 63206.9 1256.79   3
  -2   1  -2 13643.1 634.428   4
  -2  -1  -2 12238.7 631.078  18
  -2  -1  -3 53278.3 1394.63  18
  -2   1  -3 52152.3 1244.33   4
   2   1   4 49182.7 1445.38   1
   2  -1   4 51224.1 1449.45   1
  -2  -1  -4 44796.5 1351.98  18
  -2   1  -4 47102.1 1173.46   4
   2  -1   5 88837.8 1971.24   1
  -2  -1  -5 85858.6 1538.12   4
   2   1   6 94799.1 2171.93   1
   2  -1   6 90450.0 2096.13   1
   2   1   7 12773.4 876.447   1
   2  -1   7 11023.1 794.132   1
   2   1   8 12619.2 905.333   1
   2  -1   8 13760.6 919.212   1
   2  -1   9 31729.2 1441.15   1
   2   1   9 33264.3 1571.70   1
   2   1  10 11773.3 946.316   1
   2  -1  10 11974.3 906.517   1
   2  -1  11 12745.1 533.396   5
  -2  -1 -11 12576.0 509.661   7
   2  -1  11 10833.2 888.383   1
  -2   1 -11 12853.6 528.936   7
   2   1  11 12735.0 531.420   5
  -2  -1 -12 14036.5 544.318   7
  -2   1 -12 14030.5 562.476   7
   2   1  12 13200.8 563.316   5
   2  -1  12 14200.1 583.618   5
  -2   1 -13 2953.14 273.506   7
  -2  -1 -13 3028.07 258.542   7
   2   1  13 3041.59 286.770   5
   2  -1  13 3023.98 289.959   5
   2   1  14 132.632 125.488   5
   2  -1  14 106.134 117.398   5
  -2   1 -14 152.370 101.230   7
  -2   1 -15 141001. 1705.23   7
   2   1  15 135934. 1804.56   5
   2  -1  15 137726. 1781.91   5
   2  -1  16 1335.25 213.489   5
   2   1  16 1496.35 226.377   5
   2   1  17 3259.68 289.789   5
   2  -1  17 3735.62 293.132   5
   2   1  18 8315.22 397.098   5
   2  -1  18 8559.53 399.683   5
   2  -1  19 303.078 110.702   5
   2  -1  20 3380.41 200.110  14
   2   1  20 3622.19 204.413  14
  -2   2  22 21540.5 481.707  13
  -2  -2  22 20227.1 433.287  13
  -2  -2  21 11622.3 399.094  13
  -2   2  21 11880.2 410.645  13
  -2   2  20 2024.23 220.826  13
  -2  -2  20 2007.58 199.660  13
  -2  -2  19 12511.1 497.199  13
  -2   2  19 12792.3 516.543  13
  -2   2  18 9076.94 410.207  16
  -2  -2  18 8222.05 420.510  16
  -2   2  18 7961.36 444.217  13
  -2  -2  18 9017.83 443.816  13
  -2   2  17 6810.32 371.111  16
  -2   2  17 6140.34 396.819  13
  -2  -2  17 5929.49 377.139  16
  -2  -2  16 8007.41 453.379  11
  -2   2  16 9143.07 429.545  16
  -2  -2  16 8127.09 440.119  16
  -2  -2  15 11415.4 511.107  16
  -2   2  15 12464.6 561.245  11
  -2  -2  15 11661.3 557.986  11
  -2   2  15 12326.9 503.321  16
  -2   2  14 48257.6 1106.50  11
  -2  -2  14 49194.6 1115.75  11
  -2   2  13 145305. 1858.10  11
  -2  -2  13 140908. 1864.43  11
  -2   2  12 5325.74 597.678   3
  -2  -2  12 6157.69 664.573  17
  -2  -2  12 5992.98 647.200   3
  -2   2  11 5642.69 605.525   3
  -2  -2  11 5998.15 617.512  17
  -2   2  10 165128. 3121.90   3
  -2  -2  10 161004. 3027.19  17
  -2  -2   9 39025.4 1394.90  17
  -2   2   9 40177.6 1415.16   4
  -2  -2   9 40093.7 1336.86   4
  -2   2   9 41397.5 1504.76   3
  -2  -2   8 146688. 2505.35  17
   2   2  -8 145956. 2418.95   2
  -2   2   8 146401. 2648.51   4
  -2   2   8 141608. 2661.63   3
  -2   2   7 65027.4 1718.27   3
  -2  -2   7 66873.1 1573.33  17
  -2   2   7 65693.1 1688.12   4
  -2   2   6 18682.7 884.791   3
  -2  -2   6 18954.6 771.538  17
   2   2  -6 18393.6 762.977   2
  -2   2   6 17820.3 852.454   4
  -2  -2   5 155052. 2006.65  17
  -2   2   5 149123. 2418.39   3
   2   2  -5 154064. 2016.81   2
  -2   2   5 152216. 2428.61   4
  -2  -2   4 57259.2 1061.74  18
  -2  -2   4 57295.5 1060.16  17
  -2   2   4 59112.6 1470.52   3
   2   2  -4 59087.5 1182.23   2
  -2   2   4 56120.2 1438.44   4
  -2   2   3 7265.34 492.260   3
   2   2  -3 8123.16 417.642   2
  -2   2   3 7659.74 535.927   4
  -2  -2   3 7497.13 415.009  18
  -2   2   2 44179.7 1137.51   3
  -2  -2   2 43434.8 1032.93  18
  -2   2   2 45210.4 1236.74   4
   2   2  -2 44352.9 959.249   2
  -2  -2   1 87783.1 1502.31  18
  -2   2   1 90140.1 1729.45   4
  -2   2   1 91248.7 1624.22   3
  -2  -2   0 2307.33 264.773  18
  -2   2   0 2396.47 297.363   4
  -2   2   0 2414.73 271.789   3
  -2  -2  -1 86237.3 1321.15   3
  -2   2  -1 87730.3 1672.53   4
  -2  -2  -2 5781.67 444.643  18
  -2   2  -2 6835.23 472.062   4
  -2  -2  -3 2035.86 283.104  18
  -2   2  -3 2401.25 284.039   4
  -2  -2  -4 2186.17 306.510  18
   2   2   4 2719.80 386.817   1
   2  -2   4 3014.06 361.264   1
  -2   2  -4 2754.74 298.074   4
   2  -2   5 337769. 3654.33   1
   2   2   5 353317. 4334.03   1
   2  -2   6 68620.5 1789.30   1
   2   2   6 65674.1 1883.71   1
   2   2   7 194734. 3427.27   1
   2  -2   7 204109. 3268.76   1
   2   2   8 59765.4 2014.25   1
   2  -2   8 65377.1 1958.51   1
   2  -2   9 6820.50 653.060   1
   2   2   9 6947.05 731.954   1
   2   2  10 1027.88 300.804   1
   2  -2  11 39287.8 932.857   5
  -2  -2 -11 38092.6 857.723   7
  -2   2 -11 38996.8 925.069   7
   2   2  11 39568.4 931.332   5
   2   2  12 153.625 123.492   5
   2  -2  12 473.963 144.419   5
  -2  -2 -12 143.839 102.398   7
  -2   2 -12 157.504 104.505   7
  -2   2 -13 30552.5 846.423   7
   2   2  13 30993.9 862.334   5
   2  -2  13 30232.6 858.826   5
  -2   2 -14 1561.29 217.225   7
   2   2  14 1534.57 220.334   5
   2  -2  14 1588.00 221.744   5
   2   2  15 255.442 184.016   5
   2  -2  15 571.156 183.011   5
  -2   2 -15 303.468 146.351   7
  -2   2 -16 25792.2 707.657   7
   2   2  16 24649.5 755.376   5
   2  -2  16 24810.0 746.766   5
   2   2  17 13031.7 537.285   5
   2  -2  17 13478.3 529.442   5
   2  -2  18 297.469 122.990   5
   2   2  18 235.210 124.876   5
   2   2  19 10686.8 399.373  14
   2  -2  19 10300.4 386.085   5
   2  -2  20 152.358 66.2507  14
   2   2  20 216.072 77.5995  14
  -2   3  22 27389.8 534.667  13
  -2   3  21 4232.13 253.267  13
  -2  -3  21 3677.68 222.845  13
  -2   3  20 38999.6 817.084  13
  -2  -3  20 37923.3 776.111  13
  -2  -3  19 15710.6 544.595  16
  -2   3  19 16239.4 586.479  13
  -2  -3  19 15853.2 562.162  13
  -2  -3  18 3373.00 276.839  16
  -2   3  18 3254.19 298.282  13
  -2  -3  18 3744.65 303.169  13
  -2   3  17 712.691 158.960  13
  -2  -3  17 933.675 172.995  16
  -2  -3  16 10579.6 506.613  16
  -2   3  16 10412.3 497.454  13
  -2  -3  16 10890.7 533.322  11
  -2  -3  15 5697.10 366.314  16
  -2   3  15 5255.48 370.994  11
  -2  -3  15 5187.11 369.712  11
  -2   3  14 170361. 2035.50  11
  -2  -3  14 164155. 2047.35  11
  -2   3  13 12550.5 479.726  15
  -2   3  13 12271.2 541.083  11
  -2  -3  13 12041.5 553.811  11
  -2  -3  12 31794.6 1509.27  17
  -2   3  12 32227.3 1497.14   3
  -2  -3  11 14844.0 981.226  17
  -2   3  11 14523.0 954.583   3
  -2  -3  10 6277.89 596.785  17
   2   3 -10 5989.44 584.309   2
  -2   3  10 6141.57 598.920   3
   2   3  -9 1296.43 269.550   2
  -2  -3   9 1368.80 282.437  17
  -2   3   9 1082.86 258.383   3
  -2   3   9 1385.89 286.892   4
  -2  -3   8 391188. 4145.10  17
   2   3  -8 387990. 4271.80   2
  -2   3   8 389644. 4363.59   4
   2   3  -7 1034.89 239.883   2
  -2  -3   7 1089.94 217.263  17
  -2   3   7 1120.15 260.318   3
  -2   3   7 1076.45 246.179   4
  -2   3   6 111742. 2163.81   3
  -2  -3   6 124192. 1990.76  17
   2   3  -6 128445. 2156.69   2
  -2   3   6 117733. 2279.25   4
  -2   3   5 14694.9 752.653   3
  -2  -3   5 15712.1 642.588  17
   2   3  -5 15187.5 702.802   2
  -2   3   5 15721.4 806.540   4
  -2  -3   4 5866.38 374.187  18
  -2  -3   4 5837.43 350.619  17
  -2   3   4 5152.78 464.531   4
   2   3  -4 6021.56 422.306   2
  -2   3   4 4892.44 428.616   3
  -2  -3   3 29115.5 865.150  18
  -2   3   3 29418.0 1040.33   4
   2   3  -3 31189.4 884.027   2
  -2   3   3 28086.5 979.723   3
  -2  -3   2 197948. 2322.80  18
  -2   3   2 199126. 2652.42   4
   2   3  -2 193091. 2188.98   2
  -2   3   2 200471. 2540.96   3
  -2   3   1 6033.11 475.349   4
  -2   3   1 6153.19 468.833   3
  -2  -3   1 6070.78 426.514  18
   2   3  -1 5598.92 395.296   2
  -2  -3   0 186351. 2411.81  18
  -2   3   0 186411. 2493.69   4
  -2  -3  -1 12606.8 648.397  18
  -2   3  -1 12566.2 657.142   4
  -2  -3  -2 10234.4 594.485  18
  -2   3  -2 11432.8 623.416   4
   2  -3   3 16689.7 730.817   1
  -2   3  -3 16482.1 750.954   4
   2  -3   4 88662.0 1754.73   1
  -2   3  -4 82749.1 1651.13   4
  -2  -3  -5 15400.3 812.200  18
   2   3   5 18008.0 1001.83   1
   2  -3   5 18481.5 848.457   1
   2   3   6 179174. 3210.40   1
   2  -3   6 188716. 2859.95   1
   2   3   7 172401. 3278.59   1
   2  -3   7 201586. 3176.82   1
   2   3   8 76688.6 2311.57   1
   2   3   9 2518.82 465.287   1
   2   3  10 860.263 302.945   1
   2  -3  11 2715.49 253.597   5
  -2   3 -11 2699.29 253.061   7
   2   3  11 2419.62 243.752   5
   2  -3  12 19174.0 670.768   5
  -2   3 -12 18270.1 656.312   7
   2   3  12 17958.5 656.591   5
   2  -3  13 26601.2 804.930   5
  -2   3 -13 26640.7 799.469   7
   2   3  13 26224.3 801.473   5
  -2   3 -14 7098.81 415.983   7
   2   3  14 6342.29 397.450   5
   2  -3  14 6236.68 401.433   5
  -2   3 -15 22036.8 707.969   7
   2   3  15 21017.8 713.607   5
   2  -3  15 21852.6 712.477   5
   2  -3  16 716.383 172.554   5
  -2   3 -16 636.403 139.102   7
   2   3  16 715.653 186.615   5
   2   3  17 16517.4 598.898   5
   2  -3  17 16744.2 576.838   5
   2  -3  18 4950.99 295.980   5
   2   3  19 277.820 103.463  14
   2  -3  19 187.192 88.8913   5
   2   3  20 8608.95 300.095  14
   2  -3  20 8464.59 290.149  14
  -2   4  22 111.667 62.5640  13
  -2   4  21 26125.5 587.065  13
  -2  -4  21 24495.4 528.595  13
  -2  -4  20 1752.85 195.643  16
  -2  -4  20 1677.14 173.586  13
  -2   4  20 1704.28 194.998  13
  -2  -4  19 17828.3 577.683  16
  -2   4  19 19310.1 625.811  13
  -2  -4  19 18207.4 585.730  13
  -2  -4  18 634.611 142.533  13
  -2   4  18 466.383 148.647  13
  -2   4  17 335.230 139.270  13
  -2  -4  17 314.491 135.239  16
  -2  -4  16 24119.5 746.152  16
  -2   4  16 23787.6 755.258  13
  -2  -4  16 25093.2 790.816  11
  -2   4  15 40557.7 993.591  11
  -2  -4  15 38724.4 995.180  11
  -2   4  14 18154.9 660.545  11
  -2  -4  14 17722.2 669.650  11
  -2   4  14 17771.4 563.656  15
  -2   4  13 17961.5 586.814  15
  -2   4  13 18435.0 654.865  11
  -2  -4  13 18171.6 669.949  11
  -2  -4  12 556.336 236.185  17
  -2   4  12 509.100 219.937   3
  -2  -4  11 5970.50 631.715  17
  -2   4  11 5657.41 625.939   3
  -2  -4  10 31990.3 1379.47  17
   2   4 -10 29562.3 1316.23   2
  -2   4  10 30546.5 1357.46   3
  -2  -4   9 8161.83 650.756  17
   2   4  -9 6617.14 603.657   2
  -2   4   9 7774.17 662.978   4
  -2   4   9 8440.47 690.347   3
  -2  -4   8 16606.6 866.716  17
   2   4  -8 17553.2 925.267   2
  -2   4   8 16425.8 933.122   4
  -2   4   8 17536.7 956.997   3
  -2   4   7 141130. 2637.47   4
  -2  -4   7 147654. 2376.48  17
   2   4  -7 153379. 2655.17   2
  -2   4   7 133284. 2521.67   3
  -2  -4   6 66567.4 1461.19  17
   2   4  -6 67314.2 1609.70   2
  -2  -4   5 3259.67 298.503  17
   2   4  -5 3229.33 351.991   2
  -2   4   5 3512.73 421.894   4
  -2   4   5 2851.34 359.558   3
  -2  -4   4 30303.1 809.726  17
   2   4  -4 33358.9 1037.39   2
  -2   4   4 31929.0 1164.28   4
  -2  -4   4 30262.6 907.954  18
  -2   4   4 31792.2 1115.15   3
  -2  -4   3 35688.3 1024.81  18
  -2   4   3 37862.5 1244.34   4
   2   4  -3 36654.2 1024.68   2
  -2   4   3 35360.7 1156.90   3
  -2  -4   2 73972.3 1483.78  18
  -2   4   2 76799.1 1756.02   4
  -2   4   2 76786.5 1683.67   3
  -2  -4   1 42872.8 1168.65  18
  -2   4   1 45844.3 1345.39   4
   2   4  -1 43433.8 1107.82   2
  -2  -4   0 119738. 2007.63  18
  -2   4   0 119282. 2150.89   4
  -2  -4  -1 59581.9 1457.57  18
  -2   4  -1 66529.7 1573.82   4
  -2   4  -2 214701. 2744.40   4
  -2  -4  -2 199273. 2756.03  18
   2  -4   3 49932.0 1209.34   1
  -2   4  -3 50115.1 1341.39   4
   2  -4   4 39376.2 1091.77   1
  -2   4  -4 39856.6 1191.54   4
  -2  -4  -5 98051.9 2096.09  18
   2   4   5 111526. 2532.47   1
  -2  -4  -6 4460.63 474.378  18
   2   4   6 5162.78 588.184   1
  -2  -4  -7 32446.2 1342.41  18
   2   4   7 33868.4 1492.65   1
   2   4   8 1259.36 345.285   1
   2   4   9 4787.58 631.103   1
   2   4  10 3483.55 570.507   1
   2  -4  11 12309.7 525.155   5
  -2   4 -11 11620.7 521.108   7
   2   4  11 11833.7 526.656   5
  -2   4 -12 17605.7 651.449   7
   2   4  12 17743.3 652.855   5
   2  -4  12 17683.1 640.445   5
   2  -4  13 89046.5 1459.90   5
  -2   4 -13 85221.1 1434.02   7
   2   4  13 88767.4 1464.92   5
   2  -4  14 2311.05 258.185   5
  -2   4 -14 2061.62 246.072   7
   2   4  14 2211.37 260.072   5
   2   4  15 323.795 169.697   5
  -2   4 -15 260.530 123.603   7
  -2   4 -16 9211.51 441.828   7
   2   4  16 9861.21 487.581   5
   2  -4  16 10289.8 464.881   5
   2  -4  17 446.687 132.311   5
  -2   4 -17 356.753 105.483   7
   2   4  18 16889.9 538.657  14
   2  -4  18 17600.6 532.761   5
   2   4  19 11302.0 390.068  14
   2  -4  19 10904.2 377.519   5
   2   4  20 9289.02 297.755  14
  -2   5  22 11521.7 326.639  13
  -2   5  21 567.732 114.077  13
  -2  -5  21 487.997 80.9296  13
  -2  -5  20 6451.58 322.826  16
  -2   5  20 5941.62 313.903  13
  -2  -5  20 6371.05 303.063  13
  -2  -5  19 427.084 129.277  16
  -2   5  19 411.411 135.074  13
  -2  -5  19 386.143 103.356  13
  -2  -5  18 11097.1 487.088  16
  -2   5  18 10308.6 479.862  13
  -2  -5  18 10076.6 460.966  13
  -2  -5  17 67691.7 1204.92  16
  -2  -5  17 70975.2 1141.62   5
  -2  -5  16 2308.87 222.403   5
  -2   5  16 1856.39 244.715  13
  -2  -5  16 2238.09 254.147  11
  -2  -5  16 1664.97 219.930  16
  -2  -5  15 9590.46 435.182   5
  -2   5  15 8623.58 450.167  13
  -2  -5  15 9357.82 489.787  11
  -2  -5  14 67362.4 1288.06  11
  -2  -5  14 67831.6 1131.61   5
  -2  -5  13 46199.1 927.559   5
  -2   5  13 44256.0 942.214  15
  -2  -5  13 46139.8 1078.56  11
  -2  -5  12 7095.61 739.284  17
  -2   5  12 6690.79 364.485  15
  -2  -5  12 6744.12 406.939  11
  -2   5  12 7283.49 755.412   3
  -2  -5  11 14701.0 998.763  17
   2   5 -11 14617.6 993.914   2
  -2   5  11 15784.2 1065.84   3
  -2  -5  10 3726.42 479.108  17
   2   5 -10 3342.13 480.252   2
  -2   5  10 3063.68 454.009   3
  -2  -5   9 233474. 3480.91  17
   2   5  -9 221263. 3512.77   2
  -2   5   9 231252. 3628.06   4
  -2   5   9 234158. 3729.78   3
  -2  -5   8 24386.4 1057.67  17
   2   5  -8 27266.7 1211.85   2
  -2   5   8 22926.0 1138.50   4
  -2   5   8 23845.2 1147.08   3
  -2   5   7 14024.2 865.311   4
  -2  -5   7 15097.4 776.149  17
   2   5  -7 16503.8 912.062   2
  -2   5   7 13447.8 835.112   3
   2   5  -6 339.102 192.275   2
  -2  -5   6 503.533 157.894  17
  -2   5   6 610.115 205.900   3
  -2   5   6 623.650 227.988   4
  -2  -5   5 40137.3 1116.23  18
  -2  -5   5 42285.9 1114.48  17
  -2   5   5 42264.5 1416.00   4
  -2   5   5 42335.8 1372.21   3
   2   5  -4 728.926 210.573   2
  -2   5   4 457.041 208.444   3
  -2   5   4 503.351 208.501   4
  -2  -5   4 608.387 160.751  18
  -2   5   3 107152. 2176.92   4
   2   5  -3 105864. 1896.04   2
  -2   5   3 107510. 2152.65   3
  -2  -5   2 3910.81 374.963  18
  -2   5   2 4215.56 442.758   4
   2   5  -2 4113.63 384.497   2
  -2  -5   1 117845. 2042.61  18
   2   5  -1 115850. 1930.26   2
  -2   5   0 167743. 2587.59   4
  -2  -5   0 158249. 2393.03  18
  -2   5  -1 155503. 2467.38   4
  -2  -5  -1 153719. 2436.53  18
  -2  -5  -2 35220.4 1210.04  18
  -2   5  -2 35756.1 1195.72   4
  -2   5  -3 133959. 2293.74   4
  -2  -5  -3 134993. 2407.68  18
  -2  -5  -4 2280.24 324.480  18
  -2   5  -4 2249.75 295.247   4
   2   5   5 12376.9 882.204   1
  -2  -5  -5 10240.5 704.065  18
  -2  -5  -6 17118.2 935.365  18
   2   5   6 18767.4 1096.21   1
  -2  -5  -7 6638.13 605.276  18
   2   5   7 7339.99 710.174   1
  -2  -5  -8 7761.39 704.006  18
   2   5   8 9153.67 845.126   1
   2   5   9 39181.3 1801.23   1
  -2   5 -10 3592.34 292.007   7
   2   5  10 3829.77 302.602   5
   2  -5  11 57451.6 1126.10   5
   2   5  11 55643.5 1120.89   5
   2  -5  12 58756.3 1161.95   5
  -2   5 -12 54579.2 1137.98   7
   2   5  12 56409.4 1152.18   5
   2  -5  13 10464.4 508.668   5
   2   5  13 9733.20 490.561   5
   2  -5  14 445.831 156.397   5
   2   5  14 531.068 183.413   5
  -2   5 -14 585.532 166.969   7
  -2   5 -15 6799.63 402.309   7
   2   5  15 6572.73 404.957   5
   2  -5  15 6873.48 401.698   5
  -2   5 -16 3936.48 294.404   7
   2  -5  16 3690.56 287.013   5
  -2   5 -17 11494.3 445.098   7
   2  -5  17 12029.3 468.998   5
   2   5  18 3667.53 255.211  14
   2  -5  18 3686.83 250.080   5
   2  -5  19 528.118 100.542   5
   2   5  19 613.428 112.203  14
  -2   6  21 109.980 74.0163  13
  -2  -6  20 462.383 119.857  16
  -2   6  20 372.639 115.104  13
  -2  -6  20 374.758 86.0778  13
  -2  -6  19 76.4738 105.437  16
  -2  -6  19 76.7491 70.7759   5
  -2  -6  19 43.1746 71.7294  13
  -2   6  19 94.7589 108.441  13
  -2  -6  18 39030.4 894.986  16
  -2  -6  18 41952.7 860.839   5
  -2  -6  18 39898.2 864.056  13
  -2   6  18 39049.1 896.057  13
  -2  -6  17 1808.49 228.549  16
  -2   6  17 2203.57 240.579  13
  -2  -6  17 2459.26 227.211   5
  -2  -6  16 58490.9 1073.10   5
  -2  -6  16 56724.5 1123.12  16
  -2  -6  16 56358.6 1160.39  11
  -2   6  15 19052.9 587.391  15
  -2  -6  15 18072.8 597.067   5
  -2   6  15 16068.6 623.517  13
  -2  -6  15 16047.6 643.806  11
  -2   6  14 10264.5 477.281  15
  -2   6  14 8412.23 452.750  13
  -2  -6  14 9119.25 428.795   5
  -2  -6  14 9466.30 494.077  11
  -2  -6  13 189.452 90.5930   5
  -2  -6  13 251.424 121.826  11
  -2  -6  12 29822.8 844.385  11
  -2   6  12 28584.5 762.859  15
   2   6 -11 559.232 236.217   2
  -2  -6  11 481.127 225.789  17
  -2  -6  10 54754.6 1822.97  17
  -2   6  10 58523.4 2025.23   3
  -2  -6   9 7033.13 614.214  17
   2   6  -9 8045.63 724.328   2
  -2   6   9 6505.96 660.007   4
  -2   6   9 6489.25 653.901   3
  -2  -6   8 102555. 2242.15  17
  -2   6   8 95801.8 2384.45   4
  -2   6   8 101974. 2486.17   3
  -2  -6   7 9312.72 637.981  17
   2   6  -7 9289.16 711.982   2
  -2   6   7 7935.99 669.152   4
  -2   6   7 8346.49 698.358   3
  -2  -6   6 272719. 3168.25  17
   2   6  -6 268972. 3464.59   2
  -2  -6   5 26595.1 974.906  18
   2   6  -5 28715.5 1102.98   2
  -2   6   5 26725.4 1175.35   4
  -2   6   5 27340.7 1190.15   3
  -2   6   4 351609. 4153.72   4
   2   6  -4 361662. 3818.86   2
   2   6  -3 424.565 158.152   2
  -2   6   3 112.945 164.676   4
  -2  -6   3 54.4535 111.380  18
  -2   6   2 103309. 2157.19   4
   2   6  -2 106978. 1948.08   2
  -2  -6   1 8568.30 580.220  18
  -2   6   1 8596.69 629.037   4
   2   6  -1 8981.53 579.042   2
  -2  -6   0 8934.09 604.682  18
  -2   6   0 9251.70 644.739   4
   2   6   0 10683.4 628.013   2
  -2  -6  -1 16180.0 821.420  18
  -2   6  -1 17627.9 883.051   4
  -2  -6  -2 272055. 3434.36  18
  -2   6  -2 272695. 3397.35   4
  -2  -6  -3 1344.49 286.880  18
  -2   6  -3 1300.83 249.585   4
  -2  -6  -4 79.3126 175.908  18
   2   6   4 299.369 207.667   1
  -2   6  -4 201.562 144.298   4
  -2  -6  -5 866.146 231.035  18
   2   6   5 1099.11 304.650   1
   2   6   6 6970.59 708.050   1
  -2  -6  -6 6291.72 582.409  18
   2   6   7 3233.82 492.110   1
  -2  -6  -7 1795.54 333.678  18
  -2  -6  -8 13728.5 921.234  18
   2   6   8 16184.8 1145.68   1
  -2  -6  -9 1469.42 348.487  18
   2   6   9 946.763 323.130   1
  -2   6 -10 157491. 1880.02   7
   2   6  10 171048. 1912.36   5
  -2   6 -11 7309.47 436.576   7
   2   6  11 7520.41 416.577   5
  -2   6 -12 8005.33 445.732   7
   2  -6  12 9614.78 468.900   5
   2   6  12 9008.67 464.128   5
   2  -6  13 15641.6 604.180   5
  -2   6 -13 13947.9 590.736   7
   2   6  13 14577.3 591.603   5
   2  -6  14 10704.4 501.603   5
  -2   6 -14 10141.8 494.708   7
  -2   6 -15 25693.6 757.742   7
   2  -6  15 26515.0 768.294   5
  -2   6 -16 18527.0 615.307   7
   2  -6  16 18725.2 615.579   5
   2   6  17 4225.04 291.391  14
   2  -6  17 4051.98 273.071   5
  -2   6 -17 4083.26 273.402   7
   2   6  18 4385.51 262.117  14
  -2   6 -18 3925.76 231.292   7
   2  -6  18 4353.75 255.391   5
   2   6  19 3066.56 195.611  14
   2  -6  19 3151.49 188.136   5
  -2   7  21 80.4656 68.0775  13
  -2  -7  20 8030.99 340.994  16
  -2   7  20 7719.68 337.271  13
  -2  -7  20 7891.65 308.000   5
  -2  -7  19 1292.04 154.390   5
  -2  -7  19 1242.82 178.558  16
  -2   7  19 1403.09 174.078  13
  -2  -7  19 1299.34 151.659  13
  -2  -7  18 484.762 144.973  16
  -2  -7  18 248.060 96.9206   5
  -2   7  18 192.966 116.138  13
  -2  -7  18 287.083 95.8358  13
  -2  -7  17 93583.2 1417.11  16
  -2   7  17 94346.7 1420.22  13
  -2  -7  16 823.832 166.777  16
  -2  -7  16 805.764 155.579   5
  -2   7  16 794.802 156.442  13
  -2  -7  16 929.507 175.408  11
  -2  -7  15 3902.61 292.946   5
  -2   7  15 3704.51 304.617  13
  -2  -7  15 4466.22 346.477  11
  -2   7  14 6643.57 397.614  13
  -2  -7  14 7505.44 403.228   5
  -2  -7  14 7770.41 447.577  11
  -2   7  13 13355.3 536.569  15
  -2   7  13 12145.5 525.046  13
  -2  -7  13 12067.0 551.998  11
  -2   7  12 11409.3 497.426  15
  -2  -7  12 11552.8 534.779  11
  -2  -7  11 24874.6 1311.63  17
  -2   7  11 24342.5 703.574  15
   2   7 -11 26242.7 1405.59   2
  -2  -7  10 3020.97 442.317  17
   2   7 -10 2797.54 465.130   2
  -2  -7   9 86859.2 2226.66  17
   2   7  -9 105047. 2690.79   2
   2   7  -8 233.468 211.399   2
  -2  -7   8 150.348 130.237  17
  -2   7   7 404.052 191.966   4
   2   7  -7 781.923 236.320   2
   2   7  -6 213.273 150.397   2
  -2   7   6 180.631 151.043   4
  -2  -7   5 186427. 2745.45  18
  -2   7   5 181951. 3151.99   4
  -2  -7   4 1307.54 244.267  18
   2   7  -4 1236.72 273.599   2
  -2   7   4 1208.64 285.037   4
  -2   7   3 183870. 3083.78   4
   2   7  -3 182847. 2760.66   2
  -2  -7   3 176410. 2724.34  18
  -2  -7   2 2531.82 337.106  18
   2   7  -2 2639.35 329.436   2
   2   7  -1 294.809 145.375   2
  -2   7   1 324.434 187.604   4
  -2  -7   1 304.999 155.927  18
  -2  -7   0 16653.5 854.927  18
  -2   7   0 18322.0 931.057   4
   2   7   0 19649.5 902.629   2
  -2  -7  -1 51077.6 1540.59  18
  -2   7  -1 48099.5 1491.65   4
  -2  -7  -2 891.767 255.000  18
  -2   7  -2 761.724 225.702   4
  -2  -7  -3 48411.2 1542.95  18
   2   7   4 700.921 247.375   1
  -2  -7  -4 346.240 163.812  18
  -2  -7  -5 644.816 227.654  18
   2   7   5 1123.92 353.273   1
   2   7   6 74882.9 2307.72   1
  -2  -7  -6 70055.6 1983.68  18
  -2  -7  -7 126.868 151.778  18
   2   7   7 299.045 203.644   1
  -2  -7  -8 1510.19 322.384  18
   2   7   8 1402.01 361.885   1
  -2   7  -9 56242.6 1023.75   9
  -2  -7  -9 56914.2 1999.30  18
  -2   7  -9 56865.3 1127.61   7
   2   7   9 58123.4 2274.12   1
  -2   7 -10 5348.01 323.518   9
  -2   7 -10 5295.54 368.024   7
  -2   7 -11 7599.91 433.897   7
  -2   7 -12 1514.20 216.181   7
   2  -7  13 20239.5 677.407   5
  -2   7 -13 17607.1 650.307   7
   2  -7  14 5227.72 346.950   5
  -2   7 -14 4519.28 344.356   7
   2  -7  15 4967.68 330.359   5
   2   7  15 4517.10 328.021  14
  -2   7 -15 4546.59 331.369   7
   2   7  16 1076.99 173.339  14
  -2   7 -16 1157.23 178.624   7
   2  -7  16 1134.01 172.977   5
   2   7  17 26542.1 668.210  14
  -2   7 -17 26926.1 676.395   7
   2  -7  17 26481.8 655.737   5
   2   7  18 1390.54 150.453  14
  -2   7 -18 1305.20 140.519   7
   2  -7  18 1321.95 144.593   5
   2  -7  19-3.24052 49.7723   5
   2   7  19 70.6455 59.4271  14
  -2   8  21 21960.6 465.337  13
  -2  -8  20 167.774 86.0066  16
  -2  -8  20 197.959 75.6953   5
  -2   8  20 163.386 88.4091  13
  -2  -8  19 21236.2 556.834   5
  -2  -8  19 21248.5 586.483  16
  -2   8  19 19507.2 554.664  13
  -2  -8  18 3289.79 265.989  16
  -2   8  18 3241.18 254.804  13
  -2  -8  18 3432.42 235.971  13
  -2  -8  18 3976.78 263.474   5
  -2  -8  17 173.509 126.881  16
  -2   8  17 139.509 112.329  13
  -2  -8  17 185.173 103.497   5
  -2  -8  16 34465.6 865.259  16
  -2  -8  16 35851.4 841.123   5
  -2   8  16 33861.5 853.896  13
  -2  -8  15 2001.26 208.900   5
  -2   8  15 2062.63 229.277  13
  -2  -8  15 2420.98 257.531  11
  -2   8  14 486.059 133.255  13
  -2  -8  14 348.966 123.731   5
  -2  -8  14 395.209 140.764  11
  -2   8  13 156445. 1844.30  15
  -2   8  13 153235. 1814.78  13
  -2   8  12 50979.1 1054.60  15
  -2   8  12 48912.9 998.851  13
  -2  -8  12 49846.1 1087.48  11
  -2  -8  11 9013.66 803.096  17
  -2  -8  11 9790.23 474.334  11
  -2   8  11 9413.54 447.830  15
  -2  -8  10 4320.12 543.332  17
   2   8 -10 5558.45 656.677   2
  -2  -8   9 151186. 3040.70  17
   2   8  -9 148723. 3260.45   2
   2   8  -8 57201.6 1926.35   2
   2   8  -7 17178.6 1003.66   2
   2   8  -6 2704.99 400.297   2
  -2  -8   5 19714.8 966.381  18
  -2   8   5 21215.1 1144.12   4
   2   8  -5 20232.6 1037.42   2
  -2  -8   4 47048.0 1484.49  18
  -2   8   4 50442.7 1709.65   4
   2   8  -4 50693.6 1566.51   2
  -2  -8   3 14960.2 838.988  18
  -2   8   3 16271.4 964.089   4
   2   8  -3 15970.1 852.465   2
  -2  -8   2 1117.92 258.360  18
  -2   8   2 1099.12 271.362   4
  -2   8   1 150636. 2816.73   4
   2   8  -1 151434. 2561.17   2
  -2   8   0 76621.1 2017.92   4
   2   8   0 78750.4 1856.80   2
  -2  -8  -1 6608.47 574.680  18
  -2  -8  -2 234337. 3440.78  18
  -2  -8  -3 8428.08 668.819  18
  -2  -8  -4 17022.7 985.015  18
   2   8   4 16175.6 1052.29   1
  -2  -8  -5 171896. 3180.58  18
   2   8   5 183933. 3641.55   1
  -2  -8  -6 6042.59 610.865  18
   2   8   6 6603.94 711.740   1
  -2  -8  -7 70991.5 2095.16  18
   2   8   7 75726.3 2448.56   1
  -2  -8  -8 8013.24 736.883  18
   2   8   8 8724.76 878.565   1
  -2   8  -9 11495.1 516.310   7
  -2   8  -9 11079.6 465.740   9
  -2   8 -10 67508.0 1159.22   9
  -2   8 -10 66214.3 1264.65   7
  -2   8 -11 8113.09 447.999   7
  -2   8 -12 111.774 117.935   7
   2   8  13 7845.21 425.050  14
  -2   8 -13 7891.87 445.934   7
   2  -8  14 5068.45 335.186   5
   2   8  14 4043.43 314.704  14
  -2   8 -14 4498.25 342.059   7
   2  -8  15 7871.11 399.877   5
   2   8  15 7272.32 392.722  14
  -2   8 -15 7458.78 409.305   7
   2   8  16 25048.9 674.720  14
  -2   8 -16 24150.0 689.000   7
   2  -8  16 25274.3 662.515   5
   2   8  17 1558.32 173.048  14
  -2   8 -17 1595.61 182.566   7
   2  -8  17 1603.69 165.774   5
   2   8  18 4238.16 232.688  14
  -2   8 -18 4287.04 236.113   7
   2  -8  18 4343.92 228.982   5
  -2  -9  20 29732.5 560.575   5
  -2   9  20 26973.7 558.996  13
  -2  -9  19-12.6797 88.1435  16
  -2  -9  19 112.483 74.7994   5
  -2   9  19 190.007 92.6283  13
  -2  -9  18 8577.34 401.702  16
  -2   9  18 8544.81 377.519  13
  -2  -9  18 9283.03 390.491   5
  -2  -9  17 9069.98 430.636  16
  -2   9  17 8984.82 414.628  13
  -2  -9  17 9302.97 421.494   5
  -2  -9  16 379.256 122.694  16
  -2  -9  16 602.348 134.756   5
  -2   9  16 376.256 122.669  13
  -2  -9  15 17071.6 584.325   5
  -2   9  15 16633.7 601.971  13
  -2  -9  15 16943.5 624.617  11
  -2   9  14 75655.4 1281.80  13
  -2  -9  14 75149.2 1331.35  11
  -2   9  14 71715.6 1170.37  15
  -2   9  13 22097.6 684.818  13
  -2  -9  13 21280.2 708.101  11
  -2   9  13 21731.6 702.442  15
  -2  -9  12 6958.97 405.912  11
  -2   9  12 6840.20 400.705  15
  -2   9  11 300.892 111.022  15
   2   9 -11 200.478 86.3386   6
   2   9 -10 1551.70 370.134   2
  -2   9  10 1594.47 192.312  15
   2   9  -9 32431.5 1525.66   2
   2   9  -8 34715.4 1518.79   2
   2   9  -7 16199.7 1004.66   2
   2   9  -6 35201.7 1423.92   2
  -2  -9   5 30978.3 1280.35  18
   2   9  -5 34323.2 1378.36   2
  -2  -9   4 95.7714 132.902  18
   2   9  -4 12.8650 148.547   2
  -2  -9   3 324.038 182.895  18
   2   9  -3-40.4440 161.492   2
  -2  -9   2 51676.6 1637.18  18
   2   9  -2 55380.2 1650.50   2
  -2  -9   1 4093.38 483.601  18
   2   9  -1 4161.70 467.595   2
  -2  -9   0 95991.3 2215.88  18
   2   9   0 107960. 2321.70   2
  -2  -9  -1 5161.93 525.667  18
  -2  -9  -2 28128.8 1259.83  18
  -2  -9  -3 44349.1 1595.42  18
  -2  -9  -4 17890.5 1036.83  18
   2   9   4 17839.7 1121.56   1
  -2  -9  -5 1125.99 280.815  18
   2   9   5 1453.62 367.325   1
  -2  -9  -6 115681. 2700.41  18
   2   9   6 129134. 3144.89   1
  -2  -9  -7 2130.55 401.877  18
   2   9   7 2137.06 446.733   1
  -2   9  -8 1529.35 183.115   9
  -2  -9  -8 950.435 252.203  18
   2   9   9 1486.49 184.795  14
  -2   9  -9 1200.73 175.457   9
  -2   9 -10 3436.00 275.144   9
   2   9  10 3708.68 294.563  14
  -2   9 -10 3352.73 293.162   7
  -2   9 -11 3259.37 272.162   9
   2   9  11 3751.32 297.279  14
  -2   9 -11 3449.79 301.476   7
   2   9  12 39536.4 926.193  14
  -2   9 -12 36697.0 933.561   7
   2   9  13 136.646 120.158  14
  -2   9 -13 349.792 155.536   7
   2   9  14 32061.2 813.904  14
  -2   9 -14 31303.8 844.103   7
   2   9  15 711.268 138.033  14
   2  -9  15 774.211 138.813   5
  -2   9 -15 928.722 179.264   7
   2   9  16 1536.67 181.390  14
  -2   9 -16 1854.38 211.673   7
   2  -9  16 1661.58 178.678   5
  -2   9 -17 5925.79 310.166   7
   2   9  17 5382.04 279.355  14
   2  -9  17 5669.93 274.168   5
  -2   9 -18 6990.37 288.768   7
   2   9  18 6997.60 270.712  14
  -2 -10  20 308.158 73.9954   5
  -2 -10  19 43558.8 774.000  16
  -2 -10  19 43145.5 750.483   5
  -2 -10  18 2664.83 227.460  16
  -2 -10  18 2729.42 219.677   5
  -2  10  18 2662.64 214.087  13
  -2 -10  17 18294.3 586.977  16
  -2  10  17 17971.7 557.189  13
  -2 -10  16 7.63250 102.814  16
  -2 -10  16 45.6523 92.5039   5
  -2  10  16 200.984 100.612  13
  -2 -10  15 5377.04 346.031   5
  -2  10  15 5678.82 338.972  13
  -2 -10  15 5949.28 369.595  11
  -2  10  14 1538.31 187.150  13
  -2 -10  14 1528.64 203.197   5
  -2 -10  14 1681.92 210.972  11
  -2  10  13 101102. 1487.83  15
   2  10 -13 106018. 1426.50   6
  -2 -10  13 104088. 1534.09  11
  -2 -10  12 13301.9 549.077  11
  -2  10  12 13228.6 556.639  15
  -2  10  11 17059.5 628.401  15
  -2 -10  11 17118.6 625.009  11
   2  10 -11 18337.8 586.070   6
  -2 -10  10 15053.6 571.286  11
  -2  10  10 14311.7 563.977  15
   2  10 -10 15219.3 533.385   6
  -2  10   9 79709.2 1310.24  15
   2  10  -9 83834.5 2498.56   2
   2  10  -8 4254.88 557.346   2
   2  10  -7 77470.0 2255.03   2
   2  10  -6 210.337 174.618   2
  -2 -10   5 22855.0 1167.26  18
   2  10  -5 25499.9 1236.41   2
  -2 -10   4 16962.2 1007.52  18
   2  10  -4 18103.0 1036.57   2
  -2 -10   3 91620.0 2297.70  18
   2  10  -3 96030.4 2270.33   2
  -2 -10   2 5045.48 548.884  18
   2  10  -2 5955.30 573.710   2
  -2 -10   1 125647. 2710.41  18
   2  10  -1 137334. 2705.11   2
  -2 -10   0 25458.3 1207.83  18
   2  10   0 28020.8 1244.09   2
  -2 -10  -1 404.322 199.556  18
  -2 -10  -2 780.994 252.031  18
  -2 -10  -3 5310.43 580.146  18
   2  10   3 5604.59 646.893   1
  -2 -10  -4 17691.2 1068.77  18
   2  10   4 17194.2 1146.97   1
  -2 -10  -5 15805.1 1038.64  18
   2  10   5 15146.9 1114.00   1
  -2 -10  -6 654.838 249.465  18
   2  10   6 690.901 285.802   1
  -2 -10  -7 54356.2 1965.01  18
  -2  10  -7 54479.1 1038.59   9
   2  10   7 55998.8 2219.73   1
  -2  10  -8 774.698 138.479   9
   2  10   8 1850.11 187.761  14
  -2  10  -9 11114.4 488.401   9
   2  10   9 12373.3 496.617  14
  -2  10 -10 4326.81 309.277   9
   2  10  10 4704.85 316.134  14
  -2  10 -10 4232.44 336.687   7
  -2  10 -11 7879.89 405.494   9
  -2  10 -11 7570.71 437.245   7
   2  10  12 4955.46 325.309  14
  -2  10 -12 4238.07 337.658   7
   2  10  13 14142.8 538.100  14
  -2  10 -13 13741.0 569.808   7
   2  10  14 3258.30 256.196  14
  -2  10 -14 3337.75 303.895   7
   2  10  15 207.143 105.717  14
  -2  10 -15 258.943 140.793   7
   2  10  16 3323.48 235.060  14
  -2  10 -16 3066.05 253.520   7
   2  10  17 104.229 67.4793  14
  -2  10 -17 219.729 97.2588   7
  -2  10 -18 214.478 70.1200   7
  -2 -11  19 37788.0 683.152  16
  -2 -11  19 37842.3 669.847   5
  -2 -11  18 4436.62 265.000  16
  -2 -11  18 4540.85 266.515   5
  -2  11  18 3992.97 237.035  13
  -2 -11  17 4972.76 308.076  16
  -2  11  17 5284.92 292.159  13
  -2 -11  17 5203.00 311.689   5
  -2 -11  16 23385.8 651.451   5
  -2 -11  16 21958.3 650.333  16
  -2  11  16 22966.8 621.504  13
  -2 -11  15 1138.78 179.236  16
  -2 -11  15 1464.86 187.851   5
  -2 -11  14 10357.9 470.938   5
  -2 -11  14 10505.5 475.898  11
  -2 -11  13 62.4331 85.2833  11
   2  11 -13 236.877 106.202   6
  -2  11  12 2816.50 270.349  15
  -2 -11  12 3286.44 268.908  11
   2  11 -12 3001.56 254.723   6
  -2 -11  11 119509. 1599.89  11
  -2  11  11 115125. 1635.90  15
  -2  11  10 104.090 89.3039  15
   2  11 -10 299.356 107.098   6
  -2  11   9 340.379 106.380  15
   2  11  -8 48257.2 1892.44   2
   2  11  -7 114.791 127.116   2
   2  11  -6 3701.77 543.832   2
  -2 -11   5 17564.0 1083.50  18
   2  11  -5 20607.7 1155.59   2
  -2 -11   4 33611.2 1477.65  18
   2  11  -4 38898.6 1544.43   2
  -2 -11   3 111667. 2667.66  18
   2  11  -3 131285. 2790.60   2
  -2 -11   2 40775.2 1615.95  18
   2  11  -2 44524.5 1639.43   2
  -2 -11   1 516.924 216.447  18
   2  11  -1 123.210 131.309   2
  -2 -11   0 62238.7 2000.18  18
   2  11   0 76355.7 2125.32   2
  -2 -11  -1 17084.8 1032.36  18
  -2 -11  -2 9011.92 780.146  18
  -2 -11  -3 24647.6 1289.73  18
   2  11   3 25768.4 1375.36   1
  -2 -11  -4 3475.87 504.583  18
   2  11   4 3633.57 548.598   1
  -2 -11  -5 16522.3 1092.77  18
   2  11   5 16795.1 1175.61   1
  -2 -11  -6 39576.4 1718.72  18
  -2  11  -6 38851.5 882.076   9
   2  11   6 39359.0 1797.58   1
  -2  11  -7 8452.26 426.460   9
  -2  11  -7 9928.00 422.329   8
   2  11   7 9496.87 412.678  14
  -2  11  -8 20817.1 660.614   9
   2  11   8 22192.5 639.232  14
  -2  11  -9 12093.9 518.006   9
   2  11   9 13379.3 507.565  14
  -2  11 -10 972.843 164.812   9
   2  11  10 926.325 150.633  14
  -2  11 -10 965.252 179.908   7
  -2  11 -11 185.355 110.828   9
   2  11  11 358.618 110.956  14
  -2  11 -11 62.1842 111.665   7
   2  11  12 27012.7 723.884  14
  -2  11 -12 24138.3 759.795   7
   2  11  13 2412.80 222.136  14
  -2  11 -13 2287.29 258.740   7
   2  11  14 29590.6 714.414  14
  -2  11 -14 29752.8 807.344   7
   2  11  15 49686.3 872.388  14
  -2  11 -15 50995.1 987.955   7
  -2  11 -16 302.610 130.537   7
  -2  11 -17 11641.0 395.986   7
  -2  11 -18 3568.65 189.318   7
  -2 -12  19 8366.20 305.190  16
  -2 -12  19 8947.65 317.764   5
  -2 -12  18 19155.6 516.613  16
  -2 -12  18 20803.2 535.362   5
  -2 -12  17 6016.42 317.032  16
  -2 -12  17 6039.69 328.558   5
  -2 -12  16 27646.1 696.952  16
  -2 -12  16 28942.9 708.778   5
  -2 -12  15 641.847 146.024  16
  -2 -12  15 704.126 145.553   5
  -2 -12  14 17703.6 610.011   5
  -2  12  14 24548.4 660.902  15
  -2  12  13 34200.6 842.200  15
   2  12 -13 37005.8 844.520   6
  -2  12  12 13481.0 573.695  15
   2  12 -12 14593.8 552.423   6
  -2  12  11 1900.41 225.645  15
   2  12 -11 2072.50 215.955   6
   2  12 -10 87837.8 1325.71   6
  -2  12  10 83352.7 1385.81  15
  -2  12   9 59134.1 1153.51  15
   2  12  -9 61038.5 1096.93   6
  -2  12   8 952.904 162.955  15
   2  12  -8 943.732 155.463  12
   2  12  -7 909.707 277.030   2
  -2  12   7 638.179 132.763  15
   2  12  -7 703.326 132.319  12
   2  12  -6 409.769 191.597   2
  -2 -12   5 831.990 260.731  18
   2  12  -5 43.9451 141.725   2
  -2 -12   4 152486. 3289.97  18
   2  12  -4 171957. 3352.02   2
  -2 -12   3 267.416 179.678  18
   2  12  -3-26.3253 177.425   2
  -2 -12   2 34496.2 1557.87  18
   2  12  -2 38668.1 1573.84   2
  -2 -12   1 44849.7 1770.34  18
   2  12  -1 47288.9 1741.12   2
  -2 -12   0 2812.41 467.985  18
  -2 -12  -1 3873.49 525.704  18
   2  12   2 59376.3 2067.97   1
  -2 -12  -2 54154.1 1970.38  18
   2  12   3 5262.06 651.812   1
  -2 -12  -3 4569.21 596.228  18
  -2 -12  -4 54713.7 2015.25  18
   2  12   4 50295.5 2027.35   1
  -2 -12  -5 6785.11 725.098  18
  -2  12  -5 6311.67 354.523   9
   2  12   5 6325.57 725.435   1
  -2  12  -6 11047.8 484.401   9
  -2  12  -6 12934.5 494.845   8
  -2  12  -7 1121.24 171.030   9
  -2  12  -7 1433.69 172.634   8
  -2  12  -8 45559.2 987.914   9
  -2  12  -9 2818.67 261.149   9
  -2  12 -10 29120.2 788.914   9
  -2  12 -10 29800.4 845.794   7
  -2  12 -11 1943.62 217.517   9
  -2  12 -11 1939.46 236.140   7
  -2  12 -12 2246.01 260.022   7
  -2  12 -13 7034.33 400.029   7
  -2  12 -14 31199.3 810.349   7
  -2  12 -15 12772.8 489.840   7
  -2  12 -16 60726.1 960.307   7
  -2  12 -17 467.198 102.721   7
  -2 -13  19 27540.5 515.209   5
  -2 -13  18 6802.41 287.899  16
  -2 -13  18 6833.46 297.244   5
  -2 -13  17 40450.2 751.746  16
  -2 -13  17 44041.8 798.637   5
  -2 -13  16 677.436 125.555  16
  -2 -13  16 740.295 140.699   5
  -2 -13  15 7254.06 365.633  16
  -2 -13  15 7612.07 377.415   5
  -2  13  14 21252.2 642.828  15
  -2 -13  14 11360.6 477.372   5
  -2  13  13 6004.27 441.878  15
   2  13 -13 895.372 153.727   6
  -2  13  12 2349.03 290.522  15
   2  13 -12 283.823 106.370   6
  -2  13  11 109005. 1585.58  15
   2  13 -11 119209. 1549.06   6
   2  13 -10 902.915 156.631   6
  -2  13  10 582.793 147.308  15
   2  13  -9 9868.47 453.324   6
  -2  13   9 10164.2 484.368  15
  -2  13   8 5004.63 344.787  15
   2  13  -8 4723.40 325.359  12
   2  13  -7-8.05030 85.8515  12
  -2  13   7 1106.60 167.239  15
   2  13  -6 13508.6 519.677  12
  -2  13   6 13266.5 535.546  15
   2  13  -5 65425.6 1122.38  12
   2  13  -5 65444.2 2164.35   2
  -2 -13   4 11361.2 949.755  18
   2  13  -4 12520.9 954.047   2
  -2 -13   3 119264. 3027.45  18
   2  13  -3 133166. 3062.24   2
  -2 -13   2 1241.02 340.316  18
   2  13  -2 1177.34 308.425   2
  -2 -13   1 5466.36 656.243  18
   2  13  -1 6013.36 656.186   2
  -2 -13   0 22844.5 1324.02  18
  -2 -13  -1 18072.8 1152.12  18
   2  13   2 1386.90 348.967   1
  -2 -13  -2 1136.28 317.559  18
  -2 -13  -3 27647.9 1492.72  18
  -2  13  -3 29676.9 693.409   8
   2  13   3 27184.5 1499.69   1
  -2  13  -4 27801.2 673.953   8
   2  13   4 27408.8 1527.93   1
  -2  13  -5 7967.17 408.660   9
  -2  13  -5 9161.51 426.607   8
  -2  13  -6 19967.0 650.620   9
  -2  13  -6 24398.1 676.919   8
  -2  13  -7 72231.3 1245.16   9
  -2  13  -7 77992.9 1201.04   8
  -2  13  -8 30596.4 821.410   9
  -2  13  -9 11709.9 506.779   9
  -2  13 -10 2852.72 268.787   9
  -2  13 -10 3186.94 286.320   7
  -2  13 -11 13757.6 536.388   9
  -2  13 -11 13380.6 563.243   7
  -2  13 -12 1912.90 232.552   7
  -2  13 -13 2020.09 237.479   7
  -2  13 -14 3920.18 295.451   7
  -2  13 -15 33739.8 756.609   7
  -2  13 -16 906.501 140.122   7
  -2  13 -17 2409.07 167.118   7
   2  13  17 2205.12 150.747  12
  -2 -14  18 23426.6 477.641  16
  -2 -14  18 26225.2 542.096   5
  -2 -14  17 2721.66 189.714  16
  -2 -14  17 2884.98 217.172   5
  -2 -14  16 7486.77 333.314  16
  -2 -14  16 8052.70 356.248   5
  -2 -14  15 35602.6 775.434   5
  -2 -14  15 33726.1 737.263  16
  -2 -14  14 2990.36 239.030  16
  -2 -14  14 3424.43 277.658   5
  -2  14  13 10769.9 469.752  15
   2  14 -13 1678.95 195.973   6
  -2  14  12 25824.8 728.676  15
   2  14 -12 24123.0 685.981   6
   2  14 -11 5213.98 336.856   6
  -2  14  11 5418.16 362.687  15
  -2  14  10 32813.8 868.183  15
   2  14 -10 33754.2 834.359   6
  -2  14   9 5660.93 362.706  15
   2  14  -9 5831.19 356.920   6
  -2  14   8 2956.81 275.043  15
   2  14  -8 3066.42 266.792  12
   2  14  -7 50215.4 1035.22  12
  -2  14   7 51830.1 1081.66  15
   2  14  -6 25553.1 733.625  12
  -2  14   6 25438.2 754.283  15
  -2  14   5 69111.5 1216.06  15
   2  14  -5 67929.9 1179.26  12
  -2  14   4 173415. 1896.18  15
   2  14  -4 174620. 1836.21  12
  -2 -14   3 201.522 179.281  18
  -2  14   3 486.979 152.600   8
   2  14  -3 322.230 110.538  12
  -2 -14   2 29595.2 1565.30  18
  -2  14   2 33629.8 832.738   8
   2  14  -2 31436.0 784.116  12
  -2 -14   1 5088.20 655.541  18
  -2  14   1 5020.99 348.761   8
   2  14  -1 5130.67 315.682  12
  -2  14   0 4827.34 305.199   8
   2  14   0 4296.36 291.200  12
  -2  14  -1 49269.0 923.868   8
   2  14   1 45301.4 923.228  12
  -2  14  -2 9035.88 413.680   8
   2  14   2 9068.01 422.132  12
  -2  14  -3 3589.59 267.306   9
  -2  14  -3 4082.86 269.865   8
   2  14   3 3680.22 274.067  12
  -2  14  -4 113644. 1393.67   8
   2  14   4 112430. 1493.66  12
  -2  14  -5 34020.3 854.743   9
  -2  14  -5 38896.7 849.250   8
  -2  14  -6 98.5812 100.611   9
  -2  14  -6 103.837 86.4778   8
  -2  14  -7 159.478 119.424   9
  -2  14  -7 175.072 94.1905   8
  -2  14  -8 38520.0 914.465   9
  -2  14  -8 41547.1 866.152   8
  -2  14  -9 1058.08 190.261   9
  -2  14  -9 1167.73 192.633   7
  -2  14 -10 14310.4 550.831   9
  -2  14 -10 15160.5 594.820   7
  -2  14 -11 11035.3 483.459   9
  -2  14 -11 10761.3 501.395   7
  -2  14 -12 10871.4 487.569   7
  -2  14 -13 5220.82 331.021   7
  -2  14 -14 3642.66 267.629   7
  -2  14 -15 4535.00 277.675   7
  -2  14 -16 5279.19 260.358   7
   2  14  16 4667.07 231.021  12
  -2 -15  18 19637.5 431.785   5
  -2 -15  17 313.053 71.5503  16
  -2 -15  17 156.224 75.2019   5
  -2 -15  16 2632.61 188.324  16
  -2 -15  16 3066.50 219.551   5
  -2 -15  15 698.689 121.098  16
  -2 -15  15 596.464 140.046   5
  -2 -15  14 76237.4 1096.09  16
  -2 -15  14 76222.6 1198.03   5
  -2 -15  13 793.772 133.932  16
   2  15 -13 907.633 151.924   6
   2  15 -12 6156.84 355.594   6
  -2  15  12 12045.4 510.985  15
  -2  15  11 33259.0 846.004  15
   2  15 -11 34371.6 824.880   6
   2  15 -10 5203.52 337.589   6
  -2  15  10 5466.60 364.763  15
  -2  15   9 6084.78 379.326  15
   2  15  -9 6504.41 368.781   6
   2  15  -8 26883.7 756.350  12
  -2  15   8 26130.6 765.273  15
  -2  15   7 702.638 156.186  15
   2  15  -7 599.499 141.474  12
  -2  15   6 5175.17 352.400  15
  -2  15   6 5028.39 326.236   8
   2  15  -6 5092.13 336.392  12
  -2  15   5 1331.56 190.310  15
  -2  15   5 1012.21 180.900   8
   2  15  -5 1281.41 178.149  12
  -2  15   4 13790.6 547.143  15
   2  15  -4 12729.0 519.442  12
  -2  15   3 31518.8 804.193   8
   2  15  -3 32529.6 816.268  12
  -2  15   2 5949.35 367.077   8
   2  15  -2 6069.83 359.720  12
  -2  15   1 9636.64 439.131   8
   2  15  -1 8633.84 415.053  12
  -2  15   0 115238. 1485.50   8
   2  15   0 110140. 1478.34  12
  -2  15  -1 6186.15 346.513   8
   2  15   1 6013.47 344.882  12
  -2  15  -2 1602.24 200.499   8
   2  15   2 2114.35 210.873  12
  -2  15  -3 654.811 134.736   9
  -2  15  -3 933.487 154.782   8
   2  15   3 604.542 128.203  12
  -2  15  -4 31564.0 815.431   9
  -2  15  -4 32737.7 760.372   8
  -2  15  -5 20138.1 657.713   9
  -2  15  -5 20800.4 643.292   8
   2  15   5 19446.3 642.219  12
  -2  15  -6 13781.9 548.822   9
  -2  15  -6 16184.7 567.383   8
  -2  15  -7 1260.19 186.460   9
  -2  15  -7 1329.09 179.396   8
  -2  15  -8 8986.99 450.291   9
  -2  15  -8 9530.12 470.812   7
  -2  15  -9 9718.63 463.199   9
  -2  15  -9 10239.5 490.749   7
  -2  15 -10 10916.1 473.055   9
  -2  15 -10 11272.4 503.264   7
  -2  15 -11 856.567 184.157   9
  -2  15 -11 618.938 160.509   7
  -2  15 -12 42966.4 917.897   7
  -2  15 -13 4256.50 291.972   7
  -2  15 -14 308.829 112.870   7
   2  15  14 286.584 97.2386  12
  -2  15 -15 2670.20 199.228   7
   2  15  15 2572.01 186.039  12
  -2  15 -16 13775.4 377.887   7
  -2 -16  17 2190.77 160.406   5
  -2 -16  16 1848.35 164.748   5
  -2 -16  15 54792.2 805.181  16
  -2 -16  15 59771.2 931.498   5
  -2 -16  14 523.515 96.0855  16
  -2 -16  14 538.496 139.697   5
  -2 -16  13 7505.77 339.171  16
   2  16 -13 7413.98 364.173   6
  -2  16  12 8784.39 416.849  15
   2  16 -12 512.554 121.331   6
  -2  16  11 13475.3 511.483  15
   2  16 -11 10008.0 444.115   6
  -2  16  10 2124.56 265.147  15
   2  16 -10 998.239 167.876   6
  -2  16   9 11192.0 503.703  15
   2  16  -9 10564.3 456.063   6
  -2  16   8 7020.25 401.991  15
   2  16  -8 6623.89 387.068   6
  -2  16   7 82789.9 1351.46  15
   2  16  -7 80744.7 1301.07  12
  -2  16   6 21626.5 662.401   8
   2  16  -6 22652.6 699.301  12
  -2  16   5 3922.27 303.494   8
  -2  16   5 4262.88 316.048  15
   2  16  -5 3904.59 297.132  12
  -2  16   4 34158.0 851.332   8
   2  16  -4 30686.2 800.427  12
  -2  16   3 5383.89 350.643   8
   2  16  -3 5559.94 342.958  12
  -2  16   2 84845.7 1332.23   8
   2  16  -2 79466.0 1288.50  12
  -2  16   1 55711.3 1060.23   8
   2  16  -1 54497.7 1072.31  12
  -2  16   0 1303.48 193.173   8
   2  16   0 1161.83 168.785  12
  -2  16  -1 22081.5 640.072   8
   2  16   1 20000.1 638.196  12
  -2  16  -2 791.012 146.124   8
   2  16   2 670.880 137.091  12
  -2  16  -3 9592.76 443.491   9
  -2  16  -3 8793.84 410.802   8
   2  16   3 9057.94 446.445  12
  -2  16  -4 3524.95 281.071   9
  -2  16  -4 3083.01 258.173   8
   2  16   4 3216.10 271.908  12
  -2  16  -5 11287.4 492.942   9
   2  16   5 10659.1 476.904  12
  -2  16  -6 2586.20 250.576   9
  -2  16  -6 2639.64 251.874   8
   2  16   6 2443.39 241.278  12
  -2  16  -7 26504.9 749.490   9
  -2  16  -7 29251.6 744.767   8
  -2  16  -7 28086.8 779.729   7
   2  16   7 25132.3 727.392  12
  -2  16  -8 972.482 173.706   9
  -2  16  -8 1032.08 176.928   7
   2  16   8 866.608 162.143  12
  -2  16  -9 12129.1 497.558   9
  -2  16  -9 11867.3 512.475   7
   2  16   9 11426.7 476.763  12
  -2  16 -10 7906.53 394.901   9
  -2  16 -10 8622.11 423.624   7
   2  16  10 7673.61 386.327  12
  -2  16 -11 54420.4 988.245   9
  -2  16 -11 55837.0 1018.78   7
   2  16  11 53183.5 969.704  12
  -2  16 -12 1582.24 191.096   7
   2  16  12 1355.45 171.225  12
  -2  16 -13 10782.9 422.182   7
   2  16  13 10217.4 391.525  12
  -2  16 -14 5643.98 286.451   7
   2  16  14 4901.74 255.115  12
  -2  16 -15 28.6867 61.9177   7
  -2 -17  17 26998.9 479.647   5
  -2 -17  16 13942.3 394.011   5
  -2 -17  15 4148.62 242.766   5
  -2 -17  14 39928.4 767.119   5
   2  17 -13 3791.98 251.123   6
  -2  17  12 12650.1 458.993  15
   2  17 -12 3838.42 262.975   6
  -2  17  11 10516.4 435.661  15
   2  17 -11 3510.21 272.783   6
  -2  17  10 6445.99 395.919  15
   2  17 -10 4053.03 290.487   6
   2  17  -9 6687.02 378.856   6
  -2  17   9 7616.50 414.051  15
  -2  17   8 106504. 1524.03  15
   2  17  -8 102299. 1445.36   6
  -2  17   7 117.279 93.5087  15
  -2  17   7 172.223 95.7033   8
   2  17  -7 37.7417 107.025  12
  -2  17   6 115754. 1525.26   8
   2  17  -6 120927. 1595.15  12
  -2  17   5 38745.6 914.091   8
   2  17  -5 35614.7 873.916  12
  -2  17   4 14231.5 562.739   8
   2  17  -4 13405.7 534.502  12
  -2  17   3 50847.6 1030.62   8
   2  17  -3 54434.7 1067.76  12
  -2  17   2 20682.1 720.105   8
   2  17  -2 21370.7 662.574  12
  -2  17   1 1014.80 229.334   8
   2  17  -1 856.912 169.763  12
  -2  17   0 90199.2 1300.62   8
   2  17   0 87120.4 1358.24  12
  -2  17  -1 2547.87 229.052   8
   2  17   1 2304.93 232.748  12
  -2  17  -2 12095.0 467.550   8
   2  17   2 10945.1 484.854  12
  -2  17  -3 15792.8 556.605   9
   2  17   3 15126.5 558.374  12
  -2  17  -4 28357.6 757.882   9
  -2  17  -4 26493.6 707.133   8
   2  17   4 26542.5 732.186  12
  -2  17  -5 2397.86 240.341   9
  -2  17  -5 2491.23 247.715   8
   2  17   5 2108.34 222.710  12
  -2  17  -6 3757.68 291.715   9
  -2  17  -6 3950.74 290.408   8
   2  17   6 3217.96 267.403  12
  -2  17  -7 2963.93 259.768   9
  -2  17  -7 3260.66 253.733   8
  -2  17  -7 3106.13 261.792   7
   2  17   7 2659.30 247.110  12
  -2  17  -8 37838.4 858.070   9
  -2  17  -8 37857.1 881.546   7
   2  17   8 35513.7 825.022  12
  -2  17  -9 8611.00 410.490   9
  -2  17  -9 8192.22 411.883   7
   2  17   9 7750.80 386.870  12
  -2  17 -10 5150.70 316.605   9
  -2  17 -10 5236.85 319.166   7
   2  17  10 4632.70 292.096  12
  -2  17 -11 2471.94 223.171   7
   2  17  11 2229.68 206.765  12
  -2  17 -12 12696.8 453.230   7
   2  17  12 11463.6 416.570  12
  -2  17 -13 1560.95 163.996   7
   2  17  13 1233.76 141.243  12
  -2  17 -14 134.082 72.0532   7
   2  17  14-8.50391 51.8432  12
  -2  17 -15 5297.28 218.885   7
  -2 -18  16 24617.4 474.093   5
  -2 -18  15 8317.84 313.932   5
   2  18 -14 155.164 64.4606   9
  -2 -18  14 70.9556 78.2594   5
  -2 -18  13 6149.55 316.554   5
   2  18 -12 10184.1 401.946   6
  -2  18  11 7910.26 397.855  15
   2  18 -11 1435.31 182.183   6
  -2  18  10 21480.4 593.911  15
   2  18 -10 18656.2 585.434   6
  -2  18   9 1683.12 260.745  15
   2  18  -9 238.979 137.831   6
   2  18  -8 11896.3 496.083   6
  -2  18   8 13166.1 508.485  15
  -2  18   7 56156.6 1021.80   8
   2  18  -7 53767.4 1045.32   6
  -2  18   6 1208.31 184.974   8
   2  18  -6 1311.29 193.782  12
  -2  18   5 2560.45 236.664   8
   2  18  -5 2499.14 246.670  12
  -2  18   4 15864.6 579.407   8
   2  18  -4 15921.1 585.442  12
  -2  18   3 4912.08 329.248   8
   2  18  -3 4111.13 313.516  12
  -2  18   2 1133.85 182.935   8
   2  18  -2 1331.78 189.121  12
  -2  18   1 10099.7 464.474   8
   2  18  -1 10839.8 480.762  12
  -2  18   0 1317.95 189.296   8
   2  18   0 1557.34 202.696  12
  -2  18  -1 45452.5 906.890   8
   2  18   1 42900.8 953.498  12
  -2  18  -2 47366.9 917.302   8
   2  18   2 44538.1 955.968  12
  -2  18  -3 7833.15 405.522   8
   2  18   3 8297.54 426.023  12
  -2  18  -4 4397.59 303.709   9
  -2  18  -4 3984.94 292.170   8
   2  18   4 3651.12 289.887  12
  -2  18  -5 17516.3 597.287   9
  -2  18  -5 17270.6 601.711   8
   2  18   5 16991.3 577.165  12
  -2  18  -6 167.267 105.277   8
   2  18   6 4.13153 104.908  12
  -2  18  -6 226.456 113.958   9
  -2  18  -7 2575.52 234.463   9
  -2  18  -7 2402.35 217.148   8
   2  18   7 2161.01 215.890  12
  -2  18  -8 25155.5 672.555   9
  -2  18  -8 25341.8 676.191   7
   2  18   8 23358.8 657.957  12
  -2  18  -9 19988.9 590.916   9
  -2  18  -9 20193.2 601.764   7
   2  18   9 18859.8 576.479  12
  -2  18 -10 11957.4 445.998   9
  -2  18 -10 12227.6 455.756   7
   2  18  10 11072.8 432.673  12
  -2  18 -11 13038.8 448.987   7
   2  18  11 11793.2 421.889  12
  -2  18 -12 562.722 109.531   7
   2  18  12 426.880 93.0012  12
  -2  18 -13 1691.96 148.429   7
   2  18  13 1584.62 135.067  12
  -2  18 -14 3029.60 170.514   7
  -2 -19  15 2489.59 159.360   5
   2  19 -14 683.582 83.4497   9
  -2 -19  14 864.663 112.491   5
  -2 -19  13 13449.2 418.034   5
   2  19 -12 2808.99 203.169   6
   2  19 -11 39149.6 784.161   6
  -2  19  10 8037.37 336.285  15
   2  19 -10 1232.35 169.656   6
   2  19  -9 5539.04 322.717   6
   2  19  -8 718.029 149.804   6
  -2  19   7 104.985 76.8568   8
   2  19  -7 30.0258 106.455   6
  -2  19   6 459.958 116.916   8
   2  19  -6 315.389 130.980  12
  -2  19   5 15673.6 557.948   8
   2  19  -5 15414.0 561.454  12
  -2  19   4 4450.27 313.821   8
   2  19  -4 4356.04 310.951  12
  -2  19   3 8358.56 427.172   8
   2  19  -3 8358.11 422.590  12
  -2  19   2 25872.9 708.103   8
   2  19  -2 23097.8 692.571  12
  -2  19   1 3873.07 319.407   8
   2  19  -1 2849.88 262.014  12
  -2  19   0 143.659 120.561   8
   2  19   0 176.811 110.846  12
  -2  19  -1 19700.0 601.020   8
   2  19   1 18414.0 618.103  12
  -2  19  -2 6145.62 352.083   8
   2  19   2 6653.48 374.739  12
  -2  19  -3 51159.9 932.273   8
   2  19   3 49673.3 1002.29  12
  -2  19  -4 3386.63 253.757   9
  -2  19  -4 2765.81 243.949   8
   2  19   4 2630.07 238.937  12
  -2  19  -5 3007.73 248.249   9
  -2  19  -5 3431.75 259.604   8
   2  19   5 3261.09 260.721  12
  -2  19  -6 4094.64 287.795   9
  -2  19  -6 4164.35 283.895   8
   2  19   6 4757.26 302.938  12
  -2  19  -7 2350.18 218.296   9
  -2  19  -7 2155.96 195.055   8
   2  19   7 1815.99 191.385  12
  -2  19  -8 1365.33 172.479   9
   2  19   8 1160.90 152.399  12
  -2  19  -9 6165.40 319.375   9
  -2  19  -9 6664.80 323.343   7
   2  19   9 5967.00 312.368  12
  -2  19 -10 2014.99 178.680   7
   2  19  10 1756.83 173.353  12
  -2  19 -11 9423.26 348.697   7
   2  19  11 8561.88 330.770  12
   2  19  12 57.4168 51.0265  12
  -2  19 -12 83.0442 62.1264   7
  -2 -20  14 398.656 81.1428   5
   2  20 -13 24179.7 463.770   9
  -2 -20  13 29005.7 559.031   5
  -2 -20  12 22196.3 537.119   5
   2  20 -11 3191.61 215.025   6
   2  20 -10 33862.5 718.579   6
   2  20  -9 13593.8 478.588   6
   2  20  -8 2920.07 241.642   6
  -2  20   7 1401.00 163.649   8
   2  20  -7 1508.30 184.327   6
  -2  20   6 24512.1 629.828   8
   2  20  -6 26077.2 697.035   6
  -2  20   5 1381.95 181.648   8
   2  20  -5 1503.62 197.825  12
  -2  20   4 25207.2 665.399   8
   2  20  -4 25128.8 700.311  12
  -2  20   3 1803.09 228.509   8
   2  20  -3 1288.25 185.190  12
  -2  20   2 2190.87 213.364   8
   2  20  -2 2082.13 221.426  12
  -2  20   1 15971.3 537.679   8
   2  20  -1 16559.2 576.209  12
  -2  20   0 3247.02 253.460   8
   2  20   0 2442.95 239.640  12
  -2  20  -1 2253.13 214.155   8
   2  20   1 2213.40 221.041  12
  -2  20  -2 46516.0 874.586   8
   2  20   2 43817.6 912.104  12
  -2  20  -3 129.857 97.6478   8
   2  20   3 158.661 104.048  12
  -2  20  -4 10330.7 433.170   8
   2  20   4 9147.13 421.371  12
  -2  20  -5 15402.0 500.302   9
  -2  20  -5 14504.3 515.856   8
   2  20   5 15261.8 532.444  12
  -2  20  -6 8354.83 373.274   9
   2  20   6 8259.00 385.898  12
  -2  20  -6 8255.51 363.909   8
  -2  20  -7 16350.8 506.041   9
   2  20   7 16475.3 528.727  12
  -2  20  -8 3226.19 226.557   9
   2  20   8 2801.08 217.074  12
   2  20   9 11459.4 398.000  12
   2  20  10 19200.5 479.870  12
   2  20  11 1202.40 128.330   8
  -2  20 -11 1371.83 122.161   7
  -2 -21  13 937.389 101.666   5
   2  21 -12 38329.5 588.401   9
  -2 -21  12 41777.8 653.722   5
   2  21 -11 334.311 89.4523   6
   2  21 -10 6900.30 305.435   6
   2  21  -9 15797.0 477.545   6
   2  21  -8 12208.2 436.169   6
  -2  21   7 63.3475 64.3160   8
   2  21  -7 106.847 99.4604   6
  -2  21   6 4480.91 269.862   8
   2  21  -6 4538.78 281.476   6
  -2  21   5 3748.65 264.027   8
   2  21  -5 3730.67 267.664   6
  -2  21   4 7003.35 351.828   8
   2  21  -4 7065.62 360.844  12
  -2  21   3 3885.85 285.226   8
   2  21  -3 3751.97 273.983  12
  -2  21   2 12545.5 459.227   8
   2  21  -2 13423.6 471.834   8
   2  21  -2 12421.2 482.463  12
  -2  21   1 255.859 130.704   8
   2  21  -1 188.965 101.190  12
  -2  21   0 17748.8 542.179   8
   2  21   0 15741.8 541.034  12
  -2  21  -1 2502.08 227.568   8
   2  21   1 2303.17 220.962  12
  -2  21  -2 166.341 99.7335   8
   2  21   2-26.5342 90.6497  12
  -2  21  -3 18172.9 561.678   8
   2  21   3 15346.3 513.103  12
  -2  21  -4 14561.9 484.913   8
   2  21   4 12744.8 464.506  12
  -2  21  -5 3597.76 228.170   9
  -2  21  -5 3357.87 240.095   8
   2  21   5 3545.41 252.651  12
  -2  21  -6 48028.3 800.058   8
   2  21   6 48542.9 861.192  12
   2  21   7 34.4489 73.7948  12
   2  21   8-21.3431 68.3437  12
   2  21   9 16312.1 421.108  12
   2  21  10 6780.22 277.154   8
  -2 -22  11 1435.51 125.218   5
   2  22 -10 671.972 101.884   6
   2  22  -9 22177.0 520.489   6
   2  22  -8 4699.68 258.390   6
  -2  22   7 8871.79 333.834   8
   2  22  -7 9102.06 363.659   6
  -2  22   6 95.3314 75.7590   8
   2  22  -6 129.095 88.2817   6
  -2  22   5 21554.2 540.654   8
   2  22  -5 21574.0 580.213   6
  -2  22   4 146.583 99.6380   8
   2  22  -4 80.3632 93.2266   6
  -2  22   3 4505.29 278.617   8
   2  22  -3 4636.77 283.520  12
  -2  22   2 163.107 113.508   8
   2  22  -2 167.647 85.1476   8
   2  22  -2 262.306 111.361  12
  -2  22   1 39509.5 760.438   8
   2  22  -1 37667.6 766.151   8
   2  22  -1 37008.6 785.038  12
   2  22   0 134.028 90.5620   8
   2  22   0-3.44261 90.7000  12
  -2  22  -1 2636.84 213.614   8
   2  22   1 2244.77 201.432  12
  -2  22  -2 2654.82 223.023   8
   2  22   2 2065.11 191.696  12
   2  22   3 6583.08 325.981  12
  -2  22  -3 6901.04 345.781   8
   2  22   4 2090.67 189.585  12
  -2  22  -4 2312.22 203.581   8
  -2  22  -5 40036.6 703.532   8
   2  22   5 37347.0 715.260  12
   2  22   6 42.0702 73.6620  12
   2  22   7 16837.9 436.097  12
   2  22   8 2722.13 194.069   8
   2  22   9 1437.61 136.847   8
  -2 -23  10 7110.71 242.415   5
   2  23  -9 414.531 81.7425   6
   2  23  -8 21121.6 481.214   6
  -2  23   7 6448.68 263.834   8
   2  23  -7 6021.29 271.004   6
  -2  23   6 9789.54 335.136   8
   2  23  -6 9238.30 347.580   6
  -2  23   5 5418.04 257.706   8
   2  23  -5 5225.96 268.031   6
  -2  23   4 14887.3 441.589   8
   2  23  -4 14390.0 441.336   6
  -2  23   3 9220.03 358.963   8
   2  23  -3 8852.77 352.438   6
  -2  23   2 59354.9 877.110   8
   2  23  -2 58214.2 911.218  12
   2  23  -2 58260.1 817.903   8
   2  23  -2 58751.6 901.562   6
  -2  23   1 4509.89 285.264   8
   2  23  -1 4388.70 243.650   8
   2  23  -1 4051.04 247.784  12
  -2  23   0 8151.24 341.990   8
   2  23   0 7695.86 327.138   8
  -2  23  -1 2089.73 201.655   8
   2  23   1 2255.56 190.278   8
   2  23   1 1924.09 176.432  12
  -2  23  -2 541.472 119.879   8
   2  23   2 696.918 124.828   8
   2  23   2 524.995 104.400  12
  -2  23  -3 2201.09 187.928   8
   2  23   3 2019.70 185.789   8
   2  23   3 1892.00 165.147  12
  -2  23  -4 246.899 84.7975   8
   2  23   4 109.509 81.5161   8
   2  23   4 196.176 74.4746  12
   2  23   5 4531.39 251.604   8
   2  23   5 4573.73 229.243  12
   2  23   6 44240.3 732.311   8
   2  23   7 73.3885 75.7343   8
   2  23   8 290.792 73.6980   8
   2  24  -8 733.415 86.2526   6
   2  24  -7 1680.89 131.600   6
   2  24  -6 9147.98 305.042   6
  -2  24   6 10298.2 314.424   8
  -2  24   5 21595.0 497.827   8
   2  24  -5 19806.4 459.709   6
  -2  24   4 9453.06 332.649   8
   2  24  -4 8911.43 313.580   6
  -2  24   3 2161.22 179.117   8
   2  24  -3 2097.61 162.736   6
  -2  24   2 5538.41 270.362   8
   2  24  -2 4281.86 225.685   6
   2  24  -1 11137.3 334.486   8
   2  24  -1 11968.1 365.375   6
  -2  24   0 515.051 106.430   8
   2  24   0 587.855 94.5789   8
   2  24   0 533.040 92.2722  12
   2  24   0 546.483 96.3971   6
  -2  24  -1 973.320 127.318   8
   2  24   1 1011.27 121.496   8
   2  24   1 885.690 110.354  12
   2  24   1 926.536 108.711   6
   2  24   2 5387.17 257.260   8
   2  24   2 4736.77 225.848  12
   2  24   2 4768.58 218.727   6
   2  24   3 11340.9 363.467   8
  -2  24  -3 11104.8 350.100   8
   2  24   4 2659.29 180.934   8
   2  24   5 6768.90 265.250   8
   2  24   6 129.138 65.4055   8
  -2  25   4 7290.18 256.210   8
   2  25  -4 6238.70 224.554   6
  -2  25   3 15474.6 391.701   8
   2  25  -3 13488.3 333.843   6
  -2  25   2 20475.4 450.743   8
   2  25  -2 17547.9 379.687   6
  -2  25   1 737.962 106.726   8
   2  25  -1 528.977 75.3596   6
  -2  25   0 25.3272 54.3257   8
   2  25   0 52.5543 47.9912   8
  -2  25  -1 10274.3 318.184   8
   2  25   1 8452.71 264.123   8
  -2  25  -2 87.5378 54.4343   8
   2  25   2 122.611 56.4490   8
   2  25   3 26535.2 462.197   8
  -3   0  21 125.803 63.9155  13
  -3   0  20 7319.76 326.891  13
  -3   0  19 78.5153 169.436  13
  -3   0  18 91030.8 1362.28  13
  -3   0  17 246.412 121.330  16
  -3   0  17-30.1792 114.320  11
  -3   0  16 13808.8 515.649  16
  -3   0  16 13863.6 582.129  11
  -3   0  15 45.5828 236.423  16
  -3   0  15 83.3282 115.449  11
  -3   0  14 2372.15 279.497  11
  -3   0  13 65.8472 117.969  11
  -3   0  12 3531.00 340.552  11
  -3   0  11 811.989 197.998  11
  -3   0  10 62996.3 1260.69  11
  -3   0   9 514.797 234.771   3
  -3   0   9 511.660 203.358   4
  -3   0   8 11460.1 931.718   3
  -3   0   8 11729.2 913.479   4
  -3   0   7-121.146 172.822   3
  -3   0   7-0.22501 126.466   4
  -3   0   6 92555.1 2475.71   3
  -3   0   6 92337.0 2451.97   4
  -3   0   5-40.4982 152.042   3
  -3   0   5 257.196 170.710   4
  -3   0   4 17019.7 971.294   3
  -3   0   4 16527.6 1005.76   4
  -3   0   3-109.436 169.877   3
  -3   0   3-30.5663 135.139   4
  -3   0   2 1101.86 250.096   3
  -3   0   2 958.238 294.298   4
  -3   0   1 185.146 105.056   3
  -3   0   1 50.5655 143.061   4
  -3   0   0 168268. 3029.17   4
  -3   0  -1 34.2318 181.077   4
  -3   0  -2 27031.9 1207.36   4
  -3   0  -3-34.9226 140.990   4
   3   0   4 13487.5 981.083   1
   3   0   5 330.637 197.252   1
   3   0   6 8437.82 761.613   1
   3   0   7 283.147 117.980  14
   3   0   8 159454. 1965.12  14
   3   0   9 493.740 183.876  14
   3   0  10 6614.59 429.468  14
   3   0  10 7046.01 415.701   5
   3   0  11 343.613 147.098  14
   3   0  11 176.700 124.939   5
   3   0  12 56728.4 1186.99  14
   3   0  13 298.809 140.837  14
   3   0  14 253.581 122.929  14
  -3   0 -15 159.175 101.603  10
   3   0  15 250.127 138.320  14
   3   0  16 26924.2 667.974  14
  -3   0 -16 24994.4 582.710  10
   3   0  17 40.3650 75.1540  14
   3   0  18 27287.8 505.831  14
  -3   1  21 1444.81 129.070  13
  -3  -1  21 1348.91 124.773  13
  -3   1  20 4213.53 255.260  13
  -3  -1  20 4064.73 246.593  13
  -3  -1  19 42859.1 753.016  16
  -3   1  19 43696.4 856.568  13
  -3  -1  19 43793.3 866.817  13
  -3  -1  18 2446.09 215.776  16
  -3   1  18 2708.67 271.380  13
  -3  -1  17 16766.8 561.050  16
  -3   1  17 15721.2 589.282  11
  -3  -1  17 15746.6 599.259  11
  -3  -1  16 10972.2 470.921  16
  -3   1  16 10552.3 507.516  11
  -3  -1  16 10279.1 506.974  11
  -3   1  15 38830.7 996.486  11
  -3  -1  15 40212.9 1015.24  11
  -3   1  14 23395.4 793.886  11
  -3  -1  14 24423.8 840.069  11
  -3   1  13 2561.14 281.202  11
  -3  -1  13 2471.96 291.897  11
  -3   1  12 93859.4 1607.25  11
  -3  -1  12 91579.0 1611.18  11
  -3   1  11 53534.4 1208.12  11
  -3  -1  11 51446.3 1186.66  11
  -3   1  10 93660.4 1546.12  11
  -3  -1  10 94726.0 1546.61  11
  -3   1   9 255.751 176.619   3
  -3  -1   9 261.298 193.235   3
  -3   1   9 441.416 217.896   4
  -3  -1   9 167.137 119.625   4
  -3   1   8 29061.3 1437.15   3
  -3  -1   8 29474.6 1455.34   3
  -3   1   8 29486.3 1436.47   4
  -3  -1   8 30540.9 1458.07   4
  -3   1   7 133789. 2986.02   3
  -3  -1   7 138343. 3039.65   3
  -3   1   7 138139. 3054.76   4
  -3  -1   7 139465. 3089.63   4
  -3   1   6 13311.3 918.140   3
  -3  -1   6 13401.4 927.423   3
  -3   1   6 13514.6 943.819   4
  -3  -1   6 13647.1 957.126   4
  -3   1   5 8229.67 689.855   3
  -3  -1   5 8159.81 705.952   3
  -3   1   5 8352.32 732.934   4
  -3  -1   5 8293.81 740.631   4
  -3  -1   4 15256.3 930.705   3
  -3   1   4 14369.1 945.243   4
  -3  -1   4 14681.6 960.615   4
  -3   1   4 14498.4 889.124   3
  -3  -1   3 24878.9 1159.90   3
  -3   1   3 24576.4 1206.17   4
  -3  -1   3 24452.3 1232.05   4
  -3   1   3 24791.8 1145.91   3
  -3  -1   2 49282.4 1539.86   3
  -3   1   2 48500.0 1682.32   4
  -3  -1   2 51420.2 1740.46   4
  -3   1   2 50237.2 1576.07   3
  -3   1   1 11265.9 798.949   4
  -3  -1   1 13081.4 870.180   4
  -3   1   1 12319.8 767.603   3
  -3  -1   1 11971.1 724.633   3
  -3  -1   0 2160.00 383.227   4
  -3   1   0 1673.29 331.186   4
  -3   1  -1 113857. 2480.06   4
  -3  -1  -1 118151. 2559.49   4
  -3   1  -2 15539.2 909.238   4
  -3  -1  -2 15570.9 908.857   4
   3  -1   3 284.148 167.865   1
  -3   1  -3 179.489 119.481   4
  -3  -1  -3 428.991 191.023   4
   3  -1   4 57247.2 1869.71   1
   3   1   4 54792.3 1937.96   1
   3   1   5 3813.32 536.931   1
   3   1   6 266.926 201.316   1
   3   1   7 28219.0 812.564  14
   3  -1   7 27100.5 788.263  14
  -3   1  -7 29795.8 831.674   7
   3   1   8 2280.15 287.552  14
   3  -1   8 2461.33 277.399  14
  -3   1  -8 2830.40 301.598   7
   3   1   9 81932.8 1458.21  14
   3  -1   9 79518.5 1420.93  14
   3   1  10 508.459 177.297  14
   3  -1  10 382.930 143.611  14
   3   1  11 1132.70 213.135  14
   3  -1  11 1101.14 196.105  14
   3   1  12 2422.13 272.804  14
   3  -1  12 2466.59 280.767  14
   3  -1  12 2660.25 273.166   5
  -3  -1 -13 3018.84 264.923  10
   3   1  13 3205.13 297.642  14
   3  -1  13 2946.23 286.124  14
  -3  -1 -14 138.112 104.031  10
   3   1  14 37.1175 113.767  14
   3  -1  14-75.5353 105.491  14
  -3   1 -15 14526.4 506.459  10
   3   1  15 15498.7 559.965  14
   3  -1  15 15883.3 556.688  14
  -3  -1 -15 14723.0 490.794  10
  -3   1 -16 533.768 111.942  10
   3   1  16 738.061 153.049  14
   3  -1  16 593.222 129.941  14
   3   1  17 71.2720 78.5919  14
   3  -1  17 118.970 80.0511  14
   3   1  18 492.089 88.6217  14
  -3   2  21 23137.5 471.652  13
  -3  -2  21 23737.4 473.953  13
  -3   2  20 644.435 114.244  13
  -3  -2  20 678.056 118.466  13
  -3  -2  19 100.823 77.0403  16
  -3   2  19 231.944 211.171  13
  -3  -2  19 42.2732 93.7486  13
  -3  -2  18 29445.8 704.670  16
  -3   2  18 30717.6 779.270  13
  -3  -2  17 17986.6 589.261  16
  -3  -2  17 16881.8 620.695  11
  -3  -2  16 2746.77 255.415  16
  -3   2  16 2820.45 275.982  11
  -3  -2  16 2507.52 271.379  11
  -3   2  15 31456.7 895.516  11
  -3  -2  15 29794.4 872.537  11
  -3   2  14 59219.8 1235.72  11
  -3  -2  14 59806.4 1267.22  11
  -3   2  13 8040.24 465.175  11
  -3  -2  13 8021.51 471.789  11
  -3   2  12 4373.96 374.236  11
  -3  -2  12 3986.30 350.715  11
  -3   2  11 136857. 1908.81  11
  -3  -2  11 133121. 1909.14  11
  -3   2  10 49096.2 1112.82  11
  -3  -2  10 46308.4 1093.89  11
  -3  -2   9 74987.7 2395.65   3
  -3   2   9 81800.8 2488.12   4
  -3  -2   9 79561.2 2406.96   4
  -3  -2   9 79308.3 1366.41  11
  -3   2   9 76777.0 2394.28   3
  -3  -2   8 104142. 2732.03   3
  -3   2   8 109563. 2844.62   4
  -3  -2   8 110437. 2790.41   4
  -3   2   8 104581. 2716.67   3
  -3  -2   7 1775.43 355.245   3
  -3  -2   7 2168.00 411.414   4
  -3   2   7 2104.93 392.754   4
  -3   2   7 2171.30 392.478   3
  -3  -2   6 31135.7 1406.58   3
  -3   2   6 31590.1 1452.85   4
  -3  -2   6 31810.4 1486.14   4
  -3   2   6 30917.0 1396.05   3
  -3  -2   5 8153.62 707.676   3
  -3   2   5 7781.06 704.399   4
  -3  -2   5 8014.41 734.017   4
  -3   2   5 8236.46 711.438   3
  -3  -2   4 30290.9 1289.31   3
  -3   2   4 31544.7 1396.55   4
  -3   2   4 30913.0 1322.08   3
  -3  -2   3 21705.2 1068.99   3
  -3   2   3 22072.5 1140.68   4
  -3   2   3 22100.3 1098.69   3
  -3   2   2-11.6718 143.241   3
  -3  -2   2 125.717 112.228   3
  -3   2   2-57.4731 177.432   4
  -3   2   1 18576.9 1026.42   4
  -3   2   1 21402.7 1053.40   3
  -3   2   0 88992.3 2230.56   4
  -3   2  -1 1668.56 311.094   4
  -3   2  -2 27445.7 1220.53   4
  -3  -2  -2 27629.9 1240.41   4
  -3   2  -3 51823.2 1691.07   4
  -3  -2  -3 50384.2 1654.28   4
   3   2   4 12944.2 959.433   1
   3   2   5 23224.9 1311.17   1
   3   2   6 15825.6 1068.26   1
  -3   2  -6 19444.8 663.032   7
  -3  -2  -7 8674.31 427.918  10
   3   2   7 7819.64 433.841  14
   3  -2   7 7542.68 414.947  14
  -3   2  -7 7850.38 442.002   7
   3   2   8 55165.2 1180.32  14
   3  -2   8 55717.9 1153.27  14
  -3   2  -8 58782.9 1218.03   7
   3   2   9 2896.25 300.711  14
   3  -2   9 2617.55 275.445  14
  -3   2  -9 2775.24 291.631   7
   3   2  10 522.330 226.009  14
   3  -2  10 180.475 128.643  14
  -3   2 -10 296.915 148.176   7
  -3  -2 -11 1701.48 218.237  10
   3  -2  11 1562.65 221.559  14
   3   2  11 1415.67 229.128  14
  -3   2 -11 1505.37 213.341   7
  -3  -2 -12 649.723 152.492  10
   3   2  12 695.344 186.288  14
   3  -2  12 994.762 192.833  14
   3   2  13 5868.31 383.341  14
   3  -2  13 5821.65 373.195  14
   3  -2  13 5898.23 364.102   5
  -3  -2 -13 5782.97 346.561  10
   3   2  14 4189.74 329.325  14
   3  -2  14 4169.78 303.115  14
   3   2  15 11005.6 473.166  14
   3  -2  15 11407.0 467.775  14
   3   2  16 14450.8 494.544  14
   3  -2  16 14702.6 480.045  14
   3   2  17 3485.46 225.855  14
   3  -2  17 3492.89 209.857  14
  -3   2 -17 3309.61 195.352  10
   3   2  18 1199.02 122.724  14
  -3   3  20 7339.77 310.163  13
  -3  -3  20 7191.57 312.698  13
  -3  -3  19 935.298 132.395  16
  -3   3  19 1101.06 154.927  13
  -3  -3  19 926.699 143.012  13
  -3  -3  18 13679.1 486.301  16
  -3   3  18 13589.2 537.252  13
  -3  -3  17 6762.84 365.060  16
  -3   3  17 6396.28 370.403  13
  -3  -3  17 7200.54 422.324  11
  -3  -3  16 29600.6 790.970  16
  -3   3  16 31656.4 850.001  11
  -3  -3  16 28777.8 851.671  11
  -3   3  15 19020.3 688.194  11
  -3  -3  15 17418.7 668.702  11
  -3   3  14 47636.2 1096.59  11
  -3  -3  14 45496.2 1109.38  11
  -3   3  13 814.852 138.393  15
  -3   3  13 1048.03 187.364  11
  -3  -3  13 1042.06 193.827  11
  -3   3  12 611.802 130.717  15
  -3   3  12 576.717 149.062  11
  -3  -3  12 699.422 164.631  11
  -3   3  11 1870.38 243.128  15
  -3   3  11 1766.50 226.895  11
  -3  -3  11 1647.77 232.886  11
  -3   3  10 64926.1 1137.73  15
  -3   3  10 65866.3 1284.95  11
  -3  -3  10 63729.0 1278.55  11
  -3   3   9 20149.2 1252.65   4
  -3  -3   9 21176.2 1250.82   4
  -3  -3   9 20513.0 697.460  11
  -3  -3   8 73259.2 2324.80   3
  -3   3   8 75374.4 2356.23   4
  -3  -3   8 76563.5 2348.65   4
  -3   3   8 72694.3 2298.29   3
  -3  -3   7 13238.1 952.174   3
  -3   3   7 13189.7 984.742   4
  -3  -3   7 13117.7 980.629   4
  -3   3   7 13154.6 955.500   3
  -3  -3   6 16343.5 1020.45   3
  -3   3   6 15841.1 1060.69   4
  -3   3   6 16105.5 1022.34   3
  -3  -3   5 9480.09 770.077   3
  -3   3   5 9882.10 825.340   4
  -3   3   5 9000.10 754.562   3
  -3  -3   4 146054. 2889.53   3
  -3   3   4 150420. 3126.78   4
  -3   3   4 151849. 3006.41   3
  -3  -3   3 2024.50 333.725   3
  -3   3   3 2076.89 390.989   4
  -3   3   3 2204.40 382.581   3
  -3  -3   2 21104.2 1014.32   3
  -3   3   2 20268.9 1113.62   4
  -3   3   2 20887.4 1092.29   3
  -3  -3   1 8626.18 649.017  18
  -3   3   1 8561.47 719.354   4
  -3  -3   0 2095.14 344.560  18
  -3   3   0 1812.98 337.657   4
  -3  -3  -1 21364.8 1099.72  18
  -3   3  -1 22648.4 1150.01   4
  -3  -3  -2 4977.47 559.630  18
  -3   3  -2 5760.99 583.048   4
  -3   3  -3 2016.35 351.938   4
   3   3   4 46562.0 1840.49   1
   3   3   5 11124.1 943.391   1
   3   3   6 20326.0 673.754  14
  -3   3  -6 21196.3 707.619   7
   3   3   7 3508.37 301.073  14
   3  -3   7 3599.13 287.784  14
  -3   3  -7 3877.06 320.886   7
  -3  -3  -7 4003.82 297.666  10
  -3  -3  -8 52496.0 1068.46  10
   3   3   8 50798.7 1120.08  14
   3  -3   8 49927.1 1073.63  14
  -3   3  -8 49824.9 1128.61   7
  -3  -3  -9 16788.5 613.483  10
   3   3   9 16236.3 660.795  14
   3  -3   9 15178.3 608.640  14
  -3   3  -9 15703.8 649.746   7
  -3  -3 -10 90941.5 1418.69  10
   3   3  10 88374.4 1499.19  14
   3  -3  10 87260.6 1462.40  14
  -3   3 -10 86611.9 1492.86   7
   3   3  11 6606.52 429.744  14
   3  -3  11 6179.25 400.362  14
  -3   3 -11 6131.45 404.129   7
  -3  -3 -11 6500.89 381.796  10
   3   3  12 7573.95 444.382  14
   3  -3  12 7787.90 445.223  14
  -3   3 -12 7215.52 431.041   7
  -3  -3 -12 7749.63 406.189  10
   3   3  13 1028.88 245.531  14
   3  -3  13 415.224 139.806  14
   3   3  14 14591.6 576.722  14
   3  -3  14 14250.8 545.640  14
   3   3  15 651.485 171.574  14
   3  -3  15 489.038 126.700  14
  -3   3 -16 3261.94 231.125  10
   3   3  16 3823.32 269.175  14
   3  -3  16 3470.23 236.638  14
  -3   3 -17 142.444 64.8224  10
   3   3  17 217.533 93.1960  14
   3  -3  17 297.698 76.3511  14
  -3  -4  20 12819.6 381.191  16
  -3   4  20 12575.0 399.893  13
  -3  -4  20 12484.5 399.061  13
  -3  -4  19 4268.79 258.107  16
  -3   4  19 4497.93 275.202  13
  -3  -4  19 4141.65 259.450  13
  -3  -4  18 133.509 103.556  16
  -3   4  18 218.229 120.094  13
  -3  -4  17 10135.4 447.372  16
  -3   4  17 10278.7 468.219  13
  -3  -4  17 10799.7 499.237  11
  -3  -4  16 1119.77 179.446  16
  -3   4  16 1440.81 192.340  11
  -3  -4  16 1185.06 206.112  11
  -3   4  15 59376.1 974.876  15
  -3  -4  15 57170.6 1203.10  11
  -3   4  14 4954.91 352.151  11
  -3   4  14 5276.91 342.818  15
  -3  -4  14 4632.06 367.884  11
  -3   4  13 1144.54 168.491  15
  -3   4  13 892.673 163.853  11
  -3  -4  13 918.064 211.841  11
  -3   4  12 2751.78 245.130  15
  -3   4  12 2667.06 267.145  11
  -3  -4  12 2865.15 299.644  11
  -3   4  11 24196.8 718.839  15
  -3   4  11 24772.0 794.066  11
  -3  -4  11 23656.4 806.820  11
  -3   4  10 887.886 156.879  15
  -3  -4  10 930.402 186.933  11
  -3   4   9 54847.9 1065.02  15
  -3   4   9 52854.5 2039.74   4
  -3  -4   9 53191.9 2000.14   4
  -3  -4   9 55903.4 1158.80  11
  -3   4   8 2120.04 423.376   4
  -3  -4   8 1719.47 364.720   4
  -3   4   8 2159.58 412.540   3
  -3   4   7 73682.9 2322.54   4
  -3   4   7 73037.8 2289.33   3
  -3   4   6 66325.8 2160.54   4
  -3   4   6 66443.3 2153.33   3
  -3   4   5 16457.6 1070.87   4
  -3   4   5 17114.2 1074.87   3
  -3   4   4 77242.1 2287.39   4
  -3   4   4 76752.1 2223.60   3
  -3  -4   3 59563.6 1797.17   3
  -3   4   3 60227.4 1981.23   4
  -3  -4   2 11827.0 780.751   3
  -3   4   2 11696.6 874.452   4
  -3  -4   1 50651.8 1597.31  18
  -3   4   1 52593.6 1810.68   4
  -3  -4   0 805.233 221.095  18
  -3   4   0 1201.45 286.991   4
  -3  -4  -1 1361.87 293.749  18
  -3   4  -1 1721.65 344.487   4
  -3  -4  -2 57912.9 1867.04  18
  -3   4  -2 60824.1 1874.88   4
  -3  -4  -3 3907.72 521.824  18
  -3   4  -3 3911.56 485.451   4
   3   4   4 327.396 239.529   1
  -3  -4  -4 622.282 241.033  18
   3   4   5 136260. 3316.10   1
   3   4   6 16945.5 614.751  14
  -3   4  -6 16408.2 632.222   7
   3   4   7 6014.58 390.854  14
  -3   4  -7 6380.07 414.917   7
  -3  -4  -7 6873.02 377.023  10
   3   4   8 18657.0 681.603  14
  -3   4  -8 19246.9 710.497   7
  -3  -4  -8 20091.1 655.912  10
   3   4   9 67888.8 1313.15  14
   3  -4   9 70237.8 1274.77  14
  -3   4  -9 68271.9 1341.14   7
   3   4  10 12441.4 567.508  14
   3  -4  10 12466.1 548.384  14
  -3   4 -10 12648.7 584.048   7
  -3  -4 -10 13151.9 535.179  10
   3   4  11 20092.1 721.466  14
   3  -4  11 20613.1 700.511  14
  -3   4 -11 19206.3 719.179   7
   3   4  12 358.949 186.318  14
   3  -4  12 265.982 125.787  14
  -3   4 -12 138.142 137.498   7
   3   4  13 38786.0 964.883  14
   3  -4  13 40840.2 937.076  14
   3   4  14 7912.49 426.877  14
   3  -4  14 7379.87 385.481  14
   3   4  15 12931.1 508.991  14
   3  -4  15 13026.2 468.658  14
   3   4  16 7052.46 342.272  14
   3  -4  16 7283.00 315.757  14
   3   4  17 1731.58 159.778  14
   3  -4  17 1649.57 134.972  14
  -3   4 -17 1626.23 144.211  10
  -3  -5  20 400.890 85.3744  16
  -3   5  20 511.225 95.2771  13
  -3  -5  20 412.474 84.9521  13
  -3  -5  19 23318.2 567.011  16
  -3   5  19 24385.2 601.191  13
  -3  -5  19 22314.2 586.436  13
  -3  -5  18 14623.7 496.584  16
  -3   5  18 15009.3 516.543  13
  -3  -5  17 17814.1 593.541  16
  -3   5  17 17458.4 580.754  13
  -3  -5  17 17484.9 608.237  11
  -3   5  16 12041.5 504.806  13
  -3  -5  16 12361.6 549.811  11
  -3  -5  15 471.200 158.205  11
  -3   5  15 3767.02 309.296  15
  -3   5  14 44556.1 942.817  15
  -3  -5  14 41614.6 1055.39  11
  -3   5  13 51161.5 1045.07  15
  -3  -5  13 51442.1 1172.18  11
  -3  -5  12 22907.0 793.412  11
  -3   5  12 22290.7 695.719  15
  -3   5  11 9532.65 458.458  15
  -3  -5  11 9058.39 509.482  11
  -3   5  10 40857.7 940.774  15
  -3  -5  10 40089.5 1022.24  11
  -3   5   9 14216.8 551.242  15
  -3  -5   9 14074.7 583.707  11
  -3   5   8 2504.78 446.982   4
  -3  -5   8 2583.18 248.680  11
  -3   5   8 2930.89 489.488   3
  -3   5   7 4917.64 619.882   4
  -3   5   7 5074.17 630.495   3
  -3   5   6 3284.32 493.632   4
  -3   5   6 3103.37 495.262   3
  -3   5   5 51496.6 1916.90   4
  -3   5   4 6842.46 686.925   4
  -3   5   3 194.854 198.005   4
  -3   5   2 64259.3 2036.32   4
  -3  -5   1 95533.8 2248.11  18
  -3   5   1 97023.8 2473.27   4
  -3  -5   0 29637.7 1300.19  18
  -3   5   0 31343.0 1401.73   4
  -3  -5  -1 1421.82 303.755  18
  -3   5  -1 1594.89 311.616   4
  -3  -5  -2 5169.69 572.081  18
  -3   5  -2 5773.55 599.451   4
  -3  -5  -3 25758.9 1295.27  18
  -3   5  -3 27843.8 1291.95   4
  -3  -5  -4 17774.0 1127.38  18
   3   5   4 18590.5 1228.69   1
  -3  -5  -5 12467.2 972.589  18
   3   5   5 13731.8 1086.82   1
   3   5   5 15456.5 575.202  14
   3   5   6 2253.27 240.651  14
  -3   5  -6 2341.69 252.713   7
  -3  -5  -6 2388.09 227.498  10
   3   5   7 5293.97 356.003  14
  -3   5  -7 5248.02 380.232   7
  -3  -5  -7 5918.91 350.689  10
  -3  -5  -8 64.5095 90.6176  10
   3   5   8 312.464 132.351  14
  -3   5  -8 183.462 122.992   7
   3   5   9 272.511 162.332  14
  -3   5  -9 442.152 179.194   7
   3   5  10 278.845 152.188  14
  -3   5 -10 209.532 157.787   7
   3   5  11 21822.7 748.820  14
   3  -5  11 24367.0 736.933  14
  -3   5 -11 22362.4 775.609   7
   3   5  12 17390.7 656.841  14
   3  -5  12 19283.9 644.774  14
  -3   5 -12 18032.0 673.772   7
   3   5  13 5942.68 389.824  14
   3  -5  13 6042.71 353.189  14
  -3   5 -13 5842.85 382.866   7
   3   5  14 1273.82 220.814  14
   3  -5  14 1109.06 158.663  14
   3   5  15 5590.92 334.385  14
   3  -5  15 5514.75 290.880  14
   3   5  16 1093.98 157.324  14
   3  -5  16 934.762 114.294  14
  -3   5 -17 254.305 79.4911  10
   3   5  17 256.343 83.6056  14
  -3  -6  20 53451.0 748.360  16
  -3   6  20 52396.9 719.116  13
  -3  -6  20 53245.7 714.342  13
  -3  -6  19 1339.34 153.618  16
  -3   6  19 1254.50 146.088  13
  -3  -6  19 1388.27 153.121  13
  -3  -6  18 6045.72 323.770  16
  -3   6  18 6043.50 323.515  13
  -3  -6  17 1818.99 207.072  16
  -3   6  17 2175.97 215.532  13
  -3  -6  17 1854.72 217.639  11
  -3   6  16 8438.66 418.255  13
  -3  -6  16 8684.39 455.765  11
  -3   6  15 222.470 111.951  13
  -3  -6  15 175.129 129.843  11
  -3  -6  14 23484.2 784.928  11
  -3   6  14 24261.7 714.268  15
  -3   6  13 2800.89 258.115  15
  -3  -6  13 2726.85 298.150  11
  -3   6  12 76431.9 1294.49  15
  -3  -6  12 73818.9 1416.44  11
  -3   6  11 2170.43 234.096  15
  -3  -6  11 1905.28 252.548  11
  -3   6  10 591.212 139.880  15
  -3  -6  10 450.749 152.789  11
  -3   6   9 1444.86 194.518  15
  -3  -6   9 1540.86 217.423  11
  -3   6   8 336.502 117.244  15
  -3  -6   8 554.189 142.510  11
  -3   6   7 3583.62 539.783   4
  -3   6   6 109645. 2888.17   4
  -3   6   5 718.295 262.845   4
  -3   6   4 8484.53 778.121   4
  -3   6   3 1927.85 387.471   4
  -3   6   2 15210.4 1017.88   4
  -3  -6   1 13288.7 881.748  18
  -3   6   1 12231.4 912.158   4
  -3  -6   0 55105.0 1841.61  18
  -3   6   0 56314.0 1910.80   4
  -3  -6  -1 2217.99 380.055  18
  -3   6  -1 2264.66 391.753   4
  -3  -6  -2 36867.1 1545.78  18
  -3   6  -2 39052.5 1565.72   4
  -3  -6  -3 14933.2 1009.82  18
  -3  -6  -4 1894.46 376.897  18
   3   6   4 2570.41 473.757   1
   3   6   5 900.584 162.516  14
  -3   6  -5 699.892 154.670   7
   3   6   6 71141.9 1265.87  14
  -3   6  -6 72595.0 1349.28   7
   3   6   7 3167.68 278.696  14
  -3   6  -7 3049.04 305.977   7
   3   6   8 5935.29 389.555  14
  -3   6  -8 5979.50 404.409   7
   3   6   9 4748.43 358.153  14
  -3   6  -9 4496.44 368.669   7
   3   6  10 10983.7 527.807  14
  -3   6 -10 10649.1 542.838   7
   3   6  11 3619.15 318.576  14
  -3   6 -11 3748.79 338.965   7
   3   6  12 7598.98 433.843  14
  -3   6 -12 7345.69 444.993   7
   3   6  13 2021.70 249.565  14
  -3   6 -13 1799.77 240.621   7
   3   6  14 28538.0 764.092  14
   3   6  15 4957.99 307.898  14
   3   6  16 32.5102 78.2273  14
  -3   6 -17 522.069 95.9749  10
   3   6  17 572.279 98.0128  14
  -3  -7  20 622.825 94.8465  16
  -3  -7  19 40972.4 743.486  16
  -3   7  19 39447.0 673.854  13
  -3  -7  19 40827.7 702.673  13
  -3  -7  18 128.381 85.1226  16
  -3   7  18 172.628 87.9756  13
  -3  -7  17 3506.89 274.054  16
  -3   7  17 3266.72 251.489  13
  -3  -7  17 3087.64 266.852  11
  -3   7  16 13451.1 513.747  13
  -3  -7  16 13304.4 548.713  11
  -3   7  15 4938.61 332.160  13
  -3  -7  15 5373.50 369.518  11
  -3   7  14 2347.59 232.443  13
  -3  -7  14 2628.51 281.231  11
  -3   7  13 30105.6 814.036  15
  -3  -7  13 30846.3 887.249  11
  -3   7  12 462.171 130.850  15
  -3  -7  12 443.760 156.248  11
  -3   7  11 104301. 1528.02  15
  -3  -7  11 100892. 1646.08  11
  -3   7  10-52.7121 112.004  15
  -3  -7  10 481.853 145.788  11
  -3   7   9 11560.8 523.903  15
  -3  -7   9 12117.5 550.467  11
  -3   7   8 30764.9 835.403  15
  -3  -7   8 29628.4 830.085  11
  -3   7   7 24892.7 741.125  15
  -3  -7   7 24319.5 732.033  11
  -3   7   6 458.431 242.229   4
  -3   7   5 182687. 3717.34   4
  -3   7   4 1729.89 383.265   4
  -3   7   3 1935.17 379.235   4
  -3   7   2 40352.0 1691.18   4
  -3  -7   1 169758. 3244.05  18
  -3   7   1 165605. 3388.40   4
  -3  -7   0 39175.5 1579.22  18
  -3   7   0 39209.4 1627.89   4
  -3  -7  -1 4295.44 548.548  18
  -3   7  -1 3736.26 515.253   4
  -3  -7  -2 4376.47 549.010  18
  -3   7  -2 4526.40 548.088   4
  -3  -7  -3 68858.8 2206.96  18
   3   7   4 20018.0 650.278  14
   3   7   5 40997.8 945.615  14
  -3   7  -5 42687.7 1018.39   7
   3   7   6 1423.58 203.360  14
  -3   7  -6 1312.27 213.989   7
   3   7   7 22515.9 734.898  14
  -3   7  -7 23678.8 798.013   7
   3   7   8 11867.6 537.423  14
  -3   7  -8 12359.3 573.143   7
   3   7   9 38642.1 960.113  14
  -3   7  -9 37691.2 1004.57   7
   3   7  10 14957.9 612.576  14
  -3   7 -10 14305.9 631.700   7
   3   7  11 2221.23 253.487  14
  -3   7 -11 2560.46 280.882   7
   3   7  12 891.563 185.638  14
  -3   7 -12 790.266 181.728   7
   3   7  13 32370.1 831.862  14
  -3   7 -13 31933.1 845.107   7
   3   7  14 1101.26 183.891  14
  -3   7 -14 1038.02 187.115   7
   3   7  15 4817.32 291.450  14
   3   7  16 4511.73 255.378  14
   3   7  17 1330.72 124.984  14
  -3   7 -17 1197.23 121.822  10
  -3  -8  19 2084.40 173.186  16
  -3   8  19 2135.64 150.518  13
  -3  -8  19 2166.69 157.950  13
  -3  -8  18 1009.47 145.803  16
  -3   8  18 947.916 122.808  13
  -3  -8  17 28896.0 716.885  16
  -3   8  17 28780.4 663.423  13
  -3   8  16 9449.28 405.029  13
  -3  -8  16 8554.82 429.192  11
  -3   8  15 27680.4 727.750  13
  -3  -8  15 26948.1 784.994  11
  -3   8  14 15817.3 579.378  15
  -3  -8  14 14028.5 578.398  11
  -3   8  13 3709.11 298.372  15
  -3  -8  13 3722.81 323.114  11
  -3   8  12 64290.2 1201.28  15
  -3  -8  12 61403.5 1258.61  11
  -3   8  11 48672.8 1068.53  15
  -3  -8  11 48479.2 1140.02  11
  -3   8  10 11333.8 518.873  15
  -3  -8  10 11072.6 542.392  11
  -3   8   9 43929.9 1021.62  15
  -3  -8   9 45799.0 1064.29  11
  -3   8   8 1409.23 204.080  15
  -3  -8   8 1067.23 181.150  11
  -3   8   7 82.5929 92.2500  15
  -3  -8   7 5.90183 73.6304  11
  -3   8   6 31584.6 835.756  15
  -3   8   5 2472.75 457.746   4
  -3   8   4 20790.3 1253.22   4
  -3   8   3 4281.77 564.644   4
  -3   8   2 41273.0 1733.48   4
  -3  -8   1 58332.1 2010.01  18
  -3   8   1 52995.7 1943.76   4
  -3  -8   0 6615.49 689.436  18
  -3   8   0 5666.38 641.905   4
  -3  -8  -1 13777.3 976.412  18
  -3   8  -1 14302.2 1006.71   4
  -3  -8  -2 57167.3 2035.48  18
  -3  -8  -3 7204.06 727.946  18
   3   8   3 8891.48 436.552  14
   3   8   4 4013.56 298.889  14
  -3   8  -4 4059.06 316.978   7
   3   8   5 1431.25 199.456  14
  -3   8  -5 1304.98 200.693   7
  -3   8  -6 22638.3 772.922   7
   3   8   6 22386.3 721.758  14
   3   8   7 80.1128 99.9885  14
  -3   8  -7 160.636 123.711   7
   3   8   8 490.759 147.707  14
  -3   8  -8 455.857 152.247   7
   3   8   9 16570.1 626.053  14
  -3   8  -9 14872.0 638.922   7
   3   8  10 2459.98 274.413  14
  -3   8 -10 2184.81 276.527   7
   3   8  11 1810.32 234.348  14
  -3   8 -11 1720.93 241.742   7
   3   8  12 686.012 163.121  14
  -3   8 -12 703.269 172.333   7
   3   8  13 276.680 133.777  14
  -3   8 -13 74.9611 124.184   7
   3   8  14 30948.0 746.934  14
  -3   8 -14 30255.9 756.866   7
   3   8  15 275.777 106.276  14
   3   8  16 549.039 106.003  14
  -3  -9  19 116.498 74.9421  16
  -3  -9  18 2426.33 198.927  16
  -3  -9  18 2048.15 164.844  13
  -3  -9  17 236.627 110.913  16
  -3  -9  16 35851.4 829.673  16
  -3  -9  16 35339.3 815.660  11
  -3   9  15 5458.38 388.116  15
  -3  -9  15 417.006 129.313  11
  -3   9  14 10071.1 479.522  15
  -3  -9  14 6855.49 404.044  11
  -3   9  13 31290.1 827.621  15
  -3  -9  13 30558.1 861.235  11
  -3   9  12 4509.96 332.855  15
  -3  -9  12 4902.77 359.572  11
  -3   9  11 3953.27 315.826  15
  -3  -9  11 3956.41 325.963  11
  -3   9  10 54776.8 1151.25  15
  -3  -9  10 56944.7 1209.37  11
  -3   9   9 12974.5 558.717  15
  -3  -9   9 12864.6 571.324  11
  -3   9   8 108354. 1597.19  15
  -3  -9   8 108598. 1600.27  11
  -3   9   7 19684.5 679.127  15
  -3  -9   7 18245.6 640.183  11
  -3   9   6 171.245 107.419  15
   3   9  -6 28.2443 65.1644  12
  -3  -9   6 271.671 102.763  11
  -3   9   5 42306.6 978.733  15
  -3   9   4 19747.7 649.006  15
  -3   9   3 64.3054 78.2263  15
  -3   9   3-132.350 183.572   4
  -3   9   2 14385.4 1067.86   4
  -3  -9   1 6592.77 696.025  18
  -3  -9   0 30600.2 1530.89  18
  -3  -9  -1 1418.60 340.902  18
  -3   9  -1 1332.27 185.400   8
   3   9   2 28193.8 758.962  14
   3   9   3 37200.0 886.161  14
   3   9   4 42569.3 959.769  14
  -3   9  -4 43811.3 1023.76   7
   3   9   5 32878.1 865.290  14
  -3   9  -5 34398.1 929.597   7
   3   9   6 9837.35 481.443  14
  -3   9  -6 9122.21 497.966   7
   3   9   7 573.561 152.181  14
  -3   9  -7 520.022 163.447   7
   3   9   8 488.369 151.802  14
  -3   9  -8 452.992 160.415   7
   3   9   9 12269.1 542.052  14
  -3   9  -9 11936.0 568.941   7
   3   9  10 28796.9 818.083  14
  -3   9 -10 27756.4 850.447   7
   3   9  11 2284.47 244.781  14
  -3   9 -11 2138.57 258.642   7
   3   9  12 8024.96 416.065  14
  -3   9 -12 7588.94 432.469   7
   3   9  13 8955.05 417.244  14
  -3   9 -13 8516.12 435.881   7
   3   9  14 356.203 122.249  14
  -3   9 -14 308.531 129.915   7
   3   9  15 134.070 83.9341  14
   3   9  16 5252.32 240.978  14
  -3 -10  19 16.0977 52.7596  16
  -3 -10  18 19053.5 495.316  16
  -3 -10  17 47452.8 850.705  16
  -3 -10  16 211.879 112.610  16
  -3 -10  16 324.739 105.802  11
  -3  10  15 39626.7 781.082  15
  -3 -10  15 38907.3 795.824   5
  -3 -10  14 212.211 90.0965   5
  -3 -10  14 155.973 110.831  11
  -3  10  13 1737.80 221.302  15
  -3 -10  13 1507.42 207.873  11
  -3  10  12 1890.25 225.133  15
  -3 -10  12 1858.23 233.825  11
  -3  10  11 14955.4 590.302  15
  -3 -10  11 14938.6 612.674  11
  -3  10  10 17916.5 666.118  15
  -3 -10  10 18768.1 686.535  11
  -3  10   9 118427. 1679.02  15
  -3 -10   9 117057. 1699.48  11
  -3  10   8 5953.17 386.051  15
   3  10  -8 5549.02 349.033  12
  -3 -10   8 5679.09 371.658  11
  -3  10   7 10965.4 516.909  15
   3  10  -7 10858.0 480.793  12
  -3 -10   7 11789.8 516.827  11
  -3  10   6 2243.83 237.023  15
   3  10  -6 2509.65 239.901  12
  -3 -10   6 2548.61 245.611  11
  -3  10   5 41916.3 988.014  15
   3  10  -5 41884.6 927.427  12
  -3  10   4 817.399 156.879  15
  -3  10   4 601.994 136.708   8
   3  10  -4 726.261 138.568  12
  -3  10   3 22552.6 697.458   8
  -3  10   3 22403.7 697.075  15
   3  10  -3 23987.1 705.692  12
  -3 -10   2 284.057 87.0105  10
  -3  10   2 300.433 136.617   8
   3  10  -2 243.692 81.9654  12
  -3  10   1 80451.8 1295.39   8
   3  10  -1 85573.4 1315.36  12
  -3  10   0 22066.4 704.188   8
   3  10   0 22749.0 685.927  12
  -3  10  -1 21619.5 677.016   8
   3  10   1 23862.2 707.078  12
  -3  10  -2 3871.27 298.476   8
   3  10   2 4999.24 338.856  12
   3  10   3 25490.7 744.289  14
   3  10   4 5763.15 368.280  14
  -3  10  -4 6193.18 391.473   7
   3  10   5 27471.2 782.800  14
  -3  10  -5 27516.2 836.950   7
   3  10   6 331.634 139.439  14
  -3  10  -6 171.926 126.141   7
   3  10   7 29229.5 816.066  14
  -3  10  -7 27806.3 850.628   7
   3  10   8 11224.7 507.123  14
  -3  10  -8 10130.5 516.560   7
   3  10   9 49189.7 1047.73  14
  -3  10  -9 46604.6 1094.41   7
   3  10  10 672.244 161.985  14
  -3  10 -10 760.063 189.911   7
   3  10  11 6689.41 382.329  14
  -3  10 -11 6573.91 407.766   7
   3  10  12 8076.58 401.384  14
  -3  10 -12 7916.55 427.753   7
   3  10  13-10.7862 89.0445  14
  -3  10 -13 449.327 145.326   7
   3  10  14 793.789 133.124  14
  -3  10 -14 671.292 142.778   7
   3  10  15 355.120 91.4220  14
  -3  10 -16 1306.28 124.954  10
  -3 -11  18 2031.86 165.780  16
  -3 -11  17 8984.42 358.710  16
  -3 -11  16 37230.9 779.455  16
  -3 -11  16 41900.5 758.145   5
  -3 -11  15 8748.90 373.382   5
  -3 -11  15 8104.89 386.061  11
  -3 -11  14 725.490 141.574   5
  -3 -11  14 484.139 129.752  11
  -3  11  13 2696.49 283.019  15
  -3 -11  13 2077.31 225.065  11
  -3  11  12 14412.3 575.614  15
  -3 -11  12 14058.4 567.367  11
  -3 -11  11 16833.5 627.200  11
  -3  11  11 17535.9 631.569  15
  -3  11  10 5649.58 377.642  15
  -3 -11  10 5274.56 362.977  11
  -3  11   9 516.846 155.738  15
  -3 -11   9 305.670 119.309  11
  -3  11   8 32344.4 886.730  15
   3  11  -8 34645.9 857.337  12
  -3 -11   8 34375.6 907.491  11
  -3  11   7 16067.3 629.621  15
   3  11  -7 17255.1 613.233  12
  -3 -11   7 16881.1 620.047  11
  -3  11   6 9719.75 491.980  15
   3  11  -6 9663.18 462.973  12
  -3 -11   6 10507.4 480.298  11
  -3  11   5 11259.4 528.480  15
   3  11  -5 12234.8 515.976  12
  -3 -11   5 12727.2 515.645  11
  -3  11   4 2871.76 272.062   8
  -3  11   4 3043.42 274.966  15
   3  11  -4 2983.91 267.315  12
  -3  11   3 19450.0 663.432   8
  -3  11   3 20027.8 663.536  15
   3  11  -3 21086.4 678.829  12
  -3  11   2 8827.40 475.134   8
  -3  11   2 9884.66 464.714  15
   3  11  -2 10301.5 469.523  12
  -3  11   1 27367.2 774.595   8
   3  11  -1 26994.2 761.321  12
  -3  11   0 35321.5 876.046   8
   3  11   0 35585.8 876.739  12
  -3  11  -1 71197.4 1234.66   8
   3  11   1 81386.5 1315.75  12
  -3  11  -2 16465.2 606.284   8
   3  11   2 20051.3 670.509  12
  -3  11  -3 9113.54 449.626   8
   3  11   3 10174.6 479.522  12
   3  11   4 13614.6 545.977  14
   3  11   5 170.048 113.805  14
  -3  11  -5 193.204 116.091   7
   3  11   6 6123.25 380.458  14
  -3  11  -6 6182.26 403.817   7
   3  11   7 18174.8 638.544  14
  -3  11  -7 16523.8 655.964   7
   3  11   8 2690.79 262.782  14
  -3  11  -8 2573.42 277.234   7
   3  11   9 11846.8 517.414  14
  -3  11  -9 11140.5 535.034   7
   3  11  10 42717.9 939.079  14
  -3  11 -10 40277.3 987.649   7
   3  11  11 6133.84 357.136  14
  -3  11 -11 6098.78 388.818   7
   3  11  12 1718.99 187.704  14
  -3  11 -12 1762.23 218.334   7
   3  11  13 3941.41 263.223  14
  -3  11 -13 3748.39 275.526   7
   3  11  14 1067.16 135.710  14
  -3  11 -14 1106.61 150.313   7
   3  11  15 1241.72 123.357  14
  -3 -12  18 36312.7 589.914  16
  -3 -12  17 6394.86 283.633  16
  -3 -12  16 795.080 131.338  16
  -3 -12  16 828.834 117.125   5
  -3 -12  15 5104.18 286.145   5
  -3 -12  15 4803.14 279.829  11
  -3 -12  14 55583.5 976.059   5
  -3 -12  14 53681.8 978.145  11
  -3  12  13 3724.33 323.759  15
  -3 -12  13 1917.22 204.032  11
  -3  12  12 31065.0 833.139  15
  -3 -12  12 29781.6 784.094  11
  -3  12  11 654.493 166.037  15
  -3 -12  11 417.729 128.199  11
  -3  12  10 14249.2 580.320  15
  -3 -12  10 15262.6 586.818  11
   3  12 -10 14819.5 539.369   6
  -3  12   9 3715.73 312.566  15
  -3 -12   9 4319.29 323.469  11
  -3  12   8 60079.6 1204.81  15
   3  12  -8 62622.3 1170.74  12
  -3  12   7 3860.00 320.258  15
   3  12  -7 3822.07 308.897  12
  -3  12   6 33605.6 898.801  15
   3  12  -6 35028.8 885.050  12
  -3  12   5 11848.8 538.209  15
   3  12  -5 11852.5 520.988  12
  -3  12   5 10978.1 483.696   8
  -3  12   4 9536.34 471.179   8
  -3  12   4 10485.1 494.388  15
   3  12  -4 9501.78 466.027  12
  -3  12   3 1191.78 194.845   8
  -3  12   3 1366.59 196.813  15
   3  12  -3 991.327 160.136  12
  -3  12   2 10194.5 480.761  15
   3  12  -2 10086.3 478.445  12
  -3  12   1 55700.2 1124.66   8
  -3  12   1 55442.1 1095.41  15
   3  12  -1 57938.3 1132.02  12
  -3  12   0 48535.6 1052.84   8
   3  12   0 53103.2 1083.02  12
  -3  12  -1 15810.1 603.775   8
   3  12   1 16520.8 614.786  12
  -3  12  -2 78494.4 1310.39   8
   3  12   2 80691.0 1355.17  12
  -3  12  -3 313.351 125.911   8
   3  12   3-15.7616 103.660  12
   3  12   4 10075.0 493.240  12
  -3  12  -5 130.751 98.4173   7
   3  12   6 1752.84 214.210  14
  -3  12  -6 2322.93 249.630   7
   3  12   7 4559.80 325.391  14
  -3  12  -7 4326.27 336.066   7
   3  12   8 10287.2 472.835  14
  -3  12  -8 9675.23 497.245   7
   3  12   9 12180.9 504.829  14
  -3  12  -9 11860.9 533.699   7
   3  12  10 715.146 149.914  14
  -3  12 -10 729.005 168.974   7
   3  12  11 874.790 147.621  14
  -3  12 -11 742.684 161.806   7
   3  12  12 1708.27 183.387  14
  -3  12 -12 1920.06 218.374   7
   3  12  13 1705.14 166.679  14
  -3  12 -13 1759.07 186.765   7
  -3  12 -14 1759.29 167.801   7
  -3  12 -15 1090.46 117.544  10
   3  12  15 1152.42 130.925  12
  -3 -13  17 10762.4 341.825  16
  -3 -13  16 1688.86 160.059  16
  -3 -13  16 1799.85 158.373   5
  -3 -13  15 14440.3 469.040  16
  -3 -13  15 14995.6 458.678   5
  -3  13  14 21724.0 614.876  15
  -3 -13  14 15607.3 512.181   5
  -3  13  13 28234.1 740.347  15
  -3  13  12 2266.58 245.454  15
  -3  13  11 48116.8 1042.00  15
   3  13 -11 49114.7 946.800   6
  -3  13  10 3982.81 315.349  15
   3  13 -10 4596.52 307.107   6
  -3  13   9 2917.15 280.851  15
   3  13  -9 2901.23 252.462   6
  -3  13   8 2161.88 252.522  15
   3  13  -8 1994.78 232.781  12
  -3  13   7 60261.8 1206.88  15
   3  13  -7 64742.3 1209.57  12
  -3  13   6 7115.02 418.726  15
   3  13  -6 7375.52 412.271  12
  -3  13   5 44289.9 1030.53   8
  -3  13   5 45732.5 1049.10  15
   3  13  -5 46257.6 1027.75  12
  -3  13   4 3144.73 279.330   8
  -3  13   4 3719.22 309.678  15
   3  13  -4 3302.19 286.847  12
  -3  13   3 353.394 120.820  15
  -3  13   3 247.791 119.259   8
   3  13  -3 570.061 151.477  12
  -3  13   2 11646.8 523.965   8
  -3  13   2 12366.4 536.288  15
   3  13  -2 12779.1 546.602  12
  -3  13   1 119924. 1637.68   8
  -3  13   1 124062. 1653.11  15
  -3  13   0 6062.56 398.188   8
  -3  13   0 6285.43 377.925  15
   3  13   0 6250.48 381.754  12
  -3  13  -1 26888.2 824.749   8
   3  13   1 30428.0 837.923  12
  -3  13  -2 1795.85 239.180   8
   3  13   2 2240.35 238.227  12
  -3  13  -3 11868.2 567.437   8
   3  13   3 14278.2 576.859  12
   3  13   4 3349.62 292.458  12
   3  13   5 241.106 138.848  12
  -3  13  -6 2957.79 279.390   7
  -3  13  -7 46570.7 1057.10   7
   3  13   8 6983.32 382.522  14
  -3  13  -8 6783.89 406.314   7
   3  13   9 6299.37 352.519  14
  -3  13  -9 5791.41 370.317   7
   3  13  10 106.028 83.3424  14
  -3  13 -10 124.290 107.864   7
  -3  13 -11 14526.7 542.076   7
  -3  13 -12 224.906 113.443   7
  -3  13 -13 4801.16 271.215   7
   3  13  13 4775.63 275.232  12
   3  13  14 202.579 89.8880  12
  -3 -14  16 113.971 65.0012  16
  -3 -14  16 224.860 72.2051   5
  -3 -14  15 10711.7 382.722  16
  -3 -14  15 12204.7 401.368   5
  -3  14  14 27790.4 621.255  15
  -3 -14  14 22567.0 584.553   5
  -3  14  13 11326.7 478.246  15
  -3  14  12 6067.79 370.562  15
   3  14 -12 5073.98 291.059   6
  -3  14  11 8434.30 427.786  15
   3  14 -11 7839.94 381.660   6
  -3  14  10 16724.8 608.744  15
   3  14 -10 16303.3 564.492   6
  -3  14   9 1639.43 206.523  15
   3  14  -9 1589.61 189.495   6
  -3  14   8 9213.52 463.690  15
   3  14  -8 9075.34 462.296  12
  -3  14   7 23119.6 741.838  15
   3  14  -7 22225.1 712.958  12
  -3  14   6 24738.7 768.986  15
   3  14  -6 25616.8 767.897  12
  -3  14   5 1851.54 213.853   8
  -3  14   5 1782.22 220.460  15
   3  14  -5 1735.25 216.036  12
  -3  14   4 1536.41 203.597  15
   3  14  -4 1474.18 203.316  12
  -3  14   3 32071.1 860.117   8
  -3  14   3 33260.6 888.184  15
   3  14  -3 34007.8 881.105  12
  -3  14   2 336.419 121.022  15
  -3  14   2 471.948 162.658   8
   3  14  -2 312.710 130.015  12
  -3  14   1 3616.80 313.076   8
  -3  14   1 4194.92 315.608  15
   3  14  -1 4178.35 324.645  12
  -3  14   0 16253.9 614.524   8
  -3  14   0 17128.4 611.742  15
   3  14   0 17408.6 633.689  12
  -3  14  -1 7780.52 452.171   8
  -3  14  -1 8022.06 412.779  15
   3  14   1 8272.04 438.916  12
  -3  14  -2 188.007 90.3792  15
  -3  14  -2 294.385 123.129   8
   3  14   2 137.289 112.956  12
  -3  14  -3 758.923 163.276   8
   3  14   3 766.227 169.273  12
   3  14   4 125.412 115.436  12
   3  14   5 61577.7 1181.95  12
   3  14   6 7758.52 426.318  12
  -3  14  -7 17906.7 636.056   7
   3  14   7 18953.0 647.246  12
  -3  14  -8 15575.3 586.022   7
   3  14   8 14748.9 571.588  12
  -3  14  -9 12987.4 527.390   7
   3  14   9 13369.0 526.648  12
  -3  14 -10 299.884 116.915   7
   3  14  10 38.7531 135.063  12
  -3  14 -11 13155.3 485.798   7
   3  14  11 13424.6 495.108  12
  -3  14 -12 10674.0 408.718   7
   3  14  12 10532.7 415.254  12
  -3  14 -13 1334.42 131.386  10
  -3  14 -13 1273.19 140.738   7
   3  14  13 1319.49 152.590  12
   3  14  14 3980.64 210.043  12
  -3 -15  16 10556.8 309.234  16
  -3 -15  16 11267.1 319.035   5
  -3 -15  15 676.402 102.419  16
  -3 -15  15 584.812 103.595   5
  -3 -15  14 48111.3 795.525  16
  -3 -15  14 50431.5 834.249   5
  -3  15  13 7437.48 366.034  15
   3  15 -13 1236.94 137.752   6
  -3  15  12 26955.8 697.100  15
   3  15 -12 23512.8 602.891   6
  -3  15  11 19112.5 619.519  15
   3  15 -11 18216.8 562.338   6
  -3  15  10 13213.0 535.313  15
   3  15 -10 12051.9 477.746   6
  -3  15   9 13677.4 548.805  15
   3  15  -9 14383.0 530.740   6
  -3  15   8 17443.6 619.833  15
  -3  15   7 3152.61 279.309  15
   3  15  -7 2818.67 262.542  12
  -3  15   6 485.504 149.533  15
   3  15  -6 466.817 143.612  12
  -3  15   5 285.599 136.890  15
  -3  15   5 130.420 95.3232   8
   3  15  -5 78.9686 109.026  12
  -3  15   4 32918.8 878.419   8
  -3  15   4 34538.9 888.725  15
  -3  15   3 30698.3 851.739  15
   3  15  -3 31925.0 838.342  12
  -3  15   2 53097.1 1096.86   8
  -3  15   2 54046.6 1117.81  15
   3  15  -2 54972.6 1132.61  12
  -3  15   1 2967.07 287.877   8
  -3  15   1 2911.25 264.193  15
   3  15  -1 3188.35 290.687  12
  -3  15   0 27468.5 794.603   8
  -3  15   0 27126.3 773.050  15
   3  15   0 28611.9 805.506  12
  -3  15  -1 20010.1 651.810  15
   3  15   1 20331.5 682.710  12
  -3  15  -2 2577.21 275.163   8
   3  15   2 2547.56 255.608  12
  -3  15  -3 1635.09 222.336   8
   3  15   3 1638.64 218.927  12
   3  15   4 14231.4 570.167  12
   3  15   5 2611.65 261.134  12
   3  15   6 9654.29 463.934  12
  -3  15  -7 1910.75 208.811   7
   3  15   7 1245.04 192.134  12
  -3  15  -8 2048.19 212.299   7
   3  15   8 1759.69 210.078  12
  -3  15  -9 6350.92 354.322   7
   3  15   9 6083.42 355.055  12
  -3  15 -10 168.841 92.0185   7
   3  15  10 222.590 116.885  12
  -3  15 -11 167.104 96.7022   7
   3  15  11 130.953 100.532  12
  -3  15 -12 25647.0 575.081   7
   3  15  12 26424.7 600.092  12
   3  15  13 44.4144 63.9494  12
  -3 -16  15 19664.7 415.478  16
  -3 -16  15 22636.3 474.990   5
  -3 -16  14 1506.91 140.007  16
  -3 -16  14 1525.04 147.872   5
  -3  16  13 19242.7 487.619  15
  -3 -16  13 12719.2 433.328   5
  -3  16  12 15339.6 499.470  15
   3  16 -12 10817.4 392.487   6
  -3  16  11 32141.4 760.106  15
   3  16 -11 30553.3 704.693   6
  -3  16  10 783.834 157.416  15
   3  16 -10 551.838 118.932   6
  -3  16   9 34638.6 837.657  15
   3  16  -9 32934.7 787.631   6
  -3  16   8 2269.21 227.685  15
   3  16  -8 2323.69 232.234   6
  -3  16   7 1609.04 202.818  15
   3  16  -7 1755.20 218.768  12
  -3  16   6 124.092 101.674  15
  -3  16   6 52.2065 83.8124   8
   3  16  -6 56.6419 116.133  12
  -3  16   5 1102.83 179.689  15
  -3  16   5 887.907 172.982   8
   3  16  -5 998.006 176.831  12
  -3  16   4 12625.8 530.276   8
  -3  16   4 11577.6 517.522  15
   3  16  -4 12456.8 535.720  12
  -3  16   3 56075.6 1113.43   8
  -3  16   3 55200.3 1102.82  15
   3  16  -3 57418.0 1130.90  12
  -3  16   2 13471.7 594.372   8
  -3  16   2 14336.5 565.391  15
   3  16  -2 14460.6 574.988  12
  -3  16   1 29916.9 837.364   8
  -3  16   1 29516.6 798.375  15
   3  16  -1 28730.3 815.077  12
  -3  16   0 2289.58 269.437   8
   3  16   0 2408.95 258.687  12
  -3  16  -1 453.853 158.387   8
   3  16   1 465.451 140.648  12
  -3  16  -2 13439.1 549.150   8
   3  16   2 13442.8 547.472  12
  -3  16  -3 46000.4 1006.75   8
   3  16   3 49194.9 1045.97  12
   3  16   4 290.326 129.980  12
   3  16   5 31426.3 817.863  12
   3  16   6 3165.59 267.668  12
   3  16   7 1641.60 203.113  12
  -3  16  -8 8181.76 380.371   7
   3  16   8 8003.09 400.867  12
  -3  16  -9 4857.31 287.091   7
   3  16   9 4582.62 294.542  12
  -3  16 -10 191.316 80.2089   7
   3  16  10 170.107 102.076  12
  -3  16 -11 11869.6 385.426   7
   3  16  11 12627.4 425.991  12
   3  16  12 2388.63 180.689  12
  -3 -17  14 15479.6 402.563   5
  -3 -17  13 4679.67 219.757  16
  -3 -17  13 5291.50 266.875   5
  -3  17  12 14650.4 426.722  15
   3  17 -12 8190.96 322.497   6
  -3  17  11 9597.58 400.866  15
   3  17 -11 6105.72 304.843   6
  -3  17  10 19893.6 587.198  15
   3  17 -10 17967.8 541.199   6
  -3  17   9 90.5053 97.2197  15
   3  17  -9-36.0043 90.9873   6
  -3  17   8 10349.4 451.743  15
   3  17  -8 9976.15 440.106   6
  -3  17   7 511.599 127.295  15
   3  17  -7 573.452 144.115  12
  -3  17   6 15433.4 552.366   8
  -3  17   6 13929.4 528.608  15
   3  17  -6 14136.4 538.838  12
  -3  17   5 12827.2 528.925   8
  -3  17   5 12353.6 503.149  15
   3  17  -5 13078.2 530.719  12
  -3  17   4 63955.4 1159.85   8
  -3  17   4 63865.8 1136.11  15
   3  17  -4 63711.8 1177.26  12
  -3  17   3 1088.54 194.388   8
  -3  17   3 976.992 156.126  15
   3  17  -3 1133.34 193.555  12
  -3  17   2 509.864 123.255  15
  -3  17   2 613.924 161.618   8
  -3  17   1 24113.1 745.669   8
   3  17  -1 25220.0 736.587  12
  -3  17   0 12657.1 527.498   8
   3  17   0 12645.2 532.143  12
  -3  17  -1 13718.8 560.732   8
   3  17   1 13972.1 560.096  12
  -3  17  -2 3499.67 296.265   8
   3  17   2 3412.12 286.070  12
  -3  17  -3 3741.63 302.129   8
   3  17   3 3787.66 300.039  12
   3  17   4 23211.1 703.368  12
   3  17   5 8969.37 447.298  12
   3  17   6 1501.99 201.331  12
   3  17   7 1818.64 202.482  12
   3  17   8 6084.30 333.458  12
   3  17   9 269.926 101.833  12
  -3  17 -10 2430.04 171.242   7
   3  17  10 2560.99 196.814  12
   3  17  11 200.589 80.3067  12
  -3 -18  13 795.667 108.469   5
   3  18 -12 33608.4 594.435   6
  -3  18  11 26956.7 550.622  15
   3  18 -11 24308.4 565.605   6
  -3  18  10 4712.92 295.028  15
   3  18 -10 2273.79 193.722   6
  -3  18   9 692.827 156.344  15
   3  18  -9 6.55337 94.7581   6
  -3  18   8 3246.21 237.754  15
   3  18  -8 3331.72 249.682   6
  -3  18   7 8473.63 393.758  15
   3  18  -7 8292.81 391.953   6
  -3  18   6 19994.8 618.698   8
  -3  18   6 19191.6 586.725  15
   3  18  -6 18570.7 596.729  12
  -3  18   5 3064.01 271.028   8
  -3  18   5 2777.53 230.914  15
   3  18  -5 2796.01 262.818  12
  -3  18   4 45044.1 942.756   8
  -3  18   4 45455.4 906.240  15
   3  18  -4 46201.4 971.975  12
  -3  18   3 24857.4 733.626   8
   3  18  -3 24487.7 720.586  12
  -3  18   2 22640.5 691.047   8
   3  18  -2 21096.3 679.894  12
  -3  18   1 3480.47 303.560   8
   3  18  -1 3439.44 295.452  12
  -3  18   0 16080.2 580.513   8
   3  18   0 15415.1 570.163  12
  -3  18  -1 3294.69 291.411   8
   3  18   1 3187.45 294.139  12
  -3  18  -2 54972.7 1021.96   8
   3  18   2 52751.0 1053.34  12
   3  18   3 1376.25 206.098  12
   3  18   4 60.2609 114.053  12
   3  18   5 19976.7 618.486  12
   3  18   6 5367.75 320.288  12
   3  18   7 1201.68 162.061  12
   3  18   8 5686.88 305.567  12
   3  18   9 2253.40 188.078  12
   3  18  10 2683.95 190.197  12
  -3 -19  12 4592.38 235.287   5
   3  19 -11 10850.1 344.366   6
  -3  19  10 4295.63 229.315  15
   3  19 -10 285.464 88.9328   6
  -3  19   9 2252.90 204.375  15
   3  19  -9 386.355 101.486   6
  -3  19   8 2640.20 213.096  15
   3  19  -8 1621.75 174.843   6
  -3  19   7 13823.5 454.327  15
   3  19  -7 13697.3 477.809   6
  -3  19   6 6789.47 332.133   8
  -3  19   6 6146.38 308.349  15
  -3  19   5 40156.3 861.529   8
   3  19  -5 39551.8 846.033  12
  -3  19   4 9991.01 450.566   8
   3  19  -4 9455.09 429.565  12
  -3  19   3 6328.85 355.707   8
   3  19  -3 5519.14 345.140  12
  -3  19   2 6328.09 378.046   8
   3  19  -2 5696.55 352.069  12
  -3  19   1 6351.02 356.819   8
   3  19  -1 5703.80 355.097  12
  -3  19   0 71.5032 104.944   8
   3  19   0-12.1062 123.016  12
  -3  19  -1 4228.72 325.853   8
   3  19   1 4912.21 322.961  12
  -3  19  -2 3676.28 283.553   8
   3  19   2 3856.67 289.614  12
   3  19   3 19655.9 614.894  12
   3  19   4 15477.7 532.034  12
   3  19   5 14117.0 501.020  12
   3  19   6 612.224 137.824  12
   3  19   7 17402.2 515.137  12
   3  19   8-18.0642 77.3350  12
   3  19   9 12325.6 384.055  12
   3  20 -11 83.6860 48.2799   6
   3  20 -10 1689.02 144.831   6
   3  20  -9 37556.4 677.475   6
   3  20  -8 1211.30 143.953   6
   3  20  -7 32.4945 83.7367   6
  -3  20   6 32842.2 667.457   8
   3  20  -6 30827.2 689.081   6
  -3  20   5 11633.8 448.413   8
   3  20  -5 11660.5 442.270  12
  -3  20   4 7158.58 347.662   8
   3  20  -4 6956.80 349.679  12
  -3  20   3 2354.94 230.655   8
   3  20  -3 2647.41 234.999  12
  -3  20   2 819.161 151.847   8
   3  20  -2 804.350 154.571  12
  -3  20   1 13432.0 514.064   8
   3  20  -1 14220.5 508.440  12
  -3  20   0 1066.90 174.562   8
   3  20   0 1376.66 179.931  12
  -3  20  -1 6198.17 332.549   8
   3  20   1 6070.34 331.321  12
   3  20   2 2567.85 227.519  12
   3  20   3 8042.14 369.179  12
   3  20   4 146.418 95.1842  12
   3  20   5 237.402 96.8717  12
   3  20   6 14381.5 451.293  12
   3  20   7 1125.08 138.430  12
   3  20   8 18581.2 447.480  12
   3  21  -9 2360.79 164.121   6
   3  21  -8 32929.2 613.450   6
   3  21  -7 2912.26 197.588   6
   3  21  -6 2887.92 205.574   6
  -3  21   5 2390.53 183.754   8
   3  21  -5 2275.50 189.484   6
  -3  21   4 3974.38 248.662   8
   3  21  -4 4067.15 254.309  12
  -3  21   3 5.99057 78.4920   8
   3  21  -3 113.880 92.2979  12
  -3  21   2 19902.7 534.109   8
   3  21  -2 18002.1 525.511  12
  -3  21   1 37.4273 97.3078   8
   3  21  -1 1.09693 98.0020  12
  -3  21   0 3979.78 266.561   8
   3  21   0 4150.27 262.299  12
   3  21   1 937.893 138.673  12
   3  21   2 29578.7 660.399  12
   3  21   3 8811.51 362.886  12
   3  21   4 1838.16 168.519  12
   3  21   5 3412.21 210.482  12
   3  21   6 4631.35 234.892  12
   3  22  -8 5826.03 228.357   6
   3  22  -7 1915.63 147.871   6
   3  22  -6 629.221 101.150   6
   3  22  -5 4924.86 245.540   6
   3  22  -4 118.429 72.2188   6
   3  22  -3 2153.41 176.559   6
   3  22  -2 3789.04 230.721  12
   3  22  -1 37044.2 688.560  12
   3  22   0 2602.18 169.577   8
   3  22   0 2685.73 195.110  12
   3  22   1 2068.86 155.869   8
   3  22   1 2218.53 177.667  12
   3  22   2 616.725 110.766  12
   3  22   3 18220.1 466.564  12
   3  22   4 849.910 111.093  12
   3  22   5 3739.42 192.286  12
   3  23  -5 3930.03 191.704   6
   3  23  -4 4863.97 221.800   6
   3  23  -3 841.283 101.706   6
   3  23  -2 23426.2 486.934   6
   3  23  -1 8244.17 290.644   6
   3  23   0 4129.14 209.922  12
   3  23   0 4078.03 203.956   6
   3  23   1 446.656 80.6577  12
   3  23   2 20943.9 436.542  12
  -4   0  18 569.161 108.888  13
  -4   0  17 141.957 93.4053  11
  -4   0  16 7504.03 383.687  11
  -4   0  15 116.293 187.201  11
  -4   0  14 95098.8 1503.09  11
  -4   0  13 168.567 199.967  11
  -4   0  12 396.849 184.063  11
  -4   0  11 159.735 143.872  11
  -4   0  10 26485.9 888.066  11
  -4   0   9 247.791 211.648  11
  -4   0   8 119982. 1814.97  11
  -4   0   7 1237.03 440.648  10
  -4   0   6 112312. 1685.91  10
  -4   0   5 7.21934 108.461  10
  -4   0   4 8357.11 451.249  10
  -4   0   3 99.3905 106.296  10
  -4   0   2 55635.9 1150.05  10
  -4   0   1 42.6531 107.589  10
  -4   0   0 5045.77 352.640  10
  -4   0  -1 51.7043 108.934  10
  -4   0  -2 18490.9 694.154  10
   4   0   3 233.307 278.980  14
  -4   0  -3 284.450 257.404  10
   4   0   4 39206.9 989.151  14
  -4   0  -4 41938.4 1047.54  10
   4   0   5 323.031 150.160  14
  -4   0  -5 1326.59 515.458  10
   4   0   6 14909.5 617.797  14
  -4   0  -6 15780.8 657.893  10
  -4   0  -7 134.515 151.540  10
   4   0   7 112.051 120.566  14
   4   0   8 6213.11 400.685  14
  -4   0  -8 7080.00 451.904  10
  -4   0  -9 200.644 136.574  10
   4   0   9 2.81880 118.522  14
   4   0  10 3158.85 303.058  14
  -4   0 -10 3400.80 321.148  10
   4   0  11 247.614 126.266  14
  -4   0 -11 306.788 232.618  10
   4   0  12 38822.0 813.366  14
  -4   0 -12 37259.3 809.099  10
  -4   0 -13 87.0889 84.3810  10
   4   0  13 331.362 140.127  14
   4   0  14 3454.19 201.915  14
  -4   1  18 11485.4 387.646  13
  -4  -1  18 11384.1 395.319  13
  -4   1  17 255.053 100.243  13
  -4  -1  17 587.318 130.683  11
  -4   1  16 2926.24 246.310  11
  -4  -1  16 2922.44 252.359  11
  -4   1  15 34918.3 859.140  11
  -4  -1  15 34117.7 852.715  11
  -4   1  14 4140.40 477.592  11
  -4  -1  14 2842.19 314.030  11
  -4   1  13 16015.9 636.589  11
  -4  -1  13 15134.5 634.637  11
  -4   1  12 6435.47 438.494  11
  -4  -1  12 6759.05 451.917  11
  -4   1  11 3380.17 336.204  11
  -4  -1  11 4086.27 427.894  11
  -4   1  10 12005.4 598.346  11
  -4  -1  10 12280.6 606.726  11
  -4   1   9 7994.15 481.485  11
  -4  -1   9 8249.10 497.606  11
  -4   1   8 15081.2 640.055  11
  -4  -1   8 906.326 232.544  11
  -4   1   7 154892. 2041.17  11
  -4   1   7 155910. 2011.86  10
  -4  -1   6 697.677 178.606  10
  -4   1   6 1129.77 353.544  10
  -4  -1   5 20.3310 117.881  10
  -4   1   5-88.8523 125.517  10
  -4   1   5 1.59739 90.4403  15
  -4   1   4 1632.46 202.576  10
  -4  -1   4 1807.43 223.259  10
  -4  -1   3 23921.3 760.996  10
  -4   1   3 24960.9 764.750  10
  -4  -1   2 107.844 154.400  10
  -4   1   2 258.417 133.435  10
  -4  -1   1 12045.9 536.944  10
  -4   1   1 11845.3 532.270  10
  -4  -1   0 5778.55 374.406  10
  -4   1   0 5729.85 390.308  10
  -4  -1  -1 26990.6 817.150  10
  -4   1  -1 26342.0 813.686  10
  -4  -1  -2 1089.83 194.667  10
  -4   1  -2 1018.76 196.654  10
   4  -1   3 17692.8 647.455  14
   4   1   3 19513.3 728.028  14
  -4   1  -3 18411.2 702.509  10
   4  -1   4 4623.05 355.605  14
   4   1   4 4797.86 372.648  14
  -4  -1  -4 4866.07 468.718  10
  -4   1  -4 4890.29 420.006  10
   4  -1   5 69244.7 1288.74  14
  -4  -1  -5 72702.1 1379.84  10
  -4   1  -5 72561.7 1403.93  10
   4  -1   6 2213.26 257.880  14
   4   1   6 2506.10 307.204  14
  -4  -1  -6 3174.48 338.777  10
  -4   1  -6 2443.27 292.725  10
  -4   1  -7 180.317 154.072  10
   4  -1   7 103.112 108.739  14
  -4  -1  -7 494.451 264.405  10
   4  -1   8 4234.45 331.531  14
   4   1   8 4625.51 348.033  14
  -4  -1  -8 5090.61 388.185  10
  -4   1  -8 4825.23 377.650  10
  -4  -1  -9 471.111 164.469  10
  -4   1  -9 503.874 163.402  10
   4  -1   9 591.152 156.668  14
   4   1   9 530.594 165.498  14
   4  -1  10 6291.77 370.929  14
   4   1  10 6352.61 381.608  14
  -4  -1 -10 6829.59 398.277  10
  -4   1 -10 6773.74 409.262  10
   4  -1  11 24012.3 676.506  14
   4   1  11 23454.6 687.575  14
  -4  -1 -11 24519.8 699.149  10
  -4   1 -11 24683.2 716.034  10
   4  -1  12 855.893 155.282  14
  -4  -1 -12 944.838 220.413  10
  -4   1 -12 934.975 254.763  10
   4  -1  13 8819.70 347.414  14
   4   1  13 9206.10 374.339  14
  -4  -1 -13 8366.36 334.236  10
  -4   1 -13 8008.36 349.234  10
  -4   1 -14 59.2638 64.2806  10
   4  -1  14 165.886 67.1705  14
   4   1  14 61.9159 70.9283  14
  -4   2  18 2046.02 167.782  13
  -4  -2  18 2109.57 179.330  13
  -4   2  17 40517.7 784.050  13
  -4  -2  17 42228.3 825.825  11
  -4   2  16 8788.41 395.383  11
  -4  -2  16 8432.72 412.617  11
  -4  -2  15 263.854 89.5187  16
  -4   2  15 507.180 160.099  11
  -4  -2  15 342.393 149.038  11
  -4   2  14 44262.5 990.435  11
  -4  -2  14 43044.0 1029.38  11
  -4   2  13 1743.42 241.726  11
  -4  -2  13 1912.80 257.101  11
  -4   2  12 1985.33 258.933  11
  -4  -2  12 2384.72 315.842  11
  -4   2  11 29392.3 924.099  11
  -4  -2  11 29330.8 936.929  11
  -4   2  10 282.572 134.299  11
  -4  -2  10 486.903 249.965  11
  -4   2   9 192.647 148.070  11
  -4  -2   9 154.590 152.399  11
  -4   2   8 6029.09 415.489  11
  -4  -2   8 6081.54 436.083  11
  -4   2   7 37876.2 942.734  15
  -4   2   7 35920.0 976.668  11
  -4   2   7 35764.4 964.120  10
  -4   2   6 13295.9 566.897  15
  -4  -2   6 12623.1 582.502  10
  -4   2   6 12682.0 565.769  10
  -4  -2   5 48779.6 1113.89  10
  -4   2   5 51250.1 1110.55  10
  -4  -2   4 11298.3 565.816  10
  -4   2   4 10447.2 497.869  10
  -4  -2   3 32945.1 894.847  10
  -4   2   3 32389.1 877.347  10
  -4  -2   2 9587.43 490.789  10
  -4   2   2 9622.45 477.214  10
  -4  -2   1 95.1122 99.1399  10
  -4   2   1 357.126 137.932  10
  -4  -2   0 326.266 129.836  10
  -4   2   0 121.982 109.151  10
  -4  -2  -1 7966.97 440.314  10
  -4   2  -1 6984.36 441.289  10
  -4   2  -2 201.142 131.457  10
  -4  -2  -2 2590.48 372.876  10
   4   2   3 22797.2 768.389  14
  -4  -2  -3 24115.5 778.272  10
  -4   2  -3 22830.3 793.894  10
   4   2   4 33663.8 935.791  14
  -4  -2  -4 35996.1 959.613  10
  -4   2  -4 34411.4 966.085  10
  -4  -2  -5 779.059 193.177  10
  -4   2  -5 715.886 218.792  10
   4   2   5 716.942 179.250  14
   4  -2   6 9808.55 478.931  14
   4   2   6 8890.25 495.092  14
  -4  -2  -6 9951.36 517.398  10
  -4   2  -6 9590.59 526.991  10
   4  -2   7 26269.8 775.340  14
   4   2   7 25059.4 794.348  14
  -4   2  -7 25637.8 844.582  10
   4  -2   8 5211.10 353.272  14
   4   2   8 4604.05 391.806  14
  -4  -2  -8 5626.96 409.446  10
  -4   2  -8 5082.36 391.918  10
   4  -2   9 3224.31 268.791  14
   4   2   9 3722.41 319.372  14
  -4  -2  -9 3443.45 300.637  10
  -4   2  -9 3172.29 306.909  10
  -4  -2 -10 302.328 127.881  10
  -4   2 -10 221.554 156.721  10
   4  -2  10 305.604 113.326  14
   4   2  10 586.254 163.078  14
   4  -2  11 1309.44 182.751  14
   4   2  11 1276.99 202.397  14
  -4  -2 -11 1159.11 173.978  10
  -4   2 -11 1461.74 243.697  10
   4  -2  12 27120.5 641.590  14
   4   2  12 27081.5 695.838  14
  -4  -2 -12 25369.1 628.073  10
  -4   2 -12 26106.0 690.502  10
   4  -2  13 2186.38 174.859  14
  -4  -2 -13 2020.22 172.841  10
  -4   2 -13 2042.70 193.909  10
  -4   2 -14 777.521 109.672  10
   4   2  14 865.224 119.537  14
  -4   3  18 21830.8 494.308  13
  -4  -3  18 21838.7 528.931  13
  -4  -3  17 4748.16 239.255  16
  -4   3  17 4535.93 258.995  13
  -4  -3  17 4977.00 291.613  11
  -4  -3  16 11861.9 419.998  16
  -4  -3  16 11633.1 477.147  11
  -4   3  15 4255.95 291.978  11
  -4  -3  15 4208.98 320.295  11
  -4   3  14 773.025 159.443  11
  -4  -3  14 886.928 190.534  11
  -4   3  13 248.205 118.073  11
  -4  -3  13 115.840 146.844  11
  -4   3  12 93565.8 1542.74  11
  -4  -3  12 85610.7 1562.72  11
  -4   3  11 23487.4 812.276  11
  -4  -3  11 23641.0 851.350  11
  -4   3  10 17132.2 701.054  11
  -4  -3  10 15322.7 681.917  11
  -4   3   9 32925.3 960.852  11
  -4  -3   9 31386.7 952.161  11
  -4   3   8 10621.6 500.562  15
  -4   3   8 10159.8 527.452  11
  -4  -3   8 10078.6 539.899  11
  -4   3   7 1915.95 229.568  15
  -4   3   7 2293.28 262.542  11
  -4   3   7 2537.78 262.314  10
  -4   3   6 33359.3 896.356  15
  -4   3   6 31544.1 882.191  10
  -4  -3   5 56.5755 143.560  10
  -4   3   5-111.287 133.935  10
  -4   3   5 164.815 121.399  15
  -4  -3   4 96657.9 1541.84  10
  -4   3   4 98240.4 1519.34  10
  -4  -3   3 409.128 196.672  10
  -4   3   3 173.038 109.737  10
  -4  -3   2 7218.96 419.822  10
  -4   3   2 6564.53 392.820  10
  -4  -3   1 314.776 137.965  10
  -4   3   1 72.4476 103.003  10
  -4  -3   0 450.397 144.627  10
  -4   3   0 283.168 112.268  10
  -4  -3  -1 5685.63 429.948  10
  -4   3  -1 4853.22 362.198  10
  -4  -3  -2 66397.2 1261.12  10
  -4   3  -2 62173.6 1269.48  10
  -4   3  -3 1358.16 225.294  10
   4   3   3 1490.07 235.254  14
  -4  -3  -3 2089.62 270.981  10
   4   3   4 5212.16 388.676  14
  -4  -3  -4 5144.05 376.454  10
  -4   3  -4 4885.98 389.735  10
  -4  -3  -5 541.407 207.162  10
  -4   3  -5 362.125 172.434  10
   4   3   5 745.489 195.574  14
   4   3   6 4065.21 343.351  14
  -4  -3  -6 4107.47 338.656  10
  -4   3  -6 3750.08 343.476  10
   4   3   7 1724.10 284.324  14
  -4  -3  -7 2101.62 302.699  10
   4   3   8 20873.8 724.985  14
  -4  -3  -8 21374.2 713.843  10
  -4   3  -8 21052.4 749.408  10
   4   3   9 5497.95 377.152  14
  -4  -3  -9 4940.91 345.566  10
  -4   3  -9 4987.51 375.588  10
   4   3  10 2966.31 284.613  14
  -4  -3 -10 2854.02 258.555  10
  -4   3 -10 2818.64 284.193  10
  -4  -3 -11 890.025 145.338  10
  -4   3 -11 1059.84 209.984  10
   4   3  11 905.219 180.845  14
   4   3  12 1165.11 208.161  14
  -4  -3 -12 1061.93 148.867  10
  -4   3 -12 1195.94 184.394  10
   4   3  13 12383.5 431.434  14
  -4   3 -13 10541.3 401.831  10
   4   3  14 1551.80 154.397  14
  -4   3 -14 1265.67 131.763  10
  -4  -4  18 7148.46 303.068  13
  -4  -4  17 23766.4 532.698  16
  -4   4  17 23552.5 551.198  13
  -4  -4  17 25278.9 633.585  11
  -4  -4  16 8904.44 371.554  16
  -4   4  16 8199.17 359.035  13
  -4  -4  16 8892.97 415.272  11
  -4  -4  15 4416.50 324.282  11
  -4  -4  14 546.563 172.364  11
  -4  -4  13 8807.14 495.489  11
  -4   4  12 3773.46 281.678  15
  -4  -4  12 3480.55 349.455  11
  -4   4  11 76898.8 1264.48  15
  -4  -4  11 67365.3 1403.20  11
  -4   4  10 3028.64 271.881  15
  -4   4  10 2970.25 290.432  11
  -4  -4  10 2491.05 300.631  11
  -4   4   9 15239.6 596.297  15
  -4   4   9 15287.9 643.335  11
  -4  -4   9 13403.9 638.311  11
  -4   4   8 5396.18 365.057  15
  -4   4   8 5572.60 385.223  11
  -4  -4   8 5103.67 394.197  11
  -4   4   7 16206.5 632.457  15
  -4   4   7 16106.9 643.340  11
  -4  -4   7 14852.2 639.953  11
  -4   4   6 60.8199 105.249  15
  -4  -4   6-58.5187 112.798  10
  -4   4   5 22978.8 751.435  15
  -4  -4   5 21766.4 757.432  10
  -4   4   5 23485.4 744.011  10
  -4   4   4 27456.6 808.512  15
  -4  -4   4 25976.3 818.196  10
  -4   4   4 26970.9 791.105  10
  -4  -4   3 27089.6 818.106  10
  -4   4   3 27786.0 807.380  10
  -4  -4   2 14021.0 577.616  10
  -4   4   2 13607.4 566.252  10
  -4  -4   1 3388.38 303.675  10
  -4   4   1 2591.34 262.465  10
  -4  -4   0 19666.9 690.165  10
  -4   4   0 19195.0 685.423  10
  -4  -4  -1 78948.1 1364.29  10
  -4   4  -1 78734.7 1408.08  10
  -4  -4  -2 29713.5 847.800  10
  -4   4  -2 28379.0 870.964  10
  -4  -4  -3 15473.1 615.741  10
  -4   4  -3 14780.7 645.811  10
  -4  -4  -4 353.811 143.230  10
  -4   4  -4 384.630 177.944  10
   4   4   4 306.261 153.733  14
   4   4   5 15719.0 644.210  14
  -4  -4  -5 16725.9 638.325  10
  -4   4  -5 15257.1 653.213  10
  -4  -4  -6 1303.22 203.903  10
  -4   4  -6 820.016 199.168  10
   4   4   6 1308.16 223.250  14
   4   4   7 25632.8 818.501  14
  -4   4  -7 24845.2 828.153  10
   4   4   8 4192.76 355.716  14
  -4  -4  -8 4134.44 324.342  10
  -4   4  -8 4087.26 351.572  10
   4   4   9 7176.74 430.969  14
  -4  -4  -9 6759.79 381.852  10
  -4   4  -9 7520.24 449.653  10
   4   4  10 5980.46 377.647  14
  -4  -4 -10 5416.11 320.222  10
  -4   4 -10 5342.06 382.435  10
   4   4  11 3056.32 279.399  14
  -4   4 -11 3128.27 293.235  10
   4   4  12 14765.0 518.669  14
  -4   4 -12 13529.8 500.230  10
   4   4  13 1428.30 169.055  14
  -4   4 -13 1378.62 168.439  10
   4   4  14 6192.59 279.006  14
  -4   4 -14 5706.17 256.760  10
  -4  -5  18 11812.9 372.000  13
  -4  -5  17 17548.3 460.416  16
  -4   5  17 17408.1 445.007  13
  -4  -5  17 18459.6 528.977  11
  -4  -5  16 999.553 147.689  16
  -4   5  16 712.811 117.872  13
  -4  -5  16 868.294 160.026  11
  -4   5  15 20109.1 566.574  13
  -4  -5  15 21050.2 658.372  11
  -4  -5  14 1072.89 198.411  11
  -4   5  13 11991.2 476.792  15
  -4  -5  13 12194.3 567.052  11
  -4   5  12 22295.3 674.826  15
  -4  -5  12 21908.7 793.148  11
  -4   5  11 6757.90 382.644  15
  -4  -5  11 6092.80 442.149  11
  -4   5  10 12134.1 528.334  15
  -4  -5  10 10975.9 576.921  11
  -4   5   9 74604.3 1325.09  15
  -4  -5   9 73027.8 1437.68  11
  -4   5   8 4882.51 357.400  15
  -4  -5   8 5435.35 409.599  11
  -4   5   7 11513.3 541.946  15
  -4  -5   7 11704.7 577.034  11
  -4   5   6 22131.9 743.314  15
  -4   5   5 2979.14 285.555  15
  -4  -5   5 2791.99 284.026  10
  -4   5   4 3243.88 286.277  15
  -4  -5   4 2940.30 287.175  10
  -4   5   4 2886.55 268.980  10
  -4  -5   3 4636.53 346.862  10
  -4   5   3 4378.08 326.358  10
  -4  -5   2 1949.80 240.424  10
  -4   5   2 1774.69 208.304  10
  -4  -5   1 106989. 1594.76  10
  -4   5   1 103759. 1561.88  10
  -4  -5   0 16213.0 629.140  10
  -4   5   0 15814.9 631.226  10
  -4  -5  -1 5337.36 368.323  10
  -4   5  -1 5401.55 384.183  10
  -4  -5  -2 19186.6 680.851  10
  -4   5  -2 18335.3 697.983  10
  -4  -5  -3 3282.89 290.165  10
  -4   5  -3 3431.40 327.588  10
   4   5   4 2479.76 284.366  14
  -4  -5  -4 2613.04 263.248  10
  -4   5  -4 2441.66 279.574  10
  -4  -5  -5 434.376 133.024  10
  -4   5  -5 349.452 162.165  10
   4   5   5 337.345 164.376  14
  -4  -5  -6 452.178 162.768  10
  -4   5  -6 259.785 173.167  10
   4   5   6 455.952 186.314  14
   4   5   7 36510.1 958.489  14
  -4  -5  -7 36654.8 904.732  10
  -4   5  -7 35292.4 966.016  10
   4   5   8 19498.8 703.623  14
  -4  -5  -8 20485.8 653.340  10
   4   5   9 19629.1 681.901  14
  -4  -5  -9 19888.4 612.297  10
  -4   5  -9 17896.2 676.161  10
  -4   5 -10 521.498 178.245  10
   4   5  10 366.478 147.684  14
   4   5  11 14262.8 540.572  14
  -4   5 -11 13387.9 529.342  10
   4   5  12 3885.24 279.881  14
  -4   5 -12 3440.54 266.965  10
   4   5  13 8635.82 360.931  14
  -4   5 -13 8643.09 353.533  10
  -4   5 -14 560.417 93.5531  10
   4   5  14 504.484 97.7736  14
  -4  -6  17 15556.3 432.269  16
  -4  -6  17 16330.1 484.182  11
  -4  -6  16 35043.9 724.597  16
  -4  -6  16 36510.6 789.488  11
  -4   6  15 17476.8 445.901  15
  -4  -6  15 18070.2 598.976  11
  -4   6  14 21312.8 584.155  15
  -4  -6  14 20672.9 679.423  11
  -4   6  13 1220.69 172.228  15
  -4  -6  13 1303.06 225.405  11
  -4   6  12 18785.3 614.340  15
  -4  -6  12 19053.9 724.804  11
  -4   6  11 780.694 146.068  15
  -4  -6  11 549.450 183.274  11
  -4   6  10 957.071 176.283  15
  -4  -6  10 0.37537 147.907  11
  -4   6   9 6117.59 391.125  15
  -4  -6   9 6010.58 437.208  11
  -4   6   8 113785. 1656.89  15
  -4  -6   8 112306. 1748.04  11
  -4   6   7 124.783 113.589  15
  -4  -6   7 632.736 167.706  11
  -4   6   6 976.390 182.981  15
  -4   6   5 607.351 170.111  15
  -4  -6   5 250.779 141.457  10
  -4  -6   4 28.0511 120.869  10
  -4   6   4 109.575 126.145  15
  -4  -6   3 6328.71 398.900  10
  -4  -6   2 40583.5 995.736  10
  -4   6   2 41043.0 963.510  10
  -4  -6   1 2538.50 265.953  10
  -4   6   1 2849.22 271.205  10
  -4  -6   0 39010.6 965.251  10
  -4   6   0 37671.4 950.252  10
  -4  -6  -1 5755.24 377.516  10
  -4   6  -1 5399.89 380.361  10
  -4  -6  -2 493.300 147.301  10
  -4   6  -2 412.374 151.361  10
  -4  -6  -3 4712.86 340.286  10
  -4   6  -3 4347.30 361.214  10
  -4  -6  -4 871.124 160.483  10
  -4   6  -4 465.906 162.057  10
  -4  -6  -5 530.706 139.081  10
  -4   6  -5 450.831 172.840  10
   4   6   5 665.162 178.729  14
   4   6   6 43669.3 1059.37  14
  -4  -6  -6 45430.8 999.499  10
   4   6   7 3369.53 330.525  14
  -4  -6  -7 3455.83 282.841  10
  -4   6  -7 3172.33 322.322  10
   4   6   8 1890.36 243.614  14
  -4  -6  -8 1723.57 195.543  10
  -4   6  -8 1767.88 259.069  10
   4   6   9 5630.49 384.546  14
  -4   6  -9 5163.95 381.153  10
   4   6  10 7777.41 423.373  14
  -4   6 -10 7796.69 425.330  10
   4   6  11 5364.86 335.917  14
  -4   6 -11 5222.63 336.285  10
   4   6  12 12936.0 467.408  14
  -4   6 -12 12247.1 455.655  10
  -4   6 -13 47.7551 85.1757  10
   4   6  13 50.2912 87.8934  14
  -4  -7  17 28747.5 569.936  16
  -4  -7  16 4563.00 267.025  16
  -4  -7  16 4919.01 289.658  11
  -4   7  15 19513.8 466.675  15
  -4  -7  15 18980.5 594.796  11
  -4   7  14 2138.37 228.052  15
  -4  -7  14 406.697 145.597  11
  -4   7  13 13928.3 511.280  15
  -4  -7  13 14340.3 585.930  11
  -4   7  12 6220.51 362.887  15
  -4  -7  12 6117.70 418.926  11
  -4   7  11 6164.74 368.256  15
  -4  -7  11 5776.13 417.613  11
  -4   7  10 1231.89 182.497  15
  -4  -7  10 1011.91 202.064  11
  -4   7   9 82481.3 1401.78  15
  -4  -7   9 80616.4 1489.63  11
  -4   7   8 1947.52 253.733  15
  -4  -7   8 2702.51 302.423  11
  -4   7   7 11151.7 536.734  15
  -4  -7   7 10918.1 550.213  11
  -4   7   6 15945.8 630.958  15
  -4   7   5 1153.41 208.183  15
  -4   7   4 8082.54 460.034  15
  -4  -7   4 7895.77 462.834  10
  -4   7   3 7972.58 444.047  15
  -4  -7   3 7457.19 442.607  10
  -4  -7   2 437.108 147.221  10
  -4  -7   1 30608.0 866.743  10
  -4   7   1 31168.1 840.737  10
  -4  -7   0 1764.61 224.356  10
  -4   7   0 1866.12 225.686  10
  -4  -7  -1 1161.72 185.459  10
  -4   7  -1 1167.11 192.247  10
  -4  -7  -2 7669.20 435.139  10
  -4   7  -2 7479.18 452.087  10
  -4  -7  -3 1158.70 196.656  10
  -4   7  -3 1441.18 227.971  10
  -4  -7  -4 1753.44 213.554  10
  -4   7  -4 1859.53 247.336  10
   4   7   5 10659.3 501.429  12
  -4  -7  -5 10691.5 486.339  10
  -4   7  -5 10169.7 520.899  10
   4   7   6 10461.4 520.324  14
  -4  -7  -6 10403.3 471.560  10
  -4   7  -6 9322.79 510.155  10
   4   7   7 16274.5 634.432  14
  -4   7  -7 14556.6 608.625  10
  -4   7  -8 111.358 141.083  10
   4   7   8 45.7275 136.186  14
   4   7   9 1724.41 233.491  14
  -4   7  -9 1630.00 234.393  10
   4   7  10 1283.45 198.627  14
  -4   7 -10 1521.41 210.864  10
   4   7  11 3022.61 250.941  14
  -4   7 -11 2955.70 253.460  10
  -4   7 -12 445.932 125.732  10
   4   7  12 344.969 116.322  14
  -4   7 -13 154.330 86.1312  10
   4   7  13 239.846 79.9535  12
  -4  -8  17 24272.3 505.183  16
  -4  -8  16 4774.49 262.310  16
  -4  -8  16 5138.39 282.534  11
  -4   8  15 9045.06 322.206  15
  -4  -8  15 4494.43 292.271  11
  -4   8  14 5701.53 315.610  15
  -4  -8  14 3921.62 283.783  11
  -4   8  13 29130.6 734.960  15
  -4  -8  13 28706.0 796.582  11
  -4   8  12 7027.78 382.494  15
  -4  -8  12 6243.29 403.912  11
  -4   8  11 13682.9 534.110  15
  -4  -8  11 13745.3 611.997  11
  -4   8  10 13057.7 554.805  15
  -4  -8  10 13958.9 617.110  11
  -4   8   9 1267.33 218.815  15
  -4  -8   9 1323.49 225.795  11
  -4   8   8 52585.2 1129.04  15
  -4  -8   8 54470.5 1203.88  11
  -4   8   7 131.652 133.796  15
  -4  -8   7 158.421 136.538  11
  -4   8   6 1614.38 228.984  15
  -4  -8   6 1439.29 235.714  11
  -4   8   5 36239.4 962.849  15
  -4   8   4 9893.32 506.373  15
  -4   8   3 19810.5 702.918  15
  -4  -8   3 21575.8 741.212  10
  -4  -8   2 55303.3 1179.32  10
  -4  -8   1 1718.63 227.366  10
  -4  -8   0 1968.63 228.000  10
  -4  -8  -1 24977.4 774.021  10
  -4   8  -1 25028.9 772.839  10
  -4  -8  -2 6307.79 399.853  10
  -4   8  -2 6118.15 401.854  10
   4   8   3 24487.0 759.281  12
  -4  -8  -3 24650.2 749.559  10
  -4   8  -3 23096.2 768.951  10
   4   8   4 4197.45 321.623  12
  -4  -8  -4 4462.45 316.002  10
  -4   8  -4 3850.68 324.794  10
  -4  -8  -5 74.9605 93.7786  10
  -4   8  -5 204.973 124.734  10
   4   8   5 278.538 113.876  12
   4   8   6 31838.2 864.509  12
  -4   8  -6 28105.1 833.974  10
   4   8   7 3147.93 304.952  14
  -4   8  -7 3283.92 305.230  10
   4   8   8 6208.25 405.101  14
  -4   8  -8 5860.19 379.778  10
   4   8   9 2673.45 266.586  14
  -4   8  -9 2921.44 270.816  10
  -4   8 -10 578.673 154.610  10
   4   8  10 641.772 156.885  14
  -4   8 -11 2856.63 243.015  10
  -4   8 -12 41.9132 85.5470  10
   4   8  12 74.3928 79.0745  12
  -4   8 -13 31.5426 66.7218  10
  -4  -9  16 15060.1 439.159  16
  -4  -9  16 15039.0 441.678  11
  -4   9  15 7029.31 285.476  15
  -4  -9  15 1092.52 154.197  11
  -4   9  14 2589.18 237.680  15
  -4  -9  14 236.117 106.300  11
  -4   9  13 242.848 138.810  15
  -4  -9  13 279.506 133.388  11
  -4   9  12 45888.6 950.341  15
  -4  -9  12 44300.1 994.261  11
  -4   9  11 309.233 134.677  15
  -4  -9  11 232.266 129.651  11
  -4   9  10 12584.8 536.474  15
  -4  -9  10 12182.1 565.858  11
  -4   9   9 11573.7 514.591  15
  -4  -9   9 10779.5 537.897  11
  -4   9   8 5346.33 371.822  15
  -4  -9   8 4349.40 356.550  11
  -4   9   7 6607.03 406.678  15
  -4  -9   7 5580.91 396.334  11
  -4   9   6 30821.9 875.348  15
  -4  -9   6 29555.3 876.940  11
  -4   9   5 6435.01 421.346  15
  -4   9   4 44432.8 1061.97  15
  -4   9   3 761.248 176.108  15
  -4   9   2 2631.15 278.635  15
  -4  -9   2 2618.88 267.033  10
  -4  -9   1 12592.8 554.877  10
  -4  -9   0 93.3840 112.546  10
  -4  -9  -1 2103.92 230.891  10
   4   9   2 105614. 1574.76  12
  -4  -9  -2 105791. 1546.49  10
  -4   9  -2 103308. 1552.34  10
  -4  -9  -3 199.394 117.479  10
  -4   9  -3 217.857 141.782  10
   4   9   3 215.115 133.275  12
   4   9   4 24360.6 760.158  12
  -4   9  -4 22376.2 745.945  10
  -4   9  -5 58.2672 121.180  10
   4   9   5-136.492 144.325  12
   4   9   6 10978.8 512.971  12
  -4   9  -6 10558.1 505.369  10
   4   9   7 13463.7 550.618  12
  -4   9  -7 13168.5 552.295  10
   4   9   8 7448.90 399.916  12
  -4   9  -8 6881.64 402.187  10
  -4   9  -9 139.631 127.805  10
   4   9   9 92.0559 98.9797  12
   4   9  10 7070.68 359.072  12
  -4   9 -10 6862.39 360.811  10
   4   9  11 2045.63 190.999  12
  -4   9 -11 1990.48 193.627  10
  -4   9 -12 65.5963 78.1471  10
   4   9  12 62.3560 71.8659  12
  -4 -10  16 47.8987 62.7181  16
  -4  10  15 8612.07 307.063  15
  -4 -10  15 2855.18 209.499  11
  -4  10  14 10052.3 376.280  15
  -4 -10  14 6799.92 335.256  11
  -4  10  13 22166.1 613.123  15
  -4 -10  13 21897.7 634.665  11
  -4  10  12 1421.00 193.432  15
  -4 -10  12 1327.10 192.800  11
  -4  10  11 25780.8 721.215  15
  -4 -10  11 25151.6 756.046  11
  -4  10  10 1761.09 212.565  15
  -4 -10  10 582.975 153.260  11
  -4  10   9 5523.89 375.119  15
  -4 -10   9 5117.94 373.152  11
  -4  10   8 2532.96 271.207  15
  -4 -10   8 2487.99 273.668  11
  -4  10   7 4409.35 341.053  15
  -4 -10   7 4412.21 348.008  11
  -4  10   6 29028.6 843.307  15
  -4 -10   6 29075.0 855.920  11
  -4  10   5 28044.4 848.899  15
  -4 -10   5 29008.9 857.036  11
  -4  10   4 6640.76 422.696  15
  -4  10   3 7836.78 435.803  15
  -4  10   2 91.9401 124.526  15
  -4  10   1 900.292 180.359  15
  -4 -10   0-49.1256 125.989  10
   4  10   0 107.747 111.454  12
   4  10   1 9484.02 477.143  12
  -4 -10  -1 9509.17 466.319  10
   4  10   2 1877.37 244.964  12
  -4 -10  -2 2073.42 236.950  10
   4  10   3 22980.5 742.211  12
  -4  10  -3 22503.2 712.128  10
   4  10   4 14357.0 590.278  12
  -4  10  -4 13968.1 566.671  10
   4  10   5 6386.69 394.680  12
  -4  10  -5 6925.62 405.900  10
   4  10   6 1399.90 198.001  12
  -4  10  -6 1657.09 213.676  10
   4  10   7 4603.66 321.127  12
  -4  10  -7 4739.83 327.861  10
  -4  10  -8 45.3367 109.430  10
   4  10   8 23.1767 99.5900  12
   4  10   9 7793.53 385.711  12
  -4  10  -9 7150.48 366.815  10
  -4  10 -10 91.9551 97.3170  10
   4  10  10 99.9908 93.6986  12
   4  10  11 5433.10 284.135  12
  -4  10 -11 5644.89 284.864  10
   4  10  12 4090.43 221.045  12
  -4  10 -12 4150.67 222.873  10
  -4 -11  16 5465.17 233.213  16
  -4 -11  15 34844.7 660.023  16
  -4 -11  15 34814.1 625.882  11
  -4  11  14 4757.82 272.608  15
  -4 -11  14 865.915 125.474  11
  -4  11  13 7646.95 364.368  15
  -4 -11  13 6482.54 325.747  11
  -4  11  12 30396.6 743.431  15
  -4 -11  12 30130.0 749.623  11
  -4  11  11 238.046 124.949  15
  -4 -11  11 225.697 112.485  11
  -4  11  10 22818.3 690.230  15
  -4 -11  10 21635.9 705.516  11
  -4  11   9 6397.17 380.054  15
  -4 -11   9 5759.91 380.251  11
  -4  11   8 14171.7 578.399  15
  -4 -11   8 13908.9 587.087  11
  -4  11   7 31376.5 860.870  15
  -4 -11   7 31836.7 884.045  11
  -4  11   6 39702.1 975.822  15
  -4 -11   6 40100.2 988.219  11
  -4  11   5 3643.45 316.163  15
  -4 -11   5 3816.85 315.586  11
  -4  11   4 38972.5 972.958  15
  -4 -11   4 41250.3 991.570  11
  -4  11   3 18279.4 670.171  15
  -4  11   2 1155.56 199.832  15
   4  11  -2 1347.53 190.740  12
  -4  11   1 7503.90 415.792  15
   4  11  -1 7589.72 432.672  12
  -4  11   0 2684.99 267.827  15
   4  11   0 3485.50 296.193  12
   4  11   1 643.650 148.017  12
   4  11   2 93061.9 1482.59  12
   4  11   3 12530.5 548.490  12
   4  11   4 1581.06 221.431  12
   4  11   5 17682.2 633.086  12
  -4  11  -5 17512.4 602.648  10
   4  11   6 1667.59 200.932  12
  -4  11  -6 2201.74 234.294  10
  -4  11  -7 936.273 165.006  10
   4  11   7 1003.08 163.145  12
   4  11   8 2106.88 219.783  12
  -4  11  -8 1958.64 206.675  10
   4  11   9 3949.31 269.815  12
  -4  11  -9 3931.57 262.310  10
   4  11  10 7535.68 346.888  12
  -4  11 -10 7541.06 333.165  10
   4  11  11 4657.75 253.375  12
  -4  11 -11 4740.16 244.068  10
  -4 -12  15 2467.58 172.152  16
  -4  12  14 29194.3 555.343  15
  -4 -12  14 27063.3 550.510  11
  -4  12  13 22233.9 569.425  15
  -4 -12  13 19544.6 522.409  11
  -4  12  12 1058.13 162.757  15
  -4 -12  12 613.956 121.423  11
  -4  12  11 2065.34 231.274  15
  -4 -12  11 1711.63 192.463  11
  -4  12  10 2107.19 224.573  15
  -4 -12  10 1796.44 202.945  11
  -4  12   9 1853.69 228.541  15
  -4 -12   9 1728.34 209.449  11
  -4  12   8 13087.3 543.422  15
  -4 -12   8 12137.6 528.419  11
  -4  12   7 4342.42 336.940  15
  -4 -12   7 4411.62 327.964  11
  -4  12   6 28827.3 809.691  15
  -4 -12   6 30284.2 832.963  11
  -4  12   5 4812.28 359.560  15
  -4 -12   5 5539.66 360.588  11
  -4  12   4 14880.6 596.195  15
   4  12  -4 16085.6 592.791  12
  -4 -12   4 15717.3 596.571  11
  -4  12   3 890.576 190.680  15
   4  12  -3 818.099 166.343  12
  -4 -12   3 840.129 160.942  11
  -4  12   2 13767.9 583.608  15
   4  12  -2 15913.2 595.855  12
  -4  12   1 3073.17 269.203  15
   4  12  -1 3735.06 304.257  12
  -4  12   0 42.3977 112.075  15
   4  12   0-127.421 136.005  12
  -4  12  -1 8447.64 431.850  15
   4  12   1 9434.40 478.276  12
  -4  12  -2 1085.80 186.068  15
   4  12   2 991.716 182.282  12
   4  12   3 2742.10 264.430  12
   4  12   4 63045.4 1173.31  12
   4  12   5 173.344 121.567  12
  -4  12  -6 211.988 105.704  10
   4  12   6 238.975 112.823  12
  -4  12  -7 402.762 116.171  10
   4  12   7 97.3119 103.543  12
   4  12   8 1160.72 167.136  12
  -4  12  -8 1363.86 163.344  10
  -4  12  -9 674.439 123.646  10
   4  12   9 666.033 130.996  12
   4  12  10 1140.63 141.120  12
  -4  12 -10 914.709 119.993  10
   4  12  11 3662.75 211.306  12
  -4  13  14 6490.57 255.534  15
  -4  13  13 25592.4 561.458  15
  -4  13  12 854.769 169.882  15
  -4 -13  12 101.277 68.6290  11
  -4  13  11 14027.6 493.286  15
  -4 -13  11 13747.0 454.960  11
  -4  13  10 23549.8 660.994  15
  -4 -13  10 23187.4 622.452  11
  -4  13   9 5011.15 325.201  15
  -4 -13   9 5137.07 307.401  11
  -4  13   8 13367.0 538.748  15
  -4 -13   8 13781.3 525.930  11
  -4  13   7 17932.8 616.956  15
  -4  13   6 843.251 183.227  15
  -4  13   5 572.485 157.224  15
   4  13  -5 388.125 117.809  12
  -4  13   4 656.161 166.404  15
   4  13  -4 584.014 142.464  12
  -4  13   3 8846.35 451.056  15
   4  13  -3 9618.90 465.828  12
  -4  13   2 2320.45 261.303  15
   4  13  -2 2777.45 269.483  12
  -4  13   1 20092.0 659.934  15
   4  13  -1 20959.5 695.743  12
  -4  13   0 690.607 165.245  15
   4  13   0 923.432 167.222  12
  -4  13  -1 426.070 143.990  15
   4  13   1 179.818 109.964  12
  -4  13  -2 182.025 115.339  15
   4  13   2 165.881 107.865  12
  -4  13  -3 3272.06 254.623  15
   4  13   3 3079.92 274.525  12
  -4  13  -4 9276.72 407.079  15
   4  13   4 10420.7 473.850  12
  -4  13  -5 7600.89 361.643  15
   4  13   5 8971.66 430.693  12
  -4  13  -6 2226.56 191.049  15
   4  13   6 3251.91 261.326  12
  -4  13  -7 1934.96 168.591  15
   4  13   7 2162.13 214.091  12
   4  13   8 4212.27 276.872  12
  -4  13  -9 26.0248 55.9966  10
   4  13   9 41.1147 80.0218  12
   4  13  10 2744.93 192.770  12
  -4  14  13 6855.55 278.481  15
  -4  14  12 1772.97 198.766  15
  -4  14  11 24733.9 617.328  15
  -4  14  10 1320.85 180.574  15
  -4  14   9 2458.76 225.902  15
  -4  14   8 21673.8 636.464  15
  -4  14   7 290.346 129.830  15
  -4  14   6 12225.0 503.412  15
   4  14  -6 12370.6 483.467  12
  -4  14   5 6.92209 122.756  15
   4  14  -5 227.899 96.3754  12
  -4  14   4 7995.15 408.202  15
   4  14  -4 7620.87 408.478  12
  -4  14   3 32949.5 831.457  15
   4  14  -3 34147.9 849.531  12
  -4  14   2 11482.7 501.646  15
   4  14  -2 11844.7 513.593  12
  -4  14   1 1315.98 179.341  15
   4  14  -1 1268.98 185.710  12
  -4  14   0 19614.1 638.229  15
   4  14   0 20507.6 669.480  12
  -4  14  -1 78474.4 1237.96  15
   4  14   1 84692.7 1356.18  12
  -4  14  -2 17971.6 581.354  15
   4  14   2 19384.9 650.760  12
  -4  14  -3 2096.57 202.289  15
   4  14   3 2654.72 252.098  12
  -4  14  -4 10111.4 409.985  15
   4  14   4 11874.7 494.641  12
  -4  14  -5 4464.72 267.219  15
   4  14   5 5315.40 330.073  12
  -4  14  -6 5600.60 270.096  15
   4  14   6 6439.21 347.289  12
   4  14   7 210.372 103.103  12
   4  14   8 61.4845 85.4892  12
   4  14   9 10520.4 373.653  12
  -4  15  13 7188.98 249.701  15
  -4  15  12 16849.8 429.123  15
  -4  15  11 1595.38 188.806  15
  -4  15  10 21129.5 564.547  15
  -4  15   9 2372.71 208.930  15
  -4  15   8 371.540 120.084  15
  -4  15   7 13585.5 504.013  15
   4  15  -7 13474.6 464.993   6
  -4  15   6 24055.2 664.524  15
  -4  15   5 84.4697 106.275  15
   4  15  -5 149.354 92.6262  12
  -4  15   4 644.283 139.814  15
   4  15  -4 664.647 134.087  12
  -4  15   3 10954.4 466.513  15
   4  15  -3 12059.8 492.379  12
  -4  15   2 9796.06 437.376  15
   4  15  -2 10744.1 468.329  12
  -4  15   1 260.120 107.531  15
   4  15  -1 556.350 142.506  12
  -4  15   0 40116.4 865.411  15
   4  15   0 42585.0 915.179  12
  -4  15  -1 13292.4 489.174  15
   4  15   1 13869.0 537.140  12
  -4  15  -2 23777.6 633.345  15
   4  15   2 25867.0 718.605  12
  -4  15  -3 781.156 133.484  15
   4  15   3 926.480 170.878  12
  -4  15  -4 176.678 84.6192  15
   4  15   4 248.173 131.794  12
   4  15   5 11083.2 449.255  12
   4  15   6 1529.02 182.582  12
   4  15   7 872.715 138.906  12
   4  15   8 17326.3 481.132  12
   4  15   9 78.4374 65.8794  12
  -4  16  12 5035.59 216.008  15
  -4  16  11 30893.5 578.229  15
  -4  16  10 673.958 137.351  15
  -4  16   9 12788.5 428.711  15
  -4  16   8 1829.14 180.392  15
  -4  16   7 17521.5 521.279  15
   4  16  -7 17232.3 495.980   6
  -4  16   6 512.176 124.751  15
  -4  16   5 8016.49 372.677  15
   4  16  -5 8577.01 383.573  12
  -4  16   4 1898.24 193.853  15
   4  16  -4 1856.41 194.094  12
  -4  16   3 6955.03 350.505  15
   4  16  -3 7746.46 384.174  12
  -4  16   2-49.5509 105.872  15
   4  16  -2 15.7943 94.9277  12
  -4  16   1 868.183 136.185  15
   4  16  -1 1055.50 169.474  12
  -4  16   0 54.8592 92.0800  15
   4  16   0 299.993 122.256  12
  -4  16  -1 21065.2 570.294  15
   4  16   1 23186.3 648.590  12
  -4  16  -2 1595.81 160.688  15
   4  16   2 1933.01 210.411  12
   4  16   3 5699.61 330.238  12
   4  16   4 7171.09 362.300  12
   4  16   5 4536.16 284.563  12
   4  16   6 1022.85 140.973  12
   4  16   7 7909.58 327.629  12
   4  16   8 410.081 91.4845  12
  -4  17  10 21917.3 468.218  15
  -4  17   9 10053.5 346.109  15
  -4  17   8 6244.78 284.794  15
   4  17  -8 6100.65 257.092   6
  -4  17   7 1828.65 166.991  15
   4  17  -7 1793.88 161.316   6
  -4  17   6 6308.84 302.566  15
   4  17  -6 6386.19 306.053   6
  -4  17   5 562.635 111.072  15
  -4  17   4 12788.5 429.578  15
   4  17  -4 12927.6 457.978  12
  -4  17   3 3452.37 230.391  15
   4  17  -3 3496.87 251.707  12
  -4  17   2 3913.31 245.493  15
   4  17  -2 4586.13 288.684  12
  -4  17   1 950.634 130.043  15
   4  17  -1 767.036 139.487  12
  -4  17   0 1620.15 152.607  15
   4  17   0 1725.91 191.562  12
   4  17   1 260.862 104.825  12
   4  17   2 3170.27 239.961  12
   4  17   3 462.990 126.406  12
   4  17   4 776.134 132.163  12
   4  17   5 2835.49 207.917  12
   4  17   6 8737.40 332.150  12
  -4  18   8 3900.34 200.381  15
  -4  18   7 5864.64 253.747  15
   4  18  -7 5716.06 245.101   6
  -4  18   6 9161.78 324.520  15
   4  18  -6 9317.87 334.774   6
  -4  18   5-120.365 72.1142  15
   4  18  -5-34.6110 71.7200   6
  -4  18   4 34.8083 63.9958  15
   4  18  -4-3.67918 71.8530  12
  -4  18   3 18664.5 464.401  15
   4  18  -3 20329.2 544.373  12
  -4  18   2 33319.7 612.231  15
   4  18  -2 38341.8 757.724  12
   4  18  -1 78.3506 89.0317  12
   4  18   0 40.7960 80.4846  12
   4  18   1 1375.06 159.833  12
   4  18   2 8811.02 360.492  12
   4  18   3 3598.58 232.354  12
   4  18   4 5774.47 276.123  12
   4  18   5 772.564 110.558  12
   4  19  -5 2473.83 166.914   6
   4  19  -4 2480.41 178.642   6
   4  19  -3 3070.37 200.989  12
   4  19  -2 5803.82 275.997  12
   4  19  -1 31352.0 625.989  12
   4  19   0 5883.41 279.968  12
   4  19   1 332.116 84.5842  12
   4  19   2 8551.34 319.925  12
   4  19   3 1422.42 132.046  12
  -5   0  13-51.1327 81.7572  11
  -5   0  12 15456.7 534.056  11
  -5   0  11 47.3162 109.317  11
  -5   0  10 34635.8 899.413  11
  -5   0   9-3.65690 138.293  11
  -5   0   8 3736.76 326.779  11
  -5   0   7 107.711 128.088  11
  -5   0   6 6829.27 435.915  11
  -5   0   5 182.505 188.615  11
  -5   0   4 19651.2 729.713  10
  -5   0   3 147.590 208.613  10
  -5   0   2 32679.1 922.273  10
  -5   0   1-86.2986 158.419  10
  -5   0   0 27135.6 841.787  10
  -5   0  -1 41.1126 163.525  10
  -5   0  -2 1031.11 204.905  10
  -5   0  -3-13.9173 145.042  10
  -5   0  -4 1025.66 196.137  10
  -5   0  -5 234.860 220.638  10
  -5   0  -6 234.544 139.162  10
  -5   0  -7 126.588 144.148  10
  -5   0  -8 5457.43 297.110  10
  -5   0  -9 95.6336 78.4383  10
  -5  -1  14 6119.67 284.193  11
  -5   1  13 1056.39 141.179  11
  -5  -1  13 1091.53 150.784  11
  -5   1  12 3779.61 270.063  11
  -5  -1  12 4103.96 288.775  11
  -5   1  11 6620.29 373.183  11
  -5  -1  11 6827.01 399.724  11
  -5   1  10 974.705 180.757  11
  -5  -1  10 1034.79 199.745  11
  -5   1   9 50859.9 1109.61  11
  -5  -1   9 49524.4 1114.68  11
  -5   1   8 1570.03 222.784  11
  -5  -1   8 1605.66 240.901  11
  -5   1   7 3481.89 309.077  11
  -5  -1   7 3484.88 329.314  11
  -5   1   6 8605.61 479.135  11
  -5  -1   6 8400.43 489.259  11
  -5   1   5 13387.6 595.412  11
  -5  -1   5 13225.5 607.772  11
  -5  -1   4 22964.5 791.438  10
  -5   1   4 23429.3 776.584  10
  -5  -1   3 49452.8 1144.07  10
  -5   1   3 50700.3 1138.42  10
  -5  -1   2 1404.74 242.016  10
  -5   1   2 1262.72 191.967  15
  -5   1   2 1587.74 279.042  10
  -5   1   1 10003.3 473.006  15
  -5  -1   1 9833.71 507.922  10
  -5   1   1 9750.48 502.799  10
  -5  -1   0 14747.1 628.047  10
  -5   1   0 14082.4 613.597  10
  -5  -1  -1 8679.47 495.049  10
  -5   1  -1 8699.64 486.258  10
  -5  -1  -2 143.105 145.732  10
  -5   1  -2 219.798 146.483  10
  -5  -1  -3 34.9039 135.744  10
  -5   1  -3 105.440 136.381  10
  -5  -1  -4 1818.73 233.105  10
  -5   1  -4 1809.04 238.846  10
  -5  -1  -5 20211.9 649.721  10
  -5   1  -5 19980.3 652.025  10
  -5  -1  -6 713.782 160.771  10
  -5   1  -6 576.009 153.990  10
  -5  -1  -7 7624.92 379.830  10
  -5   1  -7 7342.83 364.962  10
  -5  -1  -8 811.365 143.373  10
  -5   1  -8 840.490 143.715  10
  -5  -1  -9 4907.84 248.271  10
  -5   1  -9 4740.86 253.258  10
  -5  -2  14 944.904 130.641  11
  -5  -2  13 4800.10 289.006  11
  -5   2  12 3426.95 241.759  11
  -5  -2  12 3506.27 273.284  11
  -5   2  11 7238.09 373.180  11
  -5  -2  11 7575.66 419.797  11
  -5   2  10 27658.5 762.589  11
  -5  -2  10 27382.9 812.009  11
  -5   2   9 169.548 128.250  11
  -5  -2   9 107.914 163.340  11
  -5   2   8 117.529 116.856  11
  -5  -2   8 133.216 153.734  11
  -5   2   7 2880.24 282.186  11
  -5  -2   7 3016.93 309.578  11
  -5   2   6 8684.94 473.267  11
  -5  -2   6 8899.10 509.090  11
  -5   2   5 25610.0 801.924  11
  -5  -2   5 26046.8 848.843  11
  -5   2   4 35559.0 890.206  15
  -5  -2   4 35880.0 979.257  10
  -5   2   4 36080.6 950.021  10
  -5  -2   3-88.6164 146.651  10
  -5   2   3 106.870 162.777  10
  -5   2   3 131.493 111.708  15
  -5   2   2 5655.94 369.701  15
  -5  -2   2 5695.58 412.947  10
  -5   2   2 5551.90 388.412  10
  -5   2   1 5361.44 351.765  15
  -5  -2   1 5426.29 395.723  10
  -5   2   1 5084.09 376.509  10
  -5  -2   0 589.683 179.479  10
  -5   2   0 341.413 140.928  10
  -5  -2  -1 6560.43 423.552  10
  -5   2  -1 6142.46 400.086  10
  -5  -2  -2 514.135 232.480  10
  -5   2  -2 453.881 157.455  10
  -5  -2  -3 3949.43 315.286  10
  -5   2  -3 3769.05 315.652  10
  -5  -2  -4 3319.58 316.643  10
  -5   2  -4 2993.73 291.065  10
  -5  -2  -5 7030.73 388.393  10
  -5   2  -5 6713.03 398.292  10
  -5  -2  -6 10944.7 460.316  10
  -5   2  -6 10832.3 460.943  10
  -5  -2  -7 14009.7 485.894  10
  -5   2  -7 13637.7 487.321  10
  -5  -2  -8 2551.91 202.239  10
  -5   2  -8 2628.86 214.909  10
  -5   2  -9 3375.21 213.827  10
  -5  -3  14 26351.3 590.989  11
  -5  -3  13 4929.63 291.674  11
  -5  -3  12 35504.9 823.694  11
  -5  -3  11 3831.96 306.227  11
  -5   3  10 1501.93 190.317  11
  -5  -3  10 1556.19 223.334  11
  -5   3   9 5305.73 343.687  11
  -5  -3   9 5400.36 392.844  11
  -5   3   8 7293.81 412.955  11
  -5  -3   8 7573.30 466.121  11
  -5   3   7 299.082 131.773  11
  -5  -3   7 109.058 156.702  11
  -5   3   6 2537.75 238.087  15
  -5   3   6 2465.23 265.553  11
  -5  -3   6 2545.94 297.553  11
  -5   3   5 17484.5 622.713  15
  -5   3   5 18384.2 666.106  11
  -5  -3   5 19003.4 729.087  11
  -5   3   4 376.879 149.879  10
  -5   3   4 367.308 132.005  15
  -5  -3   3 1156.91 223.402  10
  -5   3   3 1267.51 206.834  10
  -5   3   3 1411.44 203.936  15
  -5   3   2 6776.75 394.103  15
  -5  -3   2 6317.17 431.595  10
  -5   3   2 6359.00 403.151  10
  -5  -3   1 218.213 179.547  10
  -5   3   1-92.9898 148.701  10
  -5   3   1 217.914 120.877  15
  -5  -3   0 3568.31 336.497  10
  -5   3   0 3112.57 290.611  10
  -5  -3  -1 8226.85 469.947  10
  -5   3  -1 7833.77 446.305  10
  -5  -3  -2 21065.4 712.496  10
  -5   3  -2 19053.2 674.022  10
  -5  -3  -3-15.0395 130.721  10
  -5   3  -3 98.2853 130.609  10
  -5  -3  -4 12582.4 522.210  10
  -5   3  -4 11806.6 508.089  10
  -5  -3  -5 7106.82 380.144  10
  -5   3  -5 6709.15 379.515  10
  -5  -3  -6 17704.8 568.106  10
  -5   3  -6 17106.3 568.652  10
  -5  -3  -7 1377.51 171.043  10
  -5   3  -7 1345.77 181.870  10
  -5  -3  -8 1067.69 135.249  10
  -5   3  -8 1192.18 156.290  10
  -5   3  -9 856.919 123.628  10
  -5  -4  14 389.055 99.8035  11
  -5  -4  13 22119.6 594.001  11
  -5  -4  12 432.345 130.252  11
  -5  -4  11 11414.4 501.963  11
  -5  -4  10 5131.47 362.230  11
  -5  -4   9 8166.25 467.382  11
  -5   4   8 25983.4 682.231  15
  -5  -4   8 27545.3 846.984  11
  -5   4   7 15023.3 540.410  15
  -5  -4   7 15730.0 649.481  11
  -5   4   6 19635.3 644.681  15
  -5  -4   6 21256.4 752.469  11
  -5   4   5 2533.87 256.394  15
  -5  -4   5 3002.30 326.645  11
  -5   4   4 22035.4 713.392  15
  -5   4   4 20717.6 686.005  11
  -5   4   4 21666.9 719.160  10
  -5   4   3 2684.98 265.918  15
  -5  -4   3 2673.92 294.809  10
  -5   4   3 2651.55 266.612  10
  -5   4   2 1462.26 204.667  10
  -5   4   2 1803.56 213.509  15
  -5  -4   2 2066.95 263.249  10
  -5   4   1 6306.36 380.449  15
  -5  -4   1 6252.03 424.141  10
  -5   4   1 5990.75 382.303  10
  -5  -4   0 12417.4 574.172  10
  -5   4   0 11900.5 532.553  10
  -5  -4  -1 45383.9 1033.31  10
  -5   4  -1 42307.4 984.167  10
  -5  -4  -2 13775.8 569.675  10
  -5   4  -2 13007.3 549.312  10
  -5  -4  -3 856.425 191.114  10
  -5   4  -3 739.634 174.182  10
  -5  -4  -4 191.179 112.558  10
  -5   4  -4 234.794 137.664  10
  -5  -4  -5 3193.66 261.177  10
  -5   4  -5 3524.71 287.496  10
  -5  -4  -6 5710.53 322.052  10
  -5   4  -6 5254.14 321.083  10
  -5  -4  -7 2173.31 193.583  10
  -5   4  -7 2073.97 202.920  10
  -5  -4  -8 1873.20 161.242  10
  -5   4  -8 1930.73 176.125  10
  -5   4  -9 776.190 111.878  10
  -5  -5  13 9638.89 385.097  11
  -5  -5  12 3103.10 250.881  11
  -5  -5  11 181.157 123.096  11
  -5  -5  10 200.517 137.091  11
  -5   5   9 25434.8 642.354  15
  -5  -5   9 27218.1 817.309  11
  -5   5   8 2079.05 213.715  15
  -5  -5   8 2257.47 286.805  11
  -5   5   7 9549.31 435.806  15
  -5  -5   7 9371.45 504.383  11
  -5   5   6 26630.2 744.920  15
  -5  -5   6 27882.9 847.018  11
  -5   5   5 29182.5 806.900  15
  -5  -5   5 30064.3 891.161  11
  -5   5   4 839.935 163.623  10
  -5   5   4 965.805 177.653  15
  -5   5   3 356.616 125.348  10
  -5   5   3 85.6196 116.406  15
  -5   5   2 4514.27 327.145  15
  -5  -5   2 4708.92 354.198  10
  -5   5   2 4644.86 333.192  10
  -5   5   1 21014.8 675.305  15
  -5  -5   1 20794.6 725.988  10
  -5   5   1 20218.9 676.739  10
  -5   5   0 7950.24 418.901  15
  -5  -5   0 8054.88 450.694  10
  -5   5   0 7842.79 422.959  10
  -5  -5  -1 6552.32 404.916  10
  -5   5  -1 6158.74 384.570  10
  -5  -5  -2 698.460 173.135  10
  -5   5  -2 658.310 168.659  10
  -5  -5  -3 7505.15 407.746  10
  -5   5  -3 6728.04 382.109  10
  -5  -5  -4 341.446 130.173  10
  -5   5  -4 314.449 134.742  10
  -5  -5  -5 55.8966 97.2018  10
  -5   5  -5 53.4966 108.874  10
  -5  -5  -6 520.833 120.851  10
  -5   5  -6 763.009 152.886  10
  -5  -5  -7 5302.29 272.982  10
  -5   5  -7 5314.08 291.610  10
  -5   5  -8 3766.40 229.024  10
  -5  -6  13 155.772 82.7945  11
  -5  -6  12 8916.39 394.966  11
  -5  -6  11 117.674 109.287  11
  -5   6  10 1749.80 165.563  15
  -5  -6  10 1849.35 225.139  11
  -5   6   9 705.090 131.617  15
  -5  -6   9 444.062 181.410  11
  -5   6   8 53413.0 982.767  15
  -5  -6   8 53857.3 1139.81  11
  -5   6   7 7244.07 384.248  15
  -5  -6   7 7242.17 437.634  11
  -5   6   6 11422.9 500.226  15
  -5  -6   6 13033.7 576.670  11
  -5   6   5 4218.42 331.394  15
  -5  -6   5 4670.02 375.898  11
  -5   6   4 28737.9 803.098  15
  -5   6   3 356.223 138.887  15
  -5   6   2 8371.03 443.720  15
  -5   6   2 8843.95 435.538  10
  -5   6   1 1407.05 201.853  15
  -5  -6   1 1455.32 220.823  10
  -5   6   1 1314.81 192.440  10
  -5   6   0 2563.63 257.104  15
  -5  -6   0 2266.19 250.936  10
  -5   6   0 2375.95 240.120  10
  -5  -6  -1 1376.69 199.796  10
  -5   6  -1 1539.08 212.086  15
  -5   6  -1 1483.95 195.233  10
  -5  -6  -2 18396.5 635.170  10
  -5   6  -2 16769.5 584.174  10
  -5  -6  -3 3559.58 286.622  10
  -5   6  -3 3060.37 268.525  10
  -5  -6  -4 14458.6 523.593  10
  -5   6  -4 12879.8 495.461  10
  -5  -6  -5 5202.49 304.226  10
  -5   6  -5 4954.28 304.949  10
  -5  -6  -6 1397.00 159.745  10
  -5   6  -6 1207.64 156.064  10
  -5   6  -7 2090.07 188.545  10
  -5   6  -8 916.417 125.581  10
  -5  -7  13 6791.11 296.479  11
  -5  -7  12 16214.9 506.986  11
  -5   7  11 10103.9 345.231  15
  -5  -7  11 10939.5 448.909  11
  -5   7  10 989.825 132.007  15
  -5  -7  10 954.522 166.995  11
  -5   7   9 18702.9 546.325  15
  -5  -7   9 20682.4 674.765  11
  -5   7   8 856.044 157.100  15
  -5  -7   8 786.743 189.116  11
  -5   7   7 506.231 163.367  15
  -5  -7   7 198.739 135.066  11
  -5   7   6 475.809 141.393  15
  -5  -7   6 115.777 143.645  11
  -5   7   5 27971.5 778.785  15
  -5  -7   5 29454.9 841.547  11
  -5   7   4 339.836 143.638  15
  -5  -7   4 541.422 181.659  11
  -5   7   3 1288.15 184.779  15
  -5   7   2 4715.08 328.031  15
  -5   7   1 12484.6 523.428  15
  -5   7   1 12650.8 495.043  10
  -5   7   0 1243.53 187.274  15
  -5  -7   0 1184.70 186.690  10
  -5   7   0 1246.53 175.923  10
  -5  -7  -1 680.378 166.053  10
  -5   7  -1 770.192 145.180  10
  -5   7  -1 731.914 156.790  15
  -5  -7  -2 717.321 154.644  10
  -5   7  -2 888.289 152.688  10
  -5   7  -2 707.142 160.800  15
  -5  -7  -3 17250.6 575.258  10
  -5   7  -3 16072.1 542.510  10
  -5  -7  -4 1249.51 169.939  10
  -5   7  -4 1144.48 168.492  10
  -5  -7  -5 3099.91 228.498  10
  -5   7  -5 2659.33 221.817  10
  -5   7  -6 495.783 121.574  10
  -5   7  -7 793.609 128.580  10
  -5  -8  12 5570.44 283.363  11
  -5   8  11 5061.93 242.298  15
  -5  -8  11 5589.14 310.754  11
  -5   8  10 4191.34 242.438  15
  -5  -8  10 4193.53 288.407  11
  -5   8   9 4910.16 279.324  15
  -5  -8   9 4914.87 334.102  11
  -5   8   8 18333.7 560.652  15
  -5  -8   8 17738.5 626.400  11
  -5   8   7 104.998 97.7642  15
  -5  -8   7 194.247 133.657  11
  -5   8   6 290.677 112.594  15
  -5  -8   6 524.001 164.628  11
  -5   8   5 12032.6 491.922  15
  -5  -8   5 12228.4 539.098  11
  -5   8   4 5193.45 339.546  15
  -5  -8   4 5502.04 374.317  11
  -5   8   3 13.0564 133.215  15
  -5  -8   3 209.270 144.055  11
  -5   8   2 1955.32 222.478  15
  -5   8   1 20477.7 650.927  15
  -5   8   0 77.6947 119.803  15
  -5   8  -1 149.489 94.0377  10
  -5   8  -1 32.9335 115.231  15
  -5   8  -2 1266.44 183.903  15
  -5   8  -2 1212.89 160.820  10
  -5   8  -3 600.458 130.687  10
  -5   8  -3 561.518 142.092  15
  -5   8  -4 6139.27 325.981  15
  -5   8  -4 6106.10 315.394  10
  -5   8  -5 1525.26 162.267  10
  -5   8  -6 1613.33 160.953  10
  -5   8  -7 7908.62 300.335  15
  -5   8  -7 7810.58 293.960  10
  -5   9  11 903.022 115.105  15
  -5  -9  11 553.506 110.420  11
  -5   9  10 206.992 83.4795  15
  -5  -9  10 133.537 89.7007  11
  -5   9   9 971.677 142.390  15
  -5  -9   9 895.462 158.476  11
  -5   9   8 16548.9 517.260  15
  -5  -9   8 17639.7 596.505  11
  -5   9   7 2756.27 241.171  15
  -5  -9   7 2279.44 240.864  11
  -5   9   6 11402.2 460.135  15
  -5  -9   6 11734.3 498.917  11
  -5   9   5 2094.53 225.534  15
  -5  -9   5 2253.97 243.984  11
  -5   9   4 14804.9 549.401  15
  -5  -9   4 14204.9 567.768  11
  -5   9   3 881.394 177.136  15
  -5  -9   3 1163.53 195.049  11
  -5   9   2 5719.11 343.892  15
  -5   9   1 929.839 180.286  15
  -5   9   0 13220.5 504.736  15
  -5   9  -1 470.990 132.962  15
  -5   9  -2 4122.04 281.775  15
  -5   9  -3 104.275 82.3773  10
  -5   9  -3 23.7523 103.478  15
  -5   9  -4 929.254 137.294  15
  -5   9  -4 859.932 122.555  10
  -5   9  -5 879.057 135.657  15
  -5   9  -5 819.083 115.995  10
  -5   9  -6 20644.8 502.931  15
  -5  10  10 7159.05 291.801  15
  -5 -10  10 7255.28 320.123  11
  -5  10   9 26132.9 593.114  15
  -5 -10   9 26726.9 656.217  11
  -5  10   8 819.802 131.841  15
  -5 -10   8 1051.73 158.262  11
  -5  10   7 9346.97 396.777  15
  -5 -10   7 9543.15 433.909  11
  -5  10   6 766.632 141.437  15
  -5 -10   6 887.401 159.551  11
  -5  10   5 10472.6 440.762  15
  -5 -10   5 11099.6 472.828  11
  -5  10   4 1365.55 189.249  15
  -5 -10   4 1608.41 197.956  11
  -5  10   3 838.538 166.880  15
  -5 -10   3 844.804 161.884  11
  -5  10   2 1556.07 190.409  15
  -5 -10   2 1876.28 209.811  11
  -5  10   1 20698.3 621.537  15
  -5 -10   1 20939.6 638.147  11
  -5  10   0 6148.84 345.008  15
  -5  10  -1 5068.24 308.657  15
  -5  10  -2 495.724 124.204  15
  -5  10  -3 507.007 117.241  15
  -5  10  -4 541.521 122.265  15
  -5  10  -5 10987.6 376.401  15
  -5  10  -6 1114.62 121.090  15
  -5  11  10 327.123 85.3966  15
  -5  11   9 5453.36 264.523  15
  -5 -11   9 5415.72 267.444  11
  -5  11   8 7880.52 331.245  15
  -5 -11   8 8255.71 353.308  11
  -5  11   7 1169.51 150.386  15
  -5 -11   7 1022.23 145.080  11
  -5  11   6 5914.81 310.442  15
  -5 -11   6 6020.49 328.265  11
  -5  11   5 289.103 107.075  15
  -5 -11   5 248.348 98.9561  11
  -5  11   4 1200.51 173.052  15
  -5 -11   4 1115.06 164.256  11
  -5  11   3 27147.5 678.039  15
  -5 -11   3 28246.4 701.910  11
  -5  11   2 3623.31 269.200  15
  -5 -11   2 4181.49 275.908  11
  -5  11   1 310.052 125.259  15
  -5 -11   1 392.917 114.420  11
  -5  11   0 3080.31 237.583  15
  -5 -11   0 3419.42 239.060  11
  -5  11  -1 4227.83 269.000  15
  -5  11  -2 3652.81 245.700  15
  -5  11  -3 3915.40 243.577  15
  -5  11  -4 4821.29 252.611  15
  -5  11  -5 3394.25 194.872  15
  -5  12   9 6280.92 264.028  15
  -5  12   8 8069.29 311.951  15
  -5  12   7 122.943 81.2110  15
  -5  12   6 3566.59 231.038  15
  -5 -12   6 3316.40 219.208  11
  -5  12   5 890.623 138.752  15
  -5 -12   5 724.915 120.930  11
  -5  12   4 29962.7 676.046  15
  -5 -12   4 30859.3 677.994  11
  -5  12   3 348.200 119.561  15
  -5 -12   3 147.949 78.8696  11
  -5  12   2 8946.30 378.043  15
  -5 -12   2 9325.41 366.929  11
  -5  12   1 6764.89 327.843  15
  -5 -12   1 6718.13 305.172  11
  -5  12   0-95.3445 100.657  15
  -5  12  -1 1056.11 141.347  15
  -5  12  -2-0.48759 82.8630  15
  -5  12  -3 743.057 109.500  15
  -5  13   7 93.0572 69.0163  15
  -5  13   6 204.316 84.9326  15
  -5  13   5 236.018 88.0365  15
  -5  13   4 1512.60 162.138  15
  -5  13   3 8831.63 351.189  15
  -5  13   2 80.9792 88.6870  15
  -5  13   1 2909.93 202.828  15
  -5  13   0 1283.97 141.348  15
  -5  13  -1 8923.73 325.465  15
  -5  13  -2 1036.20 115.871  15
  -5  14   5 923.051 110.300  15
  -5  14   4 3529.85 201.569  15
  -5  14   3 716.523 107.259  15
  -5  14   2 3951.93 214.774  15
  -5  14   1 474.966 88.2869  15
   0   0   0    0.00    0.00   0
TITL HSY-707 in P2(1)/c
REM P2(1)/c (#14 in standard setting)
CELL 1.54184   4.812667  22.191927  18.701194  90.0000  97.3921  90.0000
ZERR    8.00   0.000181   0.000820   0.000702   0.0000   0.0034   0.0000
LATT  1
SYMM -x, y+1/2,-z+1/2
SFAC C H N O S Br
UNIT 176.00 168.00 8.00 24.00 8.00 8.00
TREF
HKLF 4
END
;
_shelx_hkl_checksum     90346
_shelx_res_file
;
TITL hsy07cgs
CELL 1.54184 4.81267 22.1919 18.7012 90.0 97.392 90.0
ZERR 4       0.00018  0.0008  0.0007 0.00 0.003  0.00
LATT 1
SYMM -X,0.5+Y,0.5-Z
SFAC C H N O S Br
UNIT 92 80 4 12 4 4
OMIT -2 180.0
L.S. 20
PLAN  20
TEMP -100.0
SIZE 0.32 0.22 0.16
ACTA
BOND $H
CONF
HTAB
fmap 2 53
EXYZ C4 C44
EXYZ C7 C47
EADP C4 C44
EADP C5 C45
EADP C6 C46
EADP C7 C47
OMIT -4 13 14
WGHT    0.068800    1.070700
FVAR       4.78793   0.75256
S1    5    0.697846    0.489206    0.307946    11.00000    0.03023    0.02297 =
         0.02026   -0.00148    0.00785   -0.00419
C2    1    0.531701    0.423748    0.272159    11.00000    0.02323    0.02052 =
         0.01913   -0.00068    0.00374    0.00113
C3    1    0.556934    0.418335    0.199652    11.00000    0.02278    0.02443 =
         0.01833    0.00126    0.00415    0.00472
C3A   1    0.701895    0.468598    0.172828    11.00000    0.02175    0.02543 =
         0.02322    0.00490    0.00840    0.00448
PART -1
C4    1    0.752475    0.478252    0.095629    21.00000    0.03504    0.03407 =
         0.02036    0.00407    0.01081    0.00449
AFIX  23
H4A   2    0.571232    0.486000    0.065578    21.00000   -1.20000
H4B   2    0.833543    0.441129    0.077485    21.00000   -1.20000
AFIX   0
C5    1    0.951629    0.531379    0.088062    21.00000    0.05457    0.04116 =
         0.03551    0.00589    0.02968   -0.00455
AFIX  23
H5A   2    1.147403    0.517058    0.098710    21.00000   -1.20000
H5B   2    0.923558    0.545687    0.037506    21.00000   -1.20000
AFIX   0
C6    1    0.908980    0.583703    0.137422    21.00000    0.05550    0.03127 =
         0.03815    0.01053    0.01906   -0.00436
AFIX  23
H6A   2    0.714446    0.598760    0.126688    21.00000   -1.20000
H6B   2    1.037648    0.616938    0.128691    21.00000   -1.20000
AFIX   0
C7    1    0.964003    0.564449    0.215742    21.00000    0.03466    0.02647 =
         0.03557    0.00217    0.01201   -0.00453
AFIX  23
H7A   2    1.165962    0.555997    0.229159    21.00000   -1.20000
H7B   2    0.909342    0.597070    0.247241    21.00000   -1.20000
AFIX   0
PART 0
PART -2
SAME 0.005 0.01 C4 > C7
C44   1    0.752475    0.478252    0.095629   -21.00000    0.03504    0.03407 =
         0.02036    0.00407    0.01081    0.00449
AFIX  23
H44A  2    0.580842    0.468088    0.062774   -21.00000   -1.20000
H44B  2    0.905121    0.451436    0.084185   -21.00000   -1.20000
AFIX   0
C45   1    0.832601    0.544107    0.084408   -21.00000    0.05457    0.04116 =
         0.03551    0.00589    0.02968   -0.00455
AFIX  23
H45A  2    0.896176    0.548520    0.036395   -21.00000   -1.20000
H45B  2    0.665684    0.569988    0.085556   -21.00000   -1.20000
AFIX   0
C46   1    1.062832    0.564766    0.141891   -21.00000    0.05550    0.03127 =
         0.03815    0.01053    0.01906   -0.00436
AFIX  23
H46A  2    1.122156    0.606009    0.130515   -21.00000   -1.20000
H46B  2    1.226808    0.537771    0.142320   -21.00000   -1.20000
AFIX   0
C47   1    0.964003    0.564449    0.215742   -21.00000    0.03466    0.02647 =
         0.03557    0.00217    0.01201   -0.00453
AFIX  23
H47A  2    1.128068    0.565855    0.253524   -21.00000   -1.20000
H47B  2    0.848013    0.600617    0.221079   -21.00000   -1.20000
AFIX   0
PART 0
C7A   1    0.795399    0.508778    0.225277    11.00000    0.02638    0.02514 =
         0.02392    0.00338    0.00770    0.00247
N2    3    0.380853    0.386301    0.312460    11.00000    0.02310    0.02300 =
         0.01853    0.00049    0.00389   -0.00132
C27   1    0.283462    0.408198    0.367775    11.00000    0.02568    0.02127 =
         0.02216   -0.00231    0.00552   -0.00238
AFIX  43
H27   2    0.322603    0.449191    0.379770    11.00000   -1.20000
AFIX   0
C21   1    0.116762    0.373917    0.413128    11.00000    0.02198    0.02488 =
         0.01705    0.00020    0.00236   -0.00095
C22   1    0.079039    0.311896    0.406552    11.00000    0.01943    0.02486 =
         0.01494   -0.00130    0.00025    0.00128
C23   1   -0.096482    0.281981    0.450455    11.00000    0.02394    0.02013 =
         0.01953    0.00046    0.00056   -0.00159
C24   1   -0.227255    0.314621    0.499878    11.00000    0.02214    0.02489 =
         0.01798    0.00155    0.00358   -0.00325
AFIX  43
H24   2   -0.347122    0.295008    0.529122    11.00000   -1.20000
AFIX   0
C25   1   -0.180750    0.376638    0.506173    11.00000    0.02501    0.02526 =
         0.01680   -0.00354    0.00521    0.00039
BR25  6   -0.349956    0.420999    0.576028    11.00000    0.04036    0.02851 =
         0.02633   -0.00703    0.01589   -0.00364
C26   1   -0.012972    0.406703    0.464000    11.00000    0.02862    0.02322 =
         0.02117   -0.00226    0.00438   -0.00245
AFIX  43
H26   2    0.015048    0.448940    0.469086    11.00000   -1.20000
AFIX   0
O22   4    0.204814    0.278055    0.359655    11.00000    0.02927    0.02365 =
         0.02403   -0.00275    0.00992   -0.00163
AFIX 147
H22   2    0.295673    0.300568    0.334983    11.00000   -1.50000
AFIX   0
O23   4   -0.121125    0.221651    0.440371    11.00000    0.03614    0.02064 =
         0.03143   -0.00092    0.01413   -0.00382
C28   1   -0.319024    0.190601    0.478084    11.00000    0.03435    0.02481 =
         0.03150    0.00137    0.00938   -0.00911
AFIX 137
H28A  2   -0.506715    0.207175    0.463818    11.00000   -1.50000
H28B  2   -0.267444    0.195769    0.530143    11.00000   -1.50000
H28C  2   -0.318294    0.147618    0.466092    11.00000   -1.50000
AFIX   0
C37   1    0.428039    0.369349    0.151977    11.00000    0.02407    0.02878 =
         0.01982   -0.00226    0.00374    0.00287
O37   4    0.304348    0.381797    0.092805    11.00000    0.04958    0.03786 =
         0.02405    0.00076   -0.00884    0.00429
C31   1    0.459266    0.305336    0.176026    11.00000    0.02150    0.02795 =
         0.01852   -0.00477    0.00425    0.00248
C32   1    0.276990    0.262510    0.141462    11.00000    0.02698    0.03338 =
         0.03164   -0.00706   -0.00441    0.00231
AFIX  43
H32   2    0.136514    0.274575    0.103792    11.00000   -1.20000
AFIX   0
C33   1    0.299499    0.202439    0.161730    11.00000    0.03096    0.03181 =
         0.04838   -0.00995   -0.00253   -0.00623
AFIX  43
H33   2    0.173688    0.173485    0.138352    11.00000   -1.20000
AFIX   0
C34   1    0.506063    0.184791    0.216182    11.00000    0.03495    0.02476 =
         0.04414   -0.00222    0.00759    0.00339
AFIX  43
H34   2    0.520520    0.143658    0.230243    11.00000   -1.20000
AFIX   0
C35   1    0.690967    0.226372    0.250181    11.00000    0.03136    0.03020 =
         0.02894   -0.00122    0.00025    0.00603
AFIX  43
H35   2    0.833227    0.213841    0.287161    11.00000   -1.20000
AFIX   0
C36   1    0.668438    0.286875    0.230102    11.00000    0.02468    0.02572 =
         0.02561   -0.00433    0.00087    0.00043
AFIX  43
H36   2    0.795980    0.315569    0.253343    11.00000   -1.20000
AFIX   0
HKLF 4
REM  hsy07cgs
REM R1 =  0.0396 for    3569 Fo > 4sig(Fo)  and  0.0426 for all    3787 data
REM    271 parameters refined using      5 restraints
END
WGHT      0.0688      1.0707
REM Instructions for potential hydrogen bonds
HTAB C27 S1
EQIV $1 -x, -y+1, -z+1
HTAB C27 Br25_$1
HTAB O22 N2
REM Highest difference peak  0.974,  deepest hole -0.465,  1-sigma level  0.093
Q1    1  -0.1527  0.4209  0.5759  11.00000  0.05    0.97
Q2    1  -0.5573  0.4196  0.5760  11.00000  0.05    0.91
Q3    1  -0.4853  0.4410  0.5427  11.00000  0.05    0.64
Q4    1  -0.3955  0.3821  0.5902  11.00000  0.05    0.63
Q5    1   0.5011  0.4975  0.2993  11.00000  0.05    0.46
Q6    1   0.4791  0.3985  0.1803  11.00000  0.05    0.43
Q7    1   0.5674  0.4613  0.2816  11.00000  0.05    0.42
Q8    1   0.5701  0.4435  0.1794  11.00000  0.05    0.39
Q9    1   0.7734  0.5213  0.0796  11.00000  0.05    0.39
Q10   1   0.5792  0.5152  0.2861  11.00000  0.05    0.35
Q11   1  -0.4056  0.4597  0.5995  11.00000  0.05    0.34
Q12   1  -0.1654  0.4122  0.4771  11.00000  0.05    0.33
Q13   1   0.0375  0.4763  0.4778  11.00000  0.05    0.32
Q14   1   0.2194  0.3796  0.3994  11.00000  0.05    0.31
Q15   1   0.5089  0.4234  0.2159  11.00000  0.05    0.30
Q16   1   0.5643  0.3004  0.1975  11.00000  0.05    0.30
Q17   1   1.0178  0.5587  0.1224  11.00000  0.05    0.29
Q18   1   0.6731  0.4987  0.1977  11.00000  0.05    0.28
Q19   1   0.3717  0.2839  0.1626  11.00000  0.05    0.28
Q20   1   0.4254  0.3353  0.1726  11.00000  0.05    0.27
;
_shelx_res_checksum     2891
_shelxl_version_number        2.014
