# Supplementary material for: Crystal structure of 3-benzoyl-2-[(5-bromo-2-hydroxy-3-meth­oxy­benzyl­idene)amino]-4,5,6,7-tetra­hydro­benzo[b]thio­phene
Source: Acta Crystallogr E Crystallogr Commun. 2015 Jan 17;71(Pt 2):176–9. doi: 10.1107/S2056989015000195 (PMC4384575; doi:10.1107/S2056989015000195)
Supplement: Supplementary file 2 [file e-71-00176-Isup2.hkl]

#
# h,k,l, Fc-squared, Fo-squared, sigma(Fo-squared), status flag
#
data_I
_shelx_title ' hsy07cgs'
_shelx_refln_list_code          4
_shelx_F_calc_maximum      200.35
_exptl_crystal_F_000       960.00
_reflns_d_resolution_high  0.8147

loop_
 _space_group_symop_operation_xyz
 'x, y, z'
 '-x, y+1/2, -z+1/2'
 '-x, -y, -z'
 'x, -y-1/2, z-1/2'

_cell_length_a     4.8127
_cell_length_b    22.1919
_cell_length_c    18.7012
_cell_angle_alpha  90.000
_cell_angle_beta   97.392
_cell_angle_gamma  90.000

_shelx_F_squared_multiplier     1.000

loop_
 _refln_index_h
 _refln_index_k
 _refln_index_l
 _refln_F_squared_calc
 _refln_F_squared_meas
 _refln_F_squared_sigma
 _refln_observed_status
   1   0   0       7014.07       6504.66        40.36 o
   2   0   0      11098.05       9904.09       235.54 o
   3   0   0       8487.24       7340.18       132.14 o
   4   0   0        262.81        220.11        15.38 o
   5   0   0       1267.09       1183.71        36.72 o
   1   1   0       1621.84       1769.21        22.95 o
   2   1   0        942.01        885.56        16.06 o
   3   1   0         93.00         83.41        10.93 o
   4   1   0        260.36        251.06        11.79 o
   5   1   0        646.03        628.80        19.15 o
   0   2   0       2762.94       3878.57        30.86 o
   1   2   0        746.95        809.81        22.49 o
   2   2   0        110.46        103.44         6.98 o
   3   2   0       4445.83       3882.02        97.30 o
   4   2   0          6.99          9.39         4.46 o
   5   2   0         15.69         19.90         5.42 o
   1   3   0       2754.28       2973.30       139.73 o
   2   3   0       8428.06       8130.26        75.62 o
   3   3   0         80.19         85.56        10.52 o
   4   3   0          6.19         15.61         3.87 o
   5   3   0        140.24        144.94         9.94 o
   0   4   0        628.04        824.25        19.48 o
   1   4   0       2497.41       2795.86        78.31 o
   2   4   0       5028.04       5213.96        64.02 o
   3   4   0         47.41         43.24         8.64 o
   4   4   0        858.38        847.67        21.21 o
   5   4   0        516.33        529.79        17.03 o
   1   5   0       8627.46       8893.28       152.83 o
   2   5   0       7283.67       7100.06       207.07 o
   3   5   0       1432.84       1328.29        41.58 o
   4   5   0        686.53        698.70        19.44 o
   5   5   0        343.23        346.61        10.83 o
   0   6   0      17927.42      17808.88       111.95 o
   1   6   0        601.84        625.86        30.93 o
   2   6   0        388.08        421.92        22.31 o
   3   6   0       2798.77       2429.47        57.84 o
   4   6   0       1656.82       1672.56        29.54 o
   5   6   0         90.73        104.90         6.27 o
   1   7   0       4266.89       4388.20        72.72 o
   2   7   0        771.26        795.39        31.71 o
   3   7   0       1943.68       1709.63        49.45 o
   4   7   0         72.60         79.24         6.94 o
   5   7   0         48.97         53.50         4.61 o
   0   8   0       3066.40       3083.97        35.41 o
   1   8   0       1055.81       1116.00        30.53 o
   2   8   0       3025.02       3393.29        59.60 o
   3   8   0        356.16        268.00        20.70 o
   4   8   0         94.03         85.88         9.95 o
   5   8   0          1.19          3.39         5.23 o
   1   9   0       3108.64       3182.27        54.09 o
   2   9   0       4947.83       4451.53       261.05 o
   3   9   0       1510.45       1334.84        66.78 o
   4   9   0          7.11          4.07         4.91 o
   5   9   0        563.70        576.70        22.02 o
   0  10   0      25676.55      25551.20       181.75 o
   1  10   0       1599.07       1560.60        37.99 o
   2  10   0       1326.05       1167.46        55.89 o
   3  10   0        996.40        978.08        21.43 o
   4  10   0          0.08          1.49         3.64 o
   5  10   0        280.49        268.22        15.05 o
   1  11   0        676.45        624.57        25.29 o
   2  11   0       3231.84       3035.66       307.91 o
   3  11   0       1589.06       1546.57        27.03 o
   4  11   0        133.11        135.10        17.46 o
   5  11   0        140.40        142.11         7.40 o
   0  12   0       1461.88       1067.76        41.98 o
   1  12   0       2833.94       2618.75        58.00 o
   2  12   0        130.95        122.68        20.41 o
   3  12   0       2473.66       2218.51        99.62 o
   4  12   0          2.50         -1.50         3.77 o
   5  12   0          4.92         -4.16         4.39 o
   1  13   0        906.97        837.43        32.40 o
   2  13   0       1119.57        996.52        57.76 o
   3  13   0        282.06        270.69         9.71 o
   4  13   0         40.39         35.88         5.13 o
   5  13   0         76.07         56.01         6.17 o
   0  14   0       7936.63       7452.50       125.57 o
   1  14   0        757.87        720.10        35.76 o
   2  14   0        208.45        199.13        11.58 o
   3  14   0        784.51        738.76        15.61 o
   4  14   0        833.83        874.60        20.15 o
   1  15   0       7649.69       6723.27       150.89 o
   2  15   0       5568.08       4917.69       111.19 o
   3  15   0       1244.31       1209.67        19.91 o
   4  15   0       1783.12       1802.40        53.84 o
   0  16   0        141.63        106.99        20.30 o
   1  16   0        459.73        441.14        26.90 o
   2  16   0         52.47         53.53         5.54 o
   3  16   0         88.66        102.65         8.14 o
   4  16   0          7.73          6.99         5.35 o
   1  17   0       3269.83       3123.62       124.12 o
   2  17   0       4137.33       3871.58        67.15 o
   3  17   0        503.61        551.87        16.34 o
   4  17   0         61.25         72.54         5.21 o
   0  18   0       2348.45       2319.20        45.06 o
   1  18   0       2048.29       1842.46        33.30 o
   2  18   0         48.91         62.79         6.03 o
   3  18   0        623.23        686.99        17.74 o
   4  18   0          1.56          1.78         3.51 o
   1  19   0        452.66        402.66        13.32 o
   2  19   0          3.09          7.02         3.56 o
   3  19   0          1.80          1.44         3.48 o
   4  19   0        220.42        256.65        12.21 o
   0  20   0       6323.67       6098.17        72.75 o
   1  20   0        303.87        266.91        10.86 o
   2  20   0        114.67        125.61        17.54 o
   3  20   0         48.80         53.95         6.76 o
   1  21   0        599.20        595.89        18.45 o
   2  21   0        744.55        732.99        43.77 o
   3  21   0        165.75        177.46         8.16 o
   0  22   0        205.05        156.35        11.58 o
   1  22   0        117.43        119.17         7.34 o
   2  22   0          2.96          2.85         3.00 o
   3  22   0        109.52        115.11         5.58 o
   1  23   0         82.68         88.92         6.05 o
   2  23   0        297.86        345.49        10.31 o
   3  23   0        188.82        178.98         6.38 o
   0  24   0        478.69        461.97        16.91 o
   1  24   0        397.19        363.88        10.55 o
   2  24   0         21.55         23.92         2.12 o
   1  25   0          1.42          3.50         2.31 o
   2  25   0          1.01          1.74         1.57 o
   0  26   0       1443.69       1517.19        25.14 o
   1  26   0        803.85        751.40        41.94 o
  -5   1   1        424.07        430.54        12.44 o
  -4   1   1        532.78        521.09        16.49 o
  -3   1   1        576.63        529.98        17.12 o
  -2   1   1         27.91         31.41         3.86 o
  -1   1   1        147.60        127.05         4.79 o
   1   1   1       4091.43       4405.04        49.51 o
   2   1   1       2967.06       2739.37        31.62 o
   3   1   1       5755.39       5059.10        93.66 o
   4   1   1       1166.63       1163.35        25.15 o
   5   1   1        391.63        379.06        15.13 o
  -5   2   1        220.23        230.93         9.40 o
  -4   2   1          4.02          8.93         5.71 o
  -3   2   1        856.29        874.76        61.63 o
  -2   2   1       4155.89       3909.64        40.92 o
  -1   2   1      14465.86      15871.94       386.01 o
   0   2   1       2699.76       3661.29       293.55 o
   1   2   1        346.60        393.06        27.20 o
   2   2   1       3796.34       3787.13        45.22 o
   3   2   1         76.30         72.79        13.57 o
   4   2   1        335.23        327.56        21.43 o
   5   2   1        251.96        276.84        12.69 o
  -5   3   1          6.12          5.07         4.24 o
  -4   3   1         11.37          7.68         5.29 o
  -3   3   1        373.58        375.03        21.02 o
  -2   3   1        286.86        259.32         9.55 o
  -1   3   1       2497.58       3179.50        65.83 o
   0   3   1       3016.38       3660.79        88.75 o
   1   3   1      37269.31      35449.29       819.74 o
   2   3   1        473.29        549.06        20.13 o
   3   3   1       1155.31        959.54        34.67 o
   4   3   1        232.13        228.19        18.16 o
   5   3   1        333.03        350.07        14.12 o
  -5   4   1        268.50        269.68         9.93 o
  -4   4   1        117.45        130.22        17.38 o
  -3   4   1       2441.99       2247.39        52.25 o
  -2   4   1       2118.06       1915.24        35.40 o
  -1   4   1      24639.05      25187.54       100.00 o
   0   4   1        621.78        687.37        12.89 o
   1   4   1        925.74        845.13        19.42 o
   2   4   1       2765.77       2747.35       151.54 o
   3   4   1         71.50         66.92         9.75 o
   4   4   1       3547.76       3439.37        42.74 o
   5   4   1       1802.66       1911.72        67.10 o
  -5   5   1        826.04        901.96        17.42 o
  -4   5   1       4640.56       4596.23        70.45 o
  -3   5   1       4670.03       4197.02        72.57 o
  -2   5   1       5230.44       5095.03        61.20 o
  -1   5   1      22120.29      22359.46       221.08 o
   0   5   1       9784.42      10457.47        55.79 o
   1   5   1       5826.04       6724.16        97.47 o
   2   5   1       6749.56       6744.17        75.63 o
   3   5   1         93.21         65.92         9.49 o
   4   5   1        231.01        234.18        11.60 o
   5   5   1        293.52        277.06        12.16 o
  -5   6   1         55.53         60.58         5.14 o
  -4   6   1        101.86        117.77         8.28 o
  -3   6   1        612.09        558.35        27.65 o
  -2   6   1        333.89        380.66        14.98 o
  -1   6   1       1346.29       1487.49        19.95 o
   0   6   1        542.47        685.77        17.71 o
   1   6   1       1562.32       1709.97        45.83 o
   2   6   1        831.16        736.45        31.58 o
   3   6   1        117.08         97.75        11.90 o
   4   6   1        260.19        243.61        11.69 o
   5   6   1         64.47         64.00         5.09 o
  -5   7   1        531.64        548.45        15.69 o
  -4   7   1       1325.58       1347.88        26.32 o
  -3   7   1       8439.56       7319.65       102.22 o
  -2   7   1          5.63         13.38         4.04 o
  -1   7   1      19584.74      19486.71       148.34 o
   0   7   1       8297.80       8201.23       206.57 o
   1   7   1       1081.89       1144.59        33.87 o
   2   7   1       2449.28       2163.00        64.96 o
   3   7   1        277.57        175.27        16.38 o
   4   7   1         55.86         50.79         5.82 o
   5   7   1         34.77         31.99         3.91 o
  -5   8   1        830.01        893.28        28.39 o
  -4   8   1         62.76         74.97         9.92 o
  -3   8   1       2767.44       2429.85       116.39 o
  -2   8   1       6848.42       6590.14        82.66 o
  -1   8   1       1139.34       1318.56        24.20 o
   0   8   1        156.26        169.05         7.47 o
   1   8   1       1360.37       1407.51        23.60 o
   2   8   1        378.12        288.27        25.07 o
   3   8   1        706.26        612.31        30.57 o
   4   8   1       1057.21       1090.69        23.86 o
   5   8   1          6.19          4.24         3.18 o
  -5   9   1         37.94         40.56         7.86 o
  -4   9   1        513.37        549.32        24.20 o
  -3   9   1        383.57        287.59        30.36 o
  -2   9   1        193.11        180.11        14.66 o
  -1   9   1        493.51        472.00        29.72 o
   0   9   1          2.41          7.09         2.59 o
   1   9   1        981.31       1155.33        30.24 o
   2   9   1        223.83        225.17        22.93 o
   3   9   1         48.46         59.02         7.10 o
   4   9   1         89.67         91.78        10.07 o
   5   9   1         28.98         20.55         5.80 o
  -5  10   1        852.17        908.05        19.42 o
  -4  10   1         29.99         39.27         7.87 o
  -3  10   1       3763.82       3622.91       111.71 o
  -2  10   1       6482.67       5747.70       254.90 o
  -1  10   1       1026.64       1109.65        41.51 o
   0  10   1      11106.90      10642.60       164.91 o
   1  10   1       6906.12       6981.72        85.94 o
   2  10   1         11.05         17.64         8.71 o
   3  10   1       1017.46        992.29        48.92 o
   4  10   1        393.11        414.27        14.55 o
   5  10   1        200.02        221.09        13.46 o
  -5  11   1          9.09         15.54         3.69 o
  -4  11   1        331.62        329.14        13.08 o
  -3  11   1       1220.26       1185.59        23.69 o
  -2  11   1          1.18         11.86         8.59 o
  -1  11   1        167.78        254.14        16.67 o
   0  11   1       8094.32       8302.16        79.72 o
   1  11   1       3073.54       3176.76        91.03 o
   2  11   1        867.68        745.27        45.03 o
   3  11   1       3454.60       3328.73       222.23 o
   4  11   1         25.08         28.08         6.46 o
   5  11   1        185.85        184.43        11.73 o
  -5  12   1        285.32        294.01         9.74 o
  -4  12   1        136.08        148.13        14.44 o
  -3  12   1       2591.88       2458.50        32.44 o
  -2  12   1       2177.77       2011.93        54.15 o
  -1  12   1         65.14         86.08        13.25 o
   0  12   1       2410.60       2420.28        45.21 o
   1  12   1        269.82        197.79        12.34 o
   2  12   1        208.37        168.97        22.93 o
   3  12   1        739.18        705.23        18.79 o
   4  12   1        391.85        389.02        21.52 o
   5  12   1         47.10         46.07         6.17 o
  -5  13   1        136.36        126.94         8.85 o
  -4  13   1        851.01        894.77        20.89 o
  -3  13   1       5947.30       5322.26        90.25 o
  -2  13   1        261.87        250.95        20.24 o
  -1  13   1       4742.30       4301.29        73.21 o
   0  13   1       4570.37       3868.76        60.49 o
   1  13   1       2110.93       2063.73        50.36 o
   2  13   1        971.05        788.37        50.26 o
   3  13   1       1436.14       1253.67        77.21 o
   4  13   1          3.12         12.50         5.37 o
   5  13   1        429.25        389.27        14.20 o
  -5  14   1         25.11         20.72         3.85 o
  -4  14   1         54.86         56.43         5.63 o
  -3  14   1        195.58        174.91         8.00 o
  -2  14   1        257.92        221.71         9.62 o
  -1  14   1        409.39        399.18        23.49 o
   0  14   1          1.82          6.41         3.98 o
   1  14   1        619.79        522.37        26.75 o
   2  14   1       2149.20       2066.24        86.54 o
   3  14   1        368.19        350.46        10.92 o
   4  14   1       3664.42       3551.64       135.63 o
  -4  15   1         19.56         17.75         6.46 o
  -3  15   1        114.79        131.71         7.06 o
  -2  15   1        380.21        398.47        21.87 o
  -1  15   1        219.08        230.28        18.82 o
   0  15   1       1257.54       1198.69        44.07 o
   1  15   1        554.95        507.29        39.93 o
   2  15   1        267.16        266.12        10.66 o
   3  15   1        874.73        879.62        20.57 o
   4  15   1        570.44        591.51        15.78 o
  -4  16   1         38.28         41.47         4.63 o
  -3  16   1       1278.68       1281.99        20.56 o
  -2  16   1       2671.90       2404.36        32.89 o
  -1  16   1       2144.78       2032.27        88.38 o
   0  16   1         16.76          9.94         6.28 o
   1  16   1        994.44        976.31        28.13 o
   2  16   1        979.03        919.95        45.40 o
   3  16   1         24.53         20.08         4.59 o
   4  16   1        941.62        961.44        46.26 o
  -4  17   1         27.19         38.17         4.15 o
  -3  17   1       1058.92       1076.84        24.14 o
  -2  17   1         28.13         40.09         5.95 o
  -1  17   1         69.01         61.99         5.57 o
   0  17   1        439.54        470.59        19.83 o
   1  17   1        480.58        466.75        28.98 o
   2  17   1        121.88        106.19         7.12 o
   3  17   1        590.18        604.02        17.29 o
   4  17   1          7.41         11.38         4.57 o
  -4  18   1          0.05          3.42         3.88 o
  -3  18   1        156.94        150.91         9.24 o
  -2  18   1        504.74        456.73        16.14 o
  -1  18   1       1738.86       1577.51        28.89 o
   0  18   1         93.77         80.64         6.49 o
   1  18   1        971.89        924.13        19.65 o
   2  18   1       1996.04       1931.46        55.66 o
   3  18   1        124.43        141.44         9.03 o
   4  18   1         62.14         59.98         6.97 o
  -4  19   1       1284.22       1367.64        27.31 o
  -3  19   1        235.44        263.62        14.12 o
  -2  19   1        132.59        145.64        22.32 o
  -1  19   1       2048.10       1898.75        28.35 o
   0  19   1       1268.58       1209.71        23.14 o
   1  19   1        159.32        138.22         7.87 o
   2  19   1        847.24        833.03        28.05 o
   3  19   1        194.95        200.62        14.91 o
   4  19   1         12.64         14.49         3.69 o
  -3  20   1        617.44        603.81        17.20 o
  -2  20   1        775.75        708.87        17.15 o
  -1  20   1         83.67         71.82         4.81 o
   0  20   1        483.01        523.75        15.21 o
   1  20   1        784.64        719.56        17.37 o
   2  20   1         97.95         97.45         6.71 o
   3  20   1        265.97        267.61        10.24 o
  -3  21   1          0.61          0.84         3.01 o
  -2  21   1          6.38          9.52         3.49 o
  -1  21   1        493.10        499.65        11.76 o
   0  21   1        203.14        232.29        10.13 o
   1  21   1        249.11        225.85        10.00 o
   2  21   1         96.77        104.86         6.92 o
   3  21   1         32.42         40.91         6.05 o
  -3  22   1       1526.77       1615.94        30.04 o
  -2  22   1       1638.40       1662.68        30.32 o
  -1  22   1        293.06        321.36         7.81 o
   0  22   1        254.89        269.62        10.42 o
   1  22   1        854.14        881.06        34.30 o
   2  22   1         97.76        106.66         8.55 o
   3  22   1         98.45         93.20         5.11 o
  -3  23   1        335.52        359.63        12.68 o
  -2  23   1        181.67        187.97         6.47 o
  -1  23   1         88.32         99.77         6.36 o
   0  23   1        760.99        610.86        14.54 o
   1  23   1         23.65         16.31         4.75 o
   2  23   1         92.33         91.18         4.75 o
   3  23   1         25.61         19.48         3.52 o
  -2  24   1        480.44        503.00        18.12 o
  -1  24   1        187.98        185.90         7.56 o
   0  24   1        233.77        203.92         8.07 o
   1  24   1        126.32        143.97         6.66 o
   2  24   1         41.83         41.30         2.53 o
  -2  25   1         30.45         26.81         4.56 o
  -1  25   1        592.90        510.57        10.91 o
   0  25   1        443.64        457.27        11.02 o
   1  25   1         16.77         13.57         2.50 o
   2  25   1        392.47        404.94        39.73 o
  -1  26   1        606.13        529.77        19.73 o
   0  26   1        145.62        147.84         5.76 o
   1  26   1        147.48        120.31         6.22 o
   0  27   1        160.94        165.43         7.10 o
  -5   0   2       1351.96       1425.53        40.23 o
  -4   0   2       2485.51       2426.95        50.17 o
  -3   0   2         39.07         45.65         8.31 o
  -2   0   2        189.63        129.91         8.62 o
  -1   0   2        249.63        412.94         8.41 o
   0   0   2        135.88        167.75         9.69 o
   1   0   2      36504.02      37871.63      1944.62 o
   2   0   2       1588.54       1669.56        39.95 o
   3   0   2       1383.80       1179.18        52.67 o
   4   0   2        822.25        806.61        30.28 o
   5   0   2         47.17         44.98         8.94 o
  -5   1   2         61.10         60.65         5.78 o
  -4   1   2          5.83          8.23         4.40 o
  -3   1   2       2302.30       2174.29        35.53 o
  -2   1   2        200.18        189.63         8.24 o
  -1   1   2       3983.79       4549.73       115.62 o
   0   1   2        138.40        212.82         3.61 o
   1   1   2      40141.38      41488.33       362.52 o
   2   1   2        498.05        566.01        30.63 o
   3   1   2        754.55        678.54        28.04 o
   4   1   2         38.96         46.06         6.03 o
   5   1   2          4.53          7.91         4.51 o
  -5   2   2        238.97        245.74         9.80 o
  -4   2   2        430.88        419.01        14.92 o
  -3   2   2          7.00          1.45         3.45 o
  -2   2   2       1931.54       1929.63        23.48 o
  -1   2   2      18937.74      19988.19        74.51 o
   0   2   2       1453.19       1566.93        38.32 o
   1   2   2       1520.79       1936.76        55.35 o
   2   2   2        281.82        275.74        22.98 o
   3   2   2       1332.52       1201.20        37.95 o
   4   2   2          6.79         55.62        52.11 o
   5   2   2         19.59         20.86         5.69 o
  -5   3   2        282.70        283.68        10.29 o
  -4   3   2        295.13        300.36        14.27 o
  -3   3   2       1116.34        906.61        26.97 o
  -2   3   2       8804.47       8607.99        61.65 o
  -1   3   2        913.70       1034.08        50.16 o
   0   3   2       3745.56       4421.54       184.05 o
   1   3   2       9820.76      11469.01       823.47 o
   2   3   2        484.05        472.79        26.14 o
   3   3   2        324.45        234.76        17.61 o
   4   3   2       2714.85       2807.89        92.12 o
   5   3   2        873.25        874.79        43.89 o
  -5   4   2         67.41         76.98         6.62 o
  -4   4   2        595.47        602.56        17.64 o
  -3   4   2        607.20        513.41        25.41 o
  -2   4   2       2961.66       3301.55        41.01 o
  -1   4   2       3936.73       4701.72       162.51 o
   0   4   2       9581.90       9666.19       420.52 o
   1   4   2       1751.06       1893.14        62.59 o
   2   4   2       9310.52       9043.14       336.50 o
   3   4   2       3026.27       2591.06        63.50 o
   4   4   2       1299.78       1268.51        29.11 o
   5   4   2        585.18        584.04        17.25 o
  -5   5   2        186.70        201.50         8.50 o
  -4   5   2         90.42         80.87         6.87 o
  -3   5   2       3100.94       2803.12        88.83 o
  -2   5   2        203.41        177.49        10.01 o
  -1   5   2       2937.04       3823.87        51.73 o
   0   5   2         52.48         65.54         5.44 o
   1   5   2       2024.19       2185.33        51.67 o
   2   5   2       1361.59       1548.29        37.10 o
   3   5   2        311.45        238.79        18.05 o
   4   5   2        814.27        819.27        21.26 o
   5   5   2         30.09         29.60         5.27 o
  -5   6   2        325.52        375.95        13.56 o
  -4   6   2       1833.32       1780.74        30.20 o
  -3   6   2        834.70        663.51        44.40 o
  -2   6   2       4581.63       4596.07        80.02 o
  -1   6   2      13216.97      14243.96        95.25 o
   0   6   2       3971.93       4199.66        41.66 o
   1   6   2       5357.73       5978.52        85.12 o
   2   6   2      13111.24      11881.69       105.36 o
   3   6   2       2082.23       1656.64        47.98 o
   4   6   2         24.47         19.87         4.60 o
   5   6   2        768.67        765.68        35.49 o
  -5   7   2        191.46        205.68        14.31 o
  -4   7   2         17.91         19.07         6.42 o
  -3   7   2       1983.62       1760.23        73.77 o
  -2   7   2        139.16        112.89        10.28 o
  -1   7   2        118.18        140.99        14.40 o
   0   7   2        167.66        187.32         8.00 o
   1   7   2        488.94        466.80        16.43 o
   2   7   2         31.32         35.94         7.37 o
   3   7   2        223.74        194.24        16.92 o
   4   7   2        338.33        330.61        13.68 o
   5   7   2         37.17         34.14         3.93 o
  -5   8   2         64.66         85.29         9.70 o
  -4   8   2       2454.87       2412.44        51.44 o
  -3   8   2       2160.56       1800.41        75.62 o
  -2   8   2         22.82         48.38         8.16 o
  -1   8   2       9545.94       9721.28       116.76 o
   0   8   2       2329.40       2453.72        45.12 o
   1   8   2       2276.52       2166.40       243.22 o
   2   8   2      11837.14      10222.24       150.09 o
   3   8   2       3017.30       2493.75        88.79 o
   4   8   2        266.25        271.11        12.36 o
   5   8   2         59.20         53.95         5.28 o
  -5   9   2        236.79        249.48        15.00 o
  -4   9   2        124.14        114.50         8.41 o
  -3   9   2        834.24        627.52        46.58 o
  -2   9   2       2716.36       2337.15        80.78 o
  -1   9   2        168.08        185.70        18.13 o
   0   9   2       2466.31       2742.91        76.21 o
   1   9   2      16053.72      17083.47       539.19 o
   2   9   2       1337.03       1227.03        54.96 o
   3   9   2       1330.80       1229.87        33.11 o
   4   9   2       4344.91       4576.47        39.23 o
   5   9   2        178.27        179.81        12.29 o
  -5  10   2         64.79         74.84         6.98 o
  -4  10   2          7.83          4.01         5.43 o
  -3  10   2          6.29         11.88         2.39 o
  -2  10   2        229.69        240.70        19.84 o
  -1  10   2        518.37        619.61        34.59 o
   0  10   2         94.26        101.06         8.81 o
   1  10   2       1393.66       1812.22        67.16 o
   2  10   2         40.78         34.07        10.99 o
   3  10   2        180.18        193.50        24.60 o
   4  10   2         70.04         86.52         7.43 o
   5  10   2         30.10         21.62         5.42 o
  -5  11   2        144.86        170.80        12.17 o
  -4  11   2         55.57         55.11         6.02 o
  -3  11   2        511.64        423.94        16.86 o
  -2  11   2       2248.57       1862.89        81.78 o
  -1  11   2        170.06        236.36        16.34 o
   0  11   2       3546.96       3493.71        51.95 o
   1  11   2        971.77        784.73        29.07 o
   2  11   2        485.83        393.12        34.03 o
   3  11   2        909.58        796.29        78.22 o
   4  11   2       3955.49       4059.54        64.67 o
   5  11   2        161.90        159.34        10.72 o
  -5  12   2        375.89        398.94        11.49 o
  -4  12   2        610.67        649.79        46.79 o
  -3  12   2        460.95        442.35        14.79 o
  -2  12   2       1935.23       1600.05        90.99 o
  -1  12   2       5448.76       5183.91        78.62 o
   0  12   2         14.05         43.39         5.75 o
   1  12   2        104.30         81.51        11.01 o
   2  12   2       2727.02       2475.95       113.90 o
   3  12   2       3718.79       3471.04        47.91 o
   4  12   2         38.93         45.36         5.68 o
   5  12   2          0.47         -0.02         3.61 o
  -5  13   2          4.50          3.53         3.87 o
  -4  13   2        123.52        111.78         9.97 o
  -3  13   2        553.64        535.06        13.48 o
  -2  13   2         48.58         52.65         9.97 o
  -1  13   2         75.27         79.36        10.34 o
   0  13   2         17.65         17.98         5.60 o
   1  13   2        352.91        384.70        32.60 o
   2  13   2         51.79         55.06        10.25 o
   3  13   2         93.29         89.14         9.69 o
   4  13   2          6.28          7.58         3.44 o
   5  13   2         47.33         45.20         5.05 o
  -5  14   2        160.94        172.39         9.37 o
  -4  14   2        494.83        508.73        15.65 o
  -3  14   2         22.64         15.96         3.39 o
  -2  14   2       1597.56       1404.16        49.23 o
  -1  14   2       1066.12        810.74        34.98 o
   0  14   2         51.56        102.15        16.78 o
   1  14   2         34.46         22.90         9.32 o
   2  14   2        423.63        394.85        12.89 o
   3  14   2         10.34          8.85         2.67 o
   4  14   2        784.95        812.48        30.83 o
  -4  15   2        446.33        447.54        20.68 o
  -3  15   2       2465.59       2356.87        28.09 o
  -2  15   2        284.39        262.23        11.21 o
  -1  15   2        710.84        628.66        30.90 o
   0  15   2        150.15        157.78        14.51 o
   1  15   2        957.80        839.00        51.51 o
   2  15   2         87.54         82.05        11.17 o
   3  15   2        111.27        111.73         8.17 o
   4  15   2       1011.68       1078.97        45.57 o
  -4  16   2          1.13         -0.66         3.08 o
  -3  16   2        623.18        615.90        14.55 o
  -2  16   2       3845.33       3583.72       117.34 o
  -1  16   2        659.86        637.80        46.80 o
   0  16   2        180.17        173.03        15.45 o
   1  16   2       1626.40       1763.84        36.25 o
   2  16   2         34.14         31.93         4.36 o
   3  16   2        548.08        586.32        16.91 o
   4  16   2         66.93         75.70         7.35 o
  -4  17   2        164.89        184.17        14.67 o
  -3  17   2          3.66         24.11         4.28 o
  -2  17   2       1004.47        918.70        21.27 o
  -1  17   2         69.65         63.96         5.61 o
   0  17   2       2822.54       2955.33        49.13 o
   1  17   2       2483.79       2294.29        84.73 o
   2  17   2        525.25        504.69        25.08 o
   3  17   2        139.37        150.71         8.98 o
   4  17   2        138.11        138.29        10.47 o
  -4  18   2       1598.41       1547.45       109.54 o
  -3  18   2        898.57        954.58        33.68 o
  -2  18   2         43.12         53.98         5.74 o
  -1  18   2       2841.22       2508.00        33.07 o
   0  18   2       1097.18       1065.05        21.68 o
   1  18   2       1045.48       1078.79        62.65 o
   2  18   2       2053.24       2008.98        61.70 o
   3  18   2       2192.58       2352.02        48.46 o
   4  18   2        356.96        384.35        15.73 o
  -4  19   2        223.39        253.17        12.04 o
  -3  19   2        261.02        262.01        13.77 o
  -2  19   2       1223.77       1070.19        60.53 o
  -1  19   2         29.98         26.50         4.18 o
   0  19   2        816.58        776.20        18.63 o
   1  19   2        189.19        212.71         9.48 o
   2  19   2        312.51        278.91        11.19 o
   3  19   2        163.48        164.31         8.84 o
   4  19   2        370.42        373.03        13.96 o
  -3  20   2         22.68         35.42         4.73 o
  -2  20   2         99.00         93.35         6.70 o
  -1  20   2       1326.09       1309.17        23.41 o
   0  20   2        791.61        800.90        18.58 o
   1  20   2       1276.11       1281.78        72.63 o
   2  20   2       1948.27       1974.49        58.85 o
   3  20   2         99.85        112.01         9.92 o
  -3  21   2        769.56        828.15        41.45 o
  -2  21   2        583.30        558.93        13.06 o
  -1  21   2        193.15        186.42         8.04 o
   0  21   2        963.05       1000.67        20.30 o
   1  21   2       3541.18       3733.88        53.20 o
   2  21   2          0.43          2.85         4.21 o
   3  21   2       1253.90       1290.28        28.81 o
  -3  22   2        164.78        165.29        10.06 o
  -2  22   2          3.21          8.51         2.53 o
  -1  22   2         90.14         91.39         4.31 o
   0  22   2         58.92         38.85         4.81 o
   1  22   2        330.23        275.85        10.72 o
   2  22   2         84.90        102.61        12.86 o
   3  22   2         24.40         26.90         4.83 o
  -3  23   2        977.28       1021.90        21.24 o
  -2  23   2       2680.90       2558.03        19.08 o
  -1  23   2          0.34          0.93         1.88 o
   0  23   2       3026.43       2788.42        37.38 o
   1  23   2       1098.83       1188.24        19.73 o
   2  23   2         22.47         25.68         2.90 o
   3  23   2        820.89        913.61        19.04 o
  -2  24   2        217.50        212.77        27.41 o
  -1  24   2        410.24        397.46        17.66 o
   0  24   2        170.13        163.71         7.28 o
   1  24   2        211.75        215.47         8.02 o
   2  24   2        218.62        215.56         8.47 o
  -2  25   2        742.18        823.31        63.85 o
  -1  25   2         58.76         64.80         9.71 o
   0  25   2        226.62        241.30         7.86 o
   1  25   2        344.46        339.42         9.00 o
   2  25   2          0.90          4.57         1.71 o
  -1  26   2        392.98        377.94        39.25 o
   0  26   2        141.93        139.47        13.10 o
   1  26   2        144.27        161.18         5.57 o
   0  27   2         56.68         54.86         4.37 o
  -5   1   3       2133.06       2184.91        35.20 o
  -4   1   3       1131.51       1066.54        23.53 o
  -3   1   3       1089.51       1076.82        25.83 o
  -2   1   3      17084.87      16019.39        77.28 o
  -1   1   3      10239.31      11030.68       185.11 o
   0   1   3       1663.11       2576.13        23.01 o
   1   1   3      33033.22      33170.55       196.56 o
   2   1   3       2570.31       2297.01        40.50 o
   3   1   3         14.84         12.13         3.78 o
   4   1   3        864.08        806.98        19.62 o
   5   1   3          1.87          3.06         4.20 o
  -5   2   3          4.11          2.45         3.40 o
  -4   2   3       1478.56       1424.87        27.33 o
  -3   2   3       1135.53        957.65        27.74 o
  -2   2   3        346.59        334.93         9.97 o
  -1   2   3       1424.14       1685.90        25.92 o
   0   2   3       2032.40       2606.79        28.65 o
   1   2   3      22719.85      25543.81       100.24 o
   2   2   3        118.42         97.41         8.75 o
   3   2   3       2450.63       2228.99        51.58 o
   4   2   3       1017.30       1014.88        19.64 o
   5   2   3        176.21        168.44         9.73 o
  -5   3   3         50.75         56.46         5.31 o
  -4   3   3         14.16         11.24         5.15 o
  -3   3   3         80.67         91.50         9.23 o
  -2   3   3       1263.70       1289.71        23.30 o
  -1   3   3       1430.44       1889.49        57.38 o
   0   3   3        105.20        209.72        71.00 o
   1   3   3        130.14        153.44         8.61 o
   2   3   3        668.18        723.66        22.85 o
   3   3   3        116.25         87.96        15.35 o
   4   3   3         59.95         72.19         9.21 o
   5   3   3          2.84          1.82         4.03 o
  -5   4   3        131.85        116.47         6.92 o
  -4   4   3       1200.02       1197.28        25.07 o
  -3   4   3       3001.43       2611.43        58.07 o
  -2   4   3       1544.20       1585.29        24.02 o
  -1   4   3       6905.68       7533.28        62.17 o
   0   4   3      17555.19      17490.97       511.03 o
   1   4   3       4912.91       5947.38       102.90 o
   2   4   3       1837.46       2181.72        39.18 o
   3   4   3        217.83        170.55        15.50 o
   4   4   3        689.06        660.93        19.44 o
   5   4   3         41.85         34.76         5.62 o
  -5   5   3          5.01          9.43         5.91 o
  -4   5   3        201.74        196.44        10.37 o
  -3   5   3          4.71          8.50         8.64 o
  -2   5   3       4303.17       4657.01        51.95 o
  -1   5   3       1679.39       1828.03        33.39 o
   0   5   3       7985.21       7684.08       394.73 o
   1   5   3       3898.40       4298.15        43.26 o
   2   5   3       6437.96       5865.10        72.44 o
   3   5   3       1480.05       1171.01        45.47 o
   4   5   3        137.94        146.12         9.48 o
   5   5   3        317.66        310.27        16.95 o
  -5   6   3         27.43         15.54         6.06 o
  -4   6   3        286.39        276.07        17.40 o
  -3   6   3         91.74         84.10        16.90 o
  -2   6   3          9.50          7.88         4.50 o
  -1   6   3         17.98         22.92         5.78 o
   0   6   3       1992.20       2086.07        30.73 o
   1   6   3        941.57        875.58        54.37 o
   2   6   3         73.00         57.58         8.21 o
   3   6   3        795.01        651.42        44.05 o
   4   6   3        211.29        198.41        10.80 o
   5   6   3        137.67        144.50        10.89 o
  -5   7   3         53.77         56.19         8.06 o
  -4   7   3        354.74        336.88        13.67 o
  -3   7   3         69.30         84.42        16.54 o
  -2   7   3       8188.15       7889.53        97.12 o
  -1   7   3       5162.25       5900.61        90.71 o
   0   7   3        942.62       1173.33        37.38 o
   1   7   3       3371.60       3519.62        71.49 o
   2   7   3       2504.73       2111.79        67.31 o
   3   7   3       3820.26       3003.75        96.27 o
   4   7   3         54.81         56.47         6.50 o
   5   7   3        701.02        726.20        25.70 o
  -5   8   3          2.94          4.68         4.28 o
  -4   8   3        883.91        902.28        38.50 o
  -3   8   3        223.56        186.78        24.63 o
  -2   8   3        714.52        685.02        22.17 o
  -1   8   3        667.80        859.47        36.37 o
   0   8   3       3928.07       4262.69        90.73 o
   1   8   3      11946.04      13043.91       105.89 o
   2   8   3        381.03        367.65        29.18 o
   3   8   3        414.10        371.25        36.80 o
   4   8   3        987.16       1051.76        19.84 o
   5   8   3         21.67         25.44         4.20 o
  -5   9   3         52.07         44.86         6.15 o
  -4   9   3         23.09         33.21         7.68 o
  -3   9   3          2.50          0.24         4.29 o
  -2   9   3          0.33          5.69         7.95 o
  -1   9   3        650.23        748.50        36.32 o
   0   9   3       1722.25       1840.10        36.56 o
   1   9   3       1935.99       2395.57        35.75 o
   2   9   3       2367.95       1934.59        69.60 o
   3   9   3       1656.04       1622.74        38.66 o
   4   9   3          1.93          9.17         3.27 o
   5   9   3          2.42          2.99         2.81 o
  -5  10   3         33.36         36.72         5.07 o
  -4  10   3        338.04        341.86        19.01 o
  -3  10   3       1092.02       1003.09        20.83 o
  -2  10   3       4751.35       4096.25        96.20 o
  -1  10   3       4255.39       4628.51        91.60 o
   0  10   3      12027.73      13185.36       245.11 o
   1  10   3       5404.79       5565.03        56.88 o
   2  10   3        262.20        237.54        18.84 o
   3  10   3       1220.74       1111.95        32.47 o
   4  10   3        893.49        991.72        22.42 o
   5  10   3         30.44         22.12         5.11 o
  -5  11   3       1150.12       1207.84        23.97 o
  -4  11   3        764.64        797.38        29.23 o
  -3  11   3        942.72        881.03        18.56 o
  -2  11   3       5993.24       5314.36       427.89 o
  -1  11   3        858.41        865.51        42.13 o
   0  11   3        436.54        475.57        20.52 o
   1  11   3       5963.03       6150.52       390.96 o
   2  11   3       1178.55       1098.59        41.04 o
   3  11   3        443.60        420.48        23.14 o
   4  11   3        514.76        546.60        23.93 o
   5  11   3        187.28        170.80        10.63 o
  -5  12   3          8.91          9.93         4.37 o
  -4  12   3         35.50         36.94         4.31 o
  -3  12   3         63.76         51.33         4.57 o
  -2  12   3          4.12          5.22         6.41 o
  -1  12   3         63.31         73.46        13.64 o
   0  12   3        775.37        780.49        27.56 o
   1  12   3        442.65        340.18        20.62 o
   2  12   3        213.94        214.15        19.19 o
   3  12   3          0.91          5.79         7.18 o
   4  12   3        111.23        119.62        11.53 o
   5  12   3         41.63         32.41         4.78 o
  -5  13   3        382.79        385.25        15.32 o
  -4  13   3        393.29        402.91        16.85 o
  -3  13   3          7.40         17.01         3.69 o
  -2  13   3       6662.51       5518.99       303.22 o
  -1  13   3       5016.62       4869.09       210.58 o
   0  13   3         18.28         38.47         7.00 o
   1  13   3       3543.27       3302.82        93.34 o
   2  13   3       1344.71       1266.58        39.89 o
   3  13   3        677.73        574.26        52.56 o
   4  13   3        121.83        138.98         8.14 o
  -5  14   3         25.82         31.26         4.68 o
  -4  14   3       1371.71       1463.36        26.14 o
  -3  14   3       1574.27       1444.54        22.07 o
  -2  14   3          8.34         15.02         3.49 o
  -1  14   3       1630.66       1481.11        68.60 o
   0  14   3       3438.73       3383.01        62.99 o
   1  14   3          0.45          7.76         7.63 o
   2  14   3        161.98        165.60         6.81 o
   3  14   3         36.29         33.26         5.13 o
   4  14   3         93.87        102.39        12.17 o
  -4  15   3        489.39        501.82        24.11 o
  -3  15   3       1483.71       1366.82        26.76 o
  -2  15   3       1586.22       1396.98        24.99 o
  -1  15   3       1514.62       1383.31        57.93 o
   0  15   3          0.28          3.80         3.86 o
   1  15   3       1481.00       1386.64        66.85 o
   2  15   3         32.10         32.08         4.21 o
   3  15   3         70.45         71.40         6.80 o
   4  15   3         37.98         36.74         4.59 o
  -4  16   3        323.33        320.00        17.26 o
  -3  16   3       2602.70       2452.74        28.09 o
  -2  16   3        231.48        238.84        10.70 o
  -1  16   3       4744.10       4438.95       229.16 o
   0  16   3       7195.15       6293.86       224.96 o
   1  16   3       1646.51       1681.76        99.93 o
   2  16   3        428.14        398.80        10.90 o
   3  16   3       2164.77       2075.98        69.68 o
   4  16   3        240.24        248.63        14.41 o
  -4  17   3        140.42        151.49         7.41 o
  -3  17   3         35.22         46.11         4.49 o
  -2  17   3       2656.29       2296.21        78.24 o
  -1  17   3        426.50        352.19        12.57 o
   0  17   3        178.62        191.41        12.48 o
   1  17   3         10.26         16.40         2.75 o
   2  17   3        675.56        674.74        17.20 o
   3  17   3        167.02        164.23         9.29 o
   4  17   3         24.28         20.20         5.51 o
  -4  18   3        876.72        846.29        36.31 o
  -3  18   3       1058.04       1076.18        22.43 o
  -2  18   3        206.76        197.50        17.47 o
  -1  18   3       2178.92       1925.46        29.20 o
   0  18   3         84.59         99.26         9.25 o
   1  18   3         16.04         30.50         3.28 o
   2  18   3        418.03        351.62        12.81 o
   3  18   3         56.42         60.03         8.99 o
   4  18   3        171.64        156.98        10.14 o
  -4  19   3        116.08        133.94         8.77 o
  -3  19   3        241.39        259.09        17.66 o
  -2  19   3        418.95        364.61        13.11 o
  -1  19   3       2476.75       2071.69        36.31 o
   0  19   3       1109.42       1062.45        23.42 o
   1  19   3        561.32        531.90        14.90 o
   2  19   3       2180.94       2202.09        32.42 o
   3  19   3        794.92        857.43        26.82 o
   4  19   3         62.64         62.05         5.76 o
  -3  20   3        116.75        109.36         7.18 o
  -2  20   3         62.81         66.95        11.23 o
  -1  20   3         72.78         72.35         4.76 o
   0  20   3        165.36        160.18         8.62 o
   1  20   3        234.39        269.63        35.95 o
   2  20   3          1.32          6.27         3.11 o
   3  20   3        318.06        350.81        16.10 o
  -3  21   3          0.11          2.42         2.61 o
  -2  21   3        177.31        166.52         8.62 o
  -1  21   3        395.59        383.61        10.33 o
   0  21   3         57.95         73.42         5.92 o
   1  21   3        164.62        196.15        12.53 o
   2  21   3        692.52        730.72        61.65 o
   3  21   3        398.84        384.38        15.83 o
  -3  22   3         96.70         93.94         7.70 o
  -2  22   3        214.46        199.39         8.67 o
  -1  22   3        220.54        207.21         7.21 o
   0  22   3       2174.88       2156.03        27.95 o
   1  22   3       2907.71       2951.69        32.27 o
   2  22   3        295.20        293.86        10.35 o
   3  22   3        694.96        794.80        20.35 o
  -3  23   3         37.44         36.70         4.44 o
  -2  23   3        396.34        394.20        10.97 o
  -1  23   3        644.96        555.12        12.82 o
   0  23   3         21.58         23.53         2.90 o
   1  23   3        269.41        260.23         9.21 o
   2  23   3         82.76         88.66         4.50 o
  -2  24   3         76.18         92.78         5.25 o
  -1  24   3          8.71          5.11         1.77 o
   0  24   3        701.14        703.43        14.31 o
   1  24   3        632.28        709.88        13.93 o
   2  24   3        496.86        489.42        11.00 o
  -2  25   3        617.93        627.77        43.32 o
  -1  25   3        967.56        950.08        41.23 o
   0  25   3        132.25        129.53         5.82 o
   1  25   3        426.64        460.51        22.39 o
   2  25   3       1113.69       1157.52        20.16 o
  -1  26   3        768.88        696.29        16.04 o
   0  26   3        202.68        159.88        17.09 o
   1  26   3         51.37         53.49         3.31 o
   0  27   3         11.70         12.23         2.50 o
  -5   0   4        854.08        857.22        31.83 o
  -4   0   4        373.80        364.55        19.68 o
  -3   0   4        772.91        732.23        30.48 o
  -2   0   4      18188.70      17335.05        87.95 o
  -1   0   4       8098.57       9129.77        81.35 o
   0   0   4       1852.56       2026.15        45.18 o
   1   0   4       5691.99       5830.39       267.53 o
   2   0   4       2554.30       2400.70        71.95 o
   3   0   4        585.19        588.35        42.80 o
   4   0   4       1837.59       1768.45        59.58 o
   5   0   4         26.06         44.74         8.56 o
  -5   1   4        893.72       1012.19        24.18 o
  -4   1   4         85.57         74.85         6.54 o
  -3   1   4        678.85        641.55        20.29 o
  -2   1   4       2161.86       2321.57        30.46 o
  -1   1   4      13352.36      14904.20        98.35 o
   0   1   4       2624.38       3773.73        31.32 o
   1   1   4      32795.85      33153.62       187.49 o
   2   1   4       2032.56       2092.72        53.57 o
   3   1   4       2633.30       2446.78        58.70 o
   4   1   4        188.85        208.46         8.67 o
   5   1   4         81.23         79.13         7.28 o
  -5   2   4       1433.07       1562.88        23.61 o
  -4   2   4        465.72        472.65        18.56 o
  -3   2   4       1407.25       1347.55        33.59 o
  -2   2   4       2436.35       2519.49        23.53 o
  -1   2   4       4774.00       5186.63        50.27 o
   0   2   4       1381.95       1681.09        16.78 o
   1   2   4      15103.30      16072.68        71.99 o
   2   2   4        164.18        116.57         7.25 o
   3   2   4        561.38        564.65        41.85 o
   4   2   4       1611.90       1513.75        26.96 o
   5   2   4        151.60        137.47         9.35 o
  -5   3   4         15.03         16.22         4.32 o
  -4   3   4       4269.91       4251.71        47.21 o
  -3   3   4       7035.54       6515.63        75.63 o
  -2   3   4        217.79        246.08         8.89 o
  -1   3   4      18753.79      20345.63       184.59 o
   0   3   4      38421.48      33978.92      1566.46 o
   1   3   4         27.71         34.34         3.46 o
   2   3   4       3577.58       3735.25       128.97 o
   3   3   4       2268.21       2031.12        80.29 o
   4   3   4        222.40        221.87         9.69 o
   5   3   4        567.58        532.02        16.92 o
  -5   4   4        849.32        936.43        17.77 o
  -4   4   4       1144.80       1170.12        20.29 o
  -3   4   4       3501.39       3358.49        69.55 o
  -2   4   4       1065.75       1367.26        22.56 o
  -1   4   4       1260.84       1457.13        43.04 o
   0   4   4        822.28       1081.55        21.46 o
   1   4   4        374.38        412.38        17.83 o
   2   4   4       1702.90       1727.29        35.11 o
   3   4   4          6.90         20.69         7.41 o
   4   4   4         12.02         15.12         3.94 o
   5   4   4          4.25          9.20         3.80 o
  -5   5   4         31.61         39.35         5.25 o
  -4   5   4        134.71        132.00         7.06 o
  -3   5   4        370.33        298.48        29.97 o
  -2   5   4         11.87         25.46         4.21 o
  -1   5   4       3805.31       4036.87        91.29 o
   0   5   4       4297.20       4526.80       215.86 o
   1   5   4        802.59        800.80        17.26 o
   2   5   4        189.51         98.75         9.53 o
   3   5   4       1001.79        792.01        36.24 o
   4   5   4        109.94        109.85         6.93 o
   5   5   4         15.00         14.32         4.08 o
  -5   6   4       1208.58       1253.60        35.03 o
  -4   6   4          1.22          2.96         3.81 o
  -3   6   4        481.53        370.11        33.94 o
  -2   6   4      15260.67      15578.58       219.27 o
  -1   6   4        117.51        139.41        18.13 o
   0   6   4       3713.71       4062.98        83.69 o
   1   6   4       1249.01       1169.97        20.63 o
   2   6   4          4.00          8.23         4.29 o
   3   6   4         89.21         96.26        14.74 o
   4   6   4         30.86         31.75         8.84 o
   5   6   4        579.34        596.37        34.44 o
  -5   7   4          1.72         18.71         4.91 o
  -4   7   4        375.47        348.57        14.23 o
  -3   7   4         80.51         75.46        16.72 o
  -2   7   4         46.58         54.88         6.70 o
  -1   7   4        365.47        452.64        26.20 o
   0   7   4       3642.61       4398.06        54.91 o
   1   7   4       4899.57       5581.79        68.96 o
   2   7   4         32.69         21.27         7.74 o
   3   7   4        886.12        873.22        28.37 o
   4   7   4         72.84         78.53         7.05 o
   5   7   4         57.39         52.30         5.22 o
  -5   8   4        229.45        232.82        10.97 o
  -4   8   4        433.82        431.57        22.09 o
  -3   8   4       1025.27        906.91        54.67 o
  -2   8   4       2225.92       2150.88        49.16 o
  -1   8   4       2705.19       3556.13        77.84 o
   0   8   4        671.10        924.01        27.12 o
   1   8   4        251.64        168.02         9.70 o
   2   8   4        799.29        725.77        31.37 o
   3   8   4        221.06        176.02         9.49 o
   4   8   4        184.51        182.81         8.08 o
   5   8   4        249.11        267.06         9.89 o
  -5   9   4        556.69        633.43        17.22 o
  -4   9   4       1918.34       1938.24        46.33 o
  -3   9   4        869.52        861.43        28.31 o
  -2   9   4          3.63          2.47         4.32 o
  -1   9   4         49.95         23.80         8.99 o
   0   9   4       1133.82       1069.45        23.52 o
   1   9   4        850.33        823.43        32.66 o
   2   9   4        789.94        779.40        33.21 o
   3   9   4       1971.93       1882.69        30.54 o
   4   9   4        996.55       1020.40        43.28 o
   5   9   4         53.85         38.91         3.99 o
  -5  10   4         59.42         65.06         5.97 o
  -4  10   4        312.13        289.68        18.44 o
  -3  10   4         29.54         31.27         3.61 o
  -2  10   4        782.30        764.91        31.52 o
  -1  10   4        562.09        537.10        33.03 o
   0  10   4        109.83        137.55         9.12 o
   1  10   4        294.13        312.43        14.34 o
   2  10   4        849.08        761.80        34.11 o
   3  10   4        277.36        260.54        11.70 o
   4  10   4        569.76        617.57        17.83 o
   5  10   4         17.16         23.62         5.33 o
  -5  11   4         40.06         50.48         5.20 o
  -4  11   4       1705.23       1750.21        49.68 o
  -3  11   4        144.74        129.46         6.84 o
  -2  11   4       1771.53       1584.83       115.32 o
  -1  11   4       2059.32       1768.18        61.44 o
   0  11   4       3238.10       3831.86       208.43 o
   1  11   4       1345.23       1640.44        55.75 o
   2  11   4        111.21        154.85        16.20 o
   3  11   4        617.06        593.90        23.82 o
   4  11   4         48.76         68.97         9.66 o
   5  11   4        266.11        210.31        11.02 o
  -5  12   4       1308.04       1326.82        20.88 o
  -4  12   4        633.16        679.61        14.99 o
  -3  12   4        467.82        429.18        13.22 o
  -2  12   4       8553.81       7093.99       424.68 o
  -1  12   4       6052.81       5501.08       111.91 o
   0  12   4         15.22         17.79         6.68 o
   1  12   4       6691.24       6403.51       201.51 o
   2  12   4       2623.21       2294.98        96.37 o
   3  12   4        441.89        439.49        21.52 o
   4  12   4       2712.51       2750.16        51.18 o
  -5  13   4         52.19         65.98         7.07 o
  -4  13   4         24.98         26.90         4.72 o
  -3  13   4        155.30        147.64         7.33 o
  -2  13   4        617.92        522.01        29.36 o
  -1  13   4       1668.54       1644.47        64.75 o
   0  13   4       2147.00       2096.60        47.60 o
   1  13   4        137.19        117.31        18.54 o
   2  13   4       1208.34       1209.99        26.90 o
   3  13   4        130.00        146.12        12.76 o
   4  13   4        409.43        427.29        24.95 o
  -5  14   4        144.21        153.98         8.79 o
  -4  14   4        343.84        340.80        12.60 o
  -3  14   4         62.14         65.69         6.28 o
  -2  14   4       8323.48       7591.92        57.54 o
  -1  14   4       1916.72       1799.02        52.86 o
   0  14   4          6.48         11.06         4.69 o
   1  14   4       2546.16       2306.10        82.83 o
   2  14   4       5060.41       4932.87        44.45 o
   3  14   4          1.06          5.47         5.04 o
   4  14   4        469.93        475.43        38.46 o
  -4  15   4         25.54         28.57         4.22 o
  -3  15   4       1625.22       1471.75        35.34 o
  -2  15   4        620.16        578.14        23.15 o
  -1  15   4       4239.74       3696.15       189.31 o
   0  15   4       4568.36       3898.69        71.22 o
   1  15   4        333.64        284.85        31.20 o
   2  15   4       1517.90       1404.73        25.60 o
   3  15   4        649.41        620.80        24.87 o
   4  15   4         10.55          8.93         3.11 o
  -4  16   4         78.37         81.90         5.98 o
  -3  16   4        513.26        533.30        13.29 o
  -2  16   4       1397.09       1413.70        75.72 o
  -1  16   4        590.98        606.73        21.37 o
   0  16   4        504.08        445.58        25.15 o
   1  16   4        601.19        613.21        14.30 o
   2  16   4        139.09        142.77         6.80 o
   3  16   4         16.58         12.66         5.67 o
   4  16   4        308.69        312.82        15.80 o
  -4  17   4        553.09        560.72        13.67 o
  -3  17   4       2714.29       2785.09        29.15 o
  -2  17   4        633.66        602.41        18.01 o
  -1  17   4        459.51        407.32        20.52 o
   0  17   4       4487.90       4203.10        69.48 o
   1  17   4         18.64         35.84         4.87 o
   2  17   4       1200.03       1182.83        25.06 o
   3  17   4        906.13       1012.51        30.68 o
   4  17   4         29.34         33.86         5.77 o
  -4  18   4          1.65          0.73         2.08 o
  -3  18   4       1997.71       1987.26        23.65 o
  -2  18   4        732.24        693.27        17.96 o
  -1  18   4       2278.72       2065.96        95.02 o
   0  18   4        689.64        624.14        30.22 o
   1  18   4       2245.84       2158.00        29.95 o
   2  18   4        179.74        175.47         8.06 o
   3  18   4          2.48          2.63         4.98 o
   4  18   4        256.42        251.89        12.05 o
  -4  19   4        113.57        108.20         7.79 o
  -3  19   4        402.32        423.90        13.56 o
  -2  19   4        227.01        192.08         9.64 o
  -1  19   4        161.69        160.91         7.51 o
   0  19   4       2392.97       2302.47        45.44 o
   1  19   4        721.71        756.54        17.36 o
   2  19   4        111.19        128.58         9.65 o
   3  19   4        613.39        675.17        23.21 o
  -3  20   4        309.90        307.96        10.75 o
  -2  20   4       1171.22       1097.97        21.04 o
  -1  20   4        353.02        309.66         9.54 o
   0  20   4        212.95        222.39         7.89 o
   1  20   4        138.94        182.14         8.52 o
   2  20   4        403.81        425.69        25.81 o
   3  20   4          5.14          6.39         4.15 o
  -3  21   4        163.91        175.37         7.76 o
  -2  21   4        353.65        306.83        10.99 o
  -1  21   4         81.95         85.42         4.91 o
   0  21   4        130.27        104.23         6.72 o
   1  21   4        718.36        750.69        34.88 o
   2  21   4        578.10        596.52        39.63 o
   3  21   4         77.79         80.18         7.35 o
  -3  22   4          2.68          5.17         3.15 o
  -2  22   4          9.62          4.90         2.97 o
  -1  22   4          4.43          6.77         2.15 o
   0  22   4          5.18          7.77         2.78 o
   1  22   4         36.71         52.58         3.99 o
   2  22   4        103.96         95.93         6.05 o
   3  22   4         34.98         37.07         4.85 o
  -3  23   4        190.95        212.18         9.68 o
  -2  23   4        659.04        638.74        13.62 o
  -1  23   4        795.24        765.82        18.49 o
   0  23   4        401.04        363.99         8.96 o
   1  23   4          0.08          2.91         2.45 o
   2  23   4         11.44          8.02         2.01 o
  -2  24   4        394.83        400.20        11.81 o
  -1  24   4        182.52        176.79         7.32 o
   0  24   4        233.51        217.77         6.30 o
   1  24   4        629.69        621.48        12.83 o
   2  24   4        114.43        116.00         7.89 o
  -2  25   4        283.98        293.84        22.93 o
  -1  25   4          2.40          0.65         1.80 o
   0  25   4         69.05         56.79         3.72 o
   1  25   4          1.20          2.18         2.28 o
  -1  26   4        274.84        311.65        10.45 o
   0  26   4         15.11         16.89         3.42 o
   1  26   4         34.96         53.96         4.62 o
  -5   1   5        519.80        580.55        18.55 o
  -4   1   5          0.35         -0.82         2.72 o
  -3   1   5        414.61        360.17        15.63 o
  -2   1   5       1178.55       1189.06        22.97 o
  -1   1   5        638.41        649.62        10.14 o
   0   1   5         34.76         82.08         5.96 o
   1   1   5       3842.14       3886.44        45.55 o
   2   1   5       4008.43       3795.55        64.98 o
   3   1   5        165.82        166.34        23.42 o
   4   1   5       3042.85       3115.59        47.26 o
   5   1   5        872.09        876.68        20.08 o
  -5   2   5        999.01       1126.22        25.43 o
  -4   2   5       2269.99       2183.24        53.88 o
  -3   2   5        397.35        351.14        15.58 o
  -2   2   5       6226.02       6674.23        48.97 o
  -1   2   5      17172.73      18815.49       113.81 o
   0   2   5       9356.33      11395.59       101.34 o
   1   2   5       1107.73       1296.44        19.82 o
   2   2   5      15534.12      15023.40       339.12 o
   3   2   5       1136.04       1013.12        57.20 o
   4   2   5         25.26         32.24         4.91 o
   5   2   5        327.43        300.10        12.13 o
  -5   3   5        783.63        795.38        17.17 o
  -4   3   5          3.22          1.77         3.32 o
  -3   3   5        453.19        411.89        19.68 o
  -2   3   5        511.16        669.88        15.67 o
  -1   3   5         70.33        106.34         6.65 o
   0   3   5        912.21       1226.28        37.51 o
   1   3   5        267.10        266.67        16.72 o
   2   3   5        838.98        753.80        39.16 o
   3   3   5        456.93        485.25        41.15 o
   4   3   5         10.85         24.35         4.79 o
   5   3   5        319.67        301.58        11.72 o
  -5   4   5         91.47        119.15        10.22 o
  -4   4   5        994.25        993.55        19.76 o
  -3   4   5        808.11        732.46        33.09 o
  -2   4   5         68.61        140.19         7.63 o
  -1   4   5       5902.38       6292.83        51.08 o
   0   4   5       1166.11       1320.15        91.17 o
   1   4   5        723.02        898.04        23.58 o
   2   4   5       4769.50       4534.63       293.88 o
   3   4   5       6550.25       5943.93       144.65 o
   4   4   5        693.91        695.13        17.33 o
   5   4   5        149.13        146.20         8.43 o
  -5   5   5       1172.82       1290.61        26.09 o
  -4   5   5        119.17        125.98         8.78 o
  -3   5   5       2580.45       2246.38        83.62 o
  -2   5   5       1988.85       1817.37        26.86 o
  -1   5   5         24.08         25.57         3.66 o
   0   5   5       4427.58       5141.74       172.50 o
   1   5   5       3821.93       3985.23        42.16 o
   2   5   5        499.37        487.25        46.60 o
   3   5   5        690.02        637.98        39.92 o
   4   5   5         11.14         16.57         3.80 o
   5   5   5          1.43          2.39         3.16 o
  -5   6   5        168.34        193.13        10.84 o
  -4   6   5          4.01         18.68         7.78 o
  -3   6   5         33.69         31.33        11.47 o
  -2   6   5       1023.25       1192.50        24.00 o
  -1   6   5       1051.19       1270.11       129.53 o
   0   6   5       3269.76       3712.82        47.14 o
   1   6   5         28.52         41.27         4.82 o
   2   6   5         40.82         42.07         8.03 o
   3   6   5         30.88         35.24         4.89 o
   4   6   5         25.00         24.09         4.04 o
   5   6   5        254.06        221.67         9.40 o
  -5   7   5       1172.15       1250.86        32.35 o
  -4   7   5         29.12         50.31         9.08 o
  -3   7   5       9358.63       7969.16       162.16 o
  -2   7   5       8614.11       8049.24        97.63 o
  -1   7   5       1023.43       1140.44        97.42 o
   0   7   5      18595.96      19431.46       330.92 o
   1   7   5       7941.91       7786.44       135.53 o
   2   7   5         34.00         36.61        10.45 o
   3   7   5       1916.53       1823.28        36.86 o
   4   7   5        451.37        459.09        12.65 o
   5   7   5        120.79        126.07         9.61 o
  -5   8   5        483.54        528.80        15.85 o
  -4   8   5       1587.13       1580.83        42.00 o
  -3   8   5        142.49        107.87        19.97 o
  -2   8   5        891.04        886.47        26.24 o
  -1   8   5      10595.82      11437.80       142.02 o
   0   8   5       1727.75       1680.02        51.08 o
   1   8   5       1756.02       1834.17        47.54 o
   2   8   5       8574.90       7734.42       262.54 o
   3   8   5         55.55         59.82         6.17 o
   4   8   5         11.00          7.77         2.73 o
   5   8   5         76.09         66.53         7.08 o
  -5   9   5         76.63         94.70         7.22 o
  -4   9   5        264.31        280.71        18.38 o
  -3   9   5       1884.72       1845.50        42.69 o
  -2   9   5       1545.54       1422.65        72.96 o
  -1   9   5        104.82        202.98        21.24 o
   0   9   5       4878.61       5108.23       140.79 o
   1   9   5       1398.54       1281.80        28.75 o
   2   9   5         53.50         55.26         9.73 o
   3   9   5       1576.94       1465.73        33.15 o
   4   9   5          0.77         -1.34         4.25 o
   5   9   5         41.51         36.88         3.85 o
  -5  10   5        448.57        469.95        14.06 o
  -4  10   5       1123.61       1244.54        26.31 o
  -3  10   5       1816.31       1827.74        29.50 o
  -2  10   5       1157.54       1054.51        57.69 o
  -1  10   5       9299.89       9944.67       148.25 o
   0  10   5         23.23         69.31         6.84 o
   1  10   5        564.20        572.59        26.59 o
   2  10   5        783.52        676.40        33.14 o
   3  10   5       1240.15       1199.26        24.94 o
   4  10   5        257.66        290.50        12.34 o
   5  10   5        499.86        479.30        16.42 o
  -5  11   5         13.31         11.69         3.17 o
  -4  11   5        145.74        162.81         9.74 o
  -3  11   5        492.85        528.58        16.30 o
  -2  11   5        990.44        833.59        66.39 o
  -1  11   5        462.88        407.60        30.63 o
   0  11   5        771.70        793.25        27.08 o
   1  11   5       1829.39       1784.16        57.27 o
   2  11   5        813.26        726.30        34.91 o
   3  11   5          3.95          7.92         3.55 o
   4  11   5        739.23        767.46        19.04 o
   5  11   5        142.46        148.06         8.50 o
  -5  12   5         33.36         35.11         3.98 o
  -4  12   5        201.33        226.86        15.86 o
  -3  12   5        538.04        503.37        12.91 o
  -2  12   5          2.66         14.51        17.19 o
  -1  12   5        540.21        448.48        33.05 o
   0  12   5        836.75        817.87        41.67 o
   1  12   5       1936.67       2118.63       170.98 o
   2  12   5        370.50        278.97        12.72 o
   3  12   5          3.60          5.70         4.29 o
   4  12   5          2.84          7.56         5.30 o
  -5  13   5         14.64         10.30         3.84 o
  -4  13   5         19.37         20.57         4.11 o
  -3  13   5       2140.54       1982.18        26.08 o
  -2  13   5       3196.90       2854.16        43.46 o
  -1  13   5         86.59         83.12        16.14 o
   0  13   5       3424.13       3381.86        61.86 o
   1  13   5       2623.77       2392.41        80.59 o
   2  13   5        440.25        374.29        26.05 o
   3  13   5         18.95         10.52         6.06 o
   4  13   5        344.56        358.73        29.90 o
  -5  14   5         46.43         40.27         4.81 o
  -4  14   5          0.61          5.70         4.82 o
  -3  14   5         93.06         78.15         5.46 o
  -2  14   5       3034.75       2988.44        36.93 o
  -1  14   5          9.96          6.30         7.38 o
   0  14   5       1946.79       1900.64        48.23 o
   1  14   5        115.00         95.24        17.56 o
   2  14   5       1660.91       1598.19       106.36 o
   3  14   5       2650.77       2686.14        51.56 o
   4  14   5        221.63        211.02        18.55 o
  -4  15   5          4.84          5.20         3.05 o
  -3  15   5          0.81          6.76         2.77 o
  -2  15   5         46.65         53.28         4.61 o
  -1  15   5        852.32        828.30        59.84 o
   0  15   5        508.14        491.57        25.49 o
   1  15   5        155.29        135.48         8.65 o
   2  15   5        909.02        878.67        16.31 o
   3  15   5        115.98        113.93        11.39 o
   4  15   5        508.83        483.47        19.60 o
  -4  16   5        380.45        361.98        12.23 o
  -3  16   5         42.11         43.68         4.44 o
  -2  16   5        176.45        175.73         7.69 o
  -1  16   5        840.56        768.82        18.67 o
   0  16   5        639.48        618.53        33.76 o
   1  16   5        393.46        371.72        10.00 o
   2  16   5        490.99        478.61        14.95 o
   3  16   5       1312.60       1370.88        35.68 o
   4  16   5        165.07        197.88        12.41 o
  -4  17   5         24.67         24.54         4.85 o
  -3  17   5        592.18        556.01        13.11 o
  -2  17   5       1774.14       1621.68        68.29 o
  -1  17   5        745.40        678.95        27.32 o
   0  17   5       2551.52       2345.20        77.50 o
   1  17   5       3318.72       3467.97        38.53 o
   2  17   5         96.58        101.62         5.95 o
   3  17   5        427.96        391.26        19.51 o
   4  17   5        124.65        123.69         9.07 o
  -4  18   5          0.03         -2.22         2.22 o
  -3  18   5        103.77        125.29         6.37 o
  -2  18   5        134.87        110.43         7.45 o
  -1  18   5         95.94         80.26         6.39 o
   0  18   5       1771.06       1669.70        54.27 o
   1  18   5       1192.64       1190.02        21.45 o
   2  18   5        747.13        752.73        14.90 o
   3  18   5        832.34        871.42        26.98 o
   4  18   5         27.96         33.70         4.82 o
  -4  19   5        116.37        107.91         7.28 o
  -3  19   5       1807.03       1738.37        26.33 o
  -2  19   5        720.30        678.13        17.26 o
  -1  19   5        101.14        104.96         5.81 o
   0  19   5       1350.63       1265.14        27.02 o
   1  19   5       2546.94       2625.67        31.11 o
   2  19   5        136.48        141.17         6.45 o
   3  19   5        580.20        615.81        21.86 o
  -3  20   5        477.84        508.08        13.74 o
  -2  20   5         65.18         62.82         5.84 o
  -1  20   5       2651.91       2265.00        30.91 o
   0  20   5        380.02        352.42         9.72 o
   1  20   5         35.86         51.06         6.29 o
   2  20   5        649.19        657.36        12.99 o
   3  20   5         13.48         10.36         4.23 o
  -3  21   5         83.20        101.91         5.75 o
  -2  21   5        166.86        163.14         8.20 o
  -1  21   5         70.40         64.21         5.74 o
   0  21   5         17.14         30.39         3.30 o
   1  21   5        361.42        423.45        18.60 o
   2  21   5        145.84        152.92         6.04 o
   3  21   5        149.13        148.85         9.18 o
  -3  22   5        190.98        214.83        10.71 o
  -2  22   5       1035.03        940.64        17.25 o
  -1  22   5       2739.31       2444.54        29.61 o
   0  22   5        156.47        166.44         7.76 o
   1  22   5       1071.36       1111.34        44.86 o
   2  22   5       1497.09       1690.82        58.66 o
   3  22   5        160.17        163.12         8.39 o
  -3  23   5        178.69        171.44         8.36 o
  -2  23   5        232.02        232.40         8.10 o
  -1  23   5        162.12        166.41         7.60 o
   0  23   5        293.65        259.90         7.30 o
   1  23   5        199.90        191.25         7.95 o
   2  23   5        143.82        198.68         7.39 o
  -2  24   5        849.93        901.58        39.01 o
  -1  24   5       1850.07       1823.41        37.69 o
   0  24   5         54.35         64.10         4.48 o
   1  24   5       1196.25       1270.22        53.27 o
   2  24   5        234.94        295.27        11.57 o
  -1  25   5         16.61         15.39         1.81 o
   0  25   5        476.77        482.26        10.10 o
   1  25   5       1163.15       1163.20        14.93 o
  -1  26   5          4.44          3.32         1.90 o
   0  26   5          0.31         -0.43         2.53 o
   1  26   5        177.59        178.48         7.71 o
  -5   0   6        262.45        297.91        19.02 o
  -4   0   6       5098.59       4899.27        73.54 o
  -3   0   6       4257.64       4032.64        76.00 o
  -2   0   6       1880.80       2085.82        60.66 o
  -1   0   6        243.76        220.63        10.73 o
   0   0   6       7512.92       8719.81       117.26 o
   1   0   6        696.18        705.89        52.15 o
   2   0   6       3028.17       3054.31        80.68 o
   3   0   6        420.45        368.07        33.22 o
   4   0   6        663.01        668.73        19.65 o
   5   0   6          9.88         10.23         6.07 o
  -5   1   6        325.68        371.07        14.93 o
  -4   1   6          8.87         35.95         9.42 o
  -3   1   6        577.31        587.40        20.42 o
  -2   1   6       3841.67       4157.23        69.98 o
  -1   1   6       9559.48      10655.82        60.68 o
   0   1   6        142.89        167.88         8.71 o
   1   1   6        594.02        606.48        16.72 o
   2   1   6       4094.53       4039.32        94.86 o
   3   1   6          5.16         11.64         8.78 o
   4   1   6        100.62        111.93         7.20 o
   5   1   6         24.38         28.32         4.85 o
  -5   2   6        363.46        383.24        15.12 o
  -4   2   6        548.77        561.78        14.40 o
  -3   2   6       1551.28       1367.54        31.28 o
  -2   2   6        690.51        806.54        17.73 o
  -1   2   6        951.05       1060.50        24.85 o
   0   2   6       4194.20       5401.58        64.38 o
   1   2   6       1317.12       1476.93        23.41 o
   2   2   6       2703.64       2933.80        64.26 o
   3   2   6        804.49        810.54        78.94 o
   4   2   6        410.63        417.59        10.98 o
   5   2   6        441.09        474.99        14.21 o
  -5   3   6         82.72        109.78         6.64 o
  -4   3   6       1432.91       1416.08        39.59 o
  -3   3   6        689.64        702.57        26.04 o
  -2   3   6       4815.41       5282.65       145.83 o
  -1   3   6        181.06        169.30        15.68 o
   0   3   6        346.74        382.19        12.04 o
   1   3   6         36.44         53.99         9.23 o
   2   3   6       8343.14       8053.30       208.12 o
   3   3   6        895.16        905.11        21.29 o
   4   3   6        170.11        173.70         8.61 o
   5   3   6        771.14        759.50        17.53 o
  -5   4   6        866.84        887.84        35.36 o
  -4   4   6          5.24          0.14         3.36 o
  -3   4   6       2960.73       2895.83        66.53 o
  -2   4   6       2752.58       2918.61        47.20 o
  -1   4   6        196.18        259.77        10.95 o
   0   4   6        868.15       1016.20        64.03 o
   1   4   6       6346.89       6377.81       184.63 o
   2   4   6        254.66        207.74        16.11 o
   3   4   6        703.18        727.99        19.23 o
   4   4   6         45.42         51.35         6.31 o
   5   4   6        258.59        239.53         9.95 o
  -5   5   6       1080.56       1186.11        27.32 o
  -4   5   6        921.04        965.44        32.42 o
  -3   5   6        138.48        139.45        15.25 o
  -2   5   6         51.26         22.36         4.16 o
  -1   5   6      15717.51      17530.81       174.12 o
   0   5   6         70.64         95.16        12.25 o
   1   5   6       2124.85       2183.52        59.75 o
   2   5   6        931.53        778.66        35.97 o
   3   5   6         96.22        101.68         6.03 o
   4   5   6          0.98         16.97         4.36 o
   5   5   6         17.82         27.77         5.28 o
  -5   6   6        511.26        530.75        35.13 o
  -4   6   6         34.99         42.59         7.98 o
  -3   6   6       5331.58       4782.93       125.99 o
  -2   6   6      10422.59      11822.66       101.99 o
  -1   6   6       2290.19       3188.90        74.57 o
   0   6   6      13664.84      13256.57       246.51 o
   1   6   6      11088.27      10964.25       101.13 o
   2   6   6        252.22        287.14        19.62 o
   3   6   6       3327.16       3133.34        40.27 o
   4   6   6       1871.18       1946.35        38.42 o
   5   6   6         52.32         57.01         4.87 o
  -5   7   6          2.37         13.42         7.85 o
  -4   7   6        646.47        695.59        27.52 o
  -3   7   6         23.13         20.00        10.57 o
  -2   7   6         10.69          8.59         4.65 o
  -1   7   6       2307.37       2924.19        73.60 o
   0   7   6          0.90          7.64         3.90 o
   1   7   6       2985.91       3241.30        57.20 o
   2   7   6       3409.61       3148.88       105.29 o
   3   7   6         54.80         59.89         6.43 o
   4   7   6        423.76        440.69        14.80 o
   5   7   6         19.79         21.63         5.30 o
  -5   8   6         15.07         16.96         5.09 o
  -4   8   6         64.30         66.93         7.16 o
  -3   8   6       1325.69       1377.78        36.46 o
  -2   8   6        186.59        118.00        17.46 o
  -1   8   6        629.92        671.22        36.93 o
   0   8   6       2757.63       2525.51        55.75 o
   1   8   6       1931.57       1727.12        43.03 o
   2   8   6        272.77        274.51        20.22 o
   3   8   6       1124.57        981.68        23.01 o
   4   8   6       1359.70       1309.57        81.42 o
   5   8   6         64.64         70.38         7.02 o
  -5   9   6        502.16        504.15        14.75 o
  -4   9   6       1301.35       1317.52        27.63 o
  -3   9   6          0.59          5.93         2.87 o
  -2   9   6       1643.94       1535.57        62.11 o
  -1   9   6      16414.78      19000.19       196.92 o
   0   9   6       4493.64       4967.36       102.38 o
   1   9   6       1583.20       1438.53        34.22 o
   2   9   6       6556.72       5311.17       293.42 o
   3   9   6        425.58        414.64        15.60 o
   4   9   6        483.44        469.78        15.70 o
   5   9   6       1008.92        900.57        21.94 o
  -5  10   6         32.08         35.95         4.62 o
  -4  10   6       1225.69       1267.28        26.20 o
  -3  10   6        107.81        106.36         6.06 o
  -2  10   6          4.04          9.18         7.62 o
  -1  10   6        597.59        643.25        41.24 o
   0  10   6         70.31         72.46         7.42 o
   1  10   6        911.80       1010.87        30.70 o
   2  10   6         22.86         29.30         8.20 o
   3  10   6          2.45         10.81         4.08 o
   4  10   6         76.24         66.72         6.34 o
   5  10   6         42.67         48.62         5.28 o
  -5  11   6        251.25        260.21         9.84 o
  -4  11   6       1813.16       1740.50        30.29 o
  -3  11   6        414.43        435.11        12.04 o
  -2  11   6        192.40        161.48        23.72 o
  -1  11   6       6302.15       6664.43       130.16 o
   0  11   6       1784.20       1880.17        43.05 o
   1  11   6       1701.39       1813.75        50.45 o
   2  11   6       2163.21       1703.96        31.37 o
   3  11   6        285.78        268.32        12.08 o
   4  11   6         68.33         84.22        11.65 o
  -5  12   6        135.98        150.04         6.94 o
  -4  12   6       1218.21       1289.16        31.78 o
  -3  12   6       1615.47       1498.10        31.04 o
  -2  12   6         11.79         17.87         8.36 o
  -1  12   6       3890.06       3937.29       100.73 o
   0  12   6       3105.78       3095.76        57.71 o
   1  12   6       2573.22       2771.77        63.67 o
   2  12   6        517.05        525.44        41.15 o
   3  12   6         67.83         88.74        12.43 o
   4  12   6          7.26          9.82         3.36 o
  -5  13   6          5.06          8.91         3.70 o
  -4  13   6         24.02         36.78         7.99 o
  -3  13   6        275.85        316.24        12.82 o
  -2  13   6        600.65        584.20        16.27 o
  -1  13   6        418.85        440.50        34.78 o
   0  13   6         66.49         63.23         9.16 o
   1  13   6         91.39         75.33        15.99 o
   2  13   6       1017.27        973.49        96.65 o
   3  13   6        133.06        129.02        12.19 o
   4  13   6        111.64        116.74        22.36 o
  -4  14   6        530.17        536.60        15.21 o
  -3  14   6       1168.10       1098.66        23.70 o
  -2  14   6       1126.45       1112.24        22.94 o
  -1  14   6       1787.22       1663.67        69.66 o
   0  14   6       3282.42       3244.31        92.00 o
   1  14   6        528.38        567.05        27.94 o
   2  14   6          2.05          4.42         2.86 o
   3  14   6        374.47        338.44        18.60 o
   4  14   6        250.46        259.31        18.29 o
  -4  15   6        951.17       1049.33        28.99 o
  -3  15   6         22.67         20.76         4.52 o
  -2  15   6        233.22        222.27         8.51 o
  -1  15   6       8124.31       7519.39       109.05 o
   0  15   6          1.38          4.97         5.13 o
   1  15   6       2363.64       2403.34        51.89 o
   2  15   6        657.36        656.07        52.41 o
   3  15   6        389.62        421.14        20.24 o
   4  15   6         63.10         66.70         7.96 o
  -4  16   6         19.82         22.34         5.44 o
  -3  16   6          0.69          3.35         2.46 o
  -2  16   6       1115.80        965.08        22.38 o
  -1  16   6        955.14        894.97        20.31 o
   0  16   6        546.49        523.00        20.93 o
   1  16   6          3.93          9.39         3.34 o
   2  16   6        117.15        111.50         6.24 o
   3  16   6        152.86        138.09        11.68 o
   4  16   6         48.05         44.62         6.15 o
  -4  17   6        258.92        276.88         9.39 o
  -3  17   6        597.16        632.83        19.28 o
  -2  17   6       5989.55       5159.65       112.83 o
  -1  17   6         75.02         76.74         6.21 o
   0  17   6          3.59          7.13         4.19 o
   1  17   6         30.02         30.12         3.86 o
   2  17   6        175.54        159.03         8.69 o
   3  17   6         64.05         65.52         8.78 o
   4  17   6        392.51        381.14        14.49 o
  -4  18   6        405.06        402.98        10.16 o
  -3  18   6        824.30        839.78        15.26 o
  -2  18   6         53.90         54.94         5.84 o
  -1  18   6         20.52         24.03         4.31 o
   0  18   6        648.28        626.50        23.33 o
   1  18   6        670.16        697.92        16.10 o
   2  18   6          4.10          5.67         2.72 o
   3  18   6        229.21        234.15        13.97 o
  -3  19   6        248.61        281.80        14.03 o
  -2  19   6         13.56         17.51         3.80 o
  -1  19   6        136.74        138.13         8.00 o
   0  19   6       1131.68       1121.54        22.42 o
   1  19   6         17.40         31.82         3.96 o
   2  19   6        174.64        189.44         8.65 o
   3  19   6         23.57         26.71         6.01 o
  -3  20   6       1298.38       1391.48        43.95 o
  -2  20   6       1214.39       1101.00        34.14 o
  -1  20   6        270.18        251.81        10.39 o
   0  20   6       3128.31       3069.63        36.33 o
   1  20   6        869.23        992.31        18.25 o
   2  20   6        363.41        361.63         9.42 o
   3  20   6        599.94        627.35        19.69 o
  -3  21   6        121.60        125.98         8.97 o
  -2  21   6        234.73        196.68         8.50 o
  -1  21   6       1901.82       1720.80        25.79 o
   0  21   6       1311.07       1230.99        22.10 o
   1  21   6        418.66        459.43        12.02 o
   2  21   6       1965.52       2105.55        25.57 o
   3  21   6        192.73        202.03        10.25 o
  -3  22   6         22.07         27.45         4.41 o
  -2  22   6          3.16          4.84         2.51 o
  -1  22   6        242.22        209.22         8.87 o
   0  22   6          5.56          8.25         2.28 o
   1  22   6        441.75        445.36         9.77 o
   2  22   6          0.16          1.84         3.21 o
  -2  23   6        412.64        415.80        12.02 o
  -1  23   6        760.35        771.48        15.62 o
   0  23   6        637.51        617.08        13.96 o
   1  23   6        763.01        880.62        15.17 o
   2  23   6       1650.97       1929.85        31.94 o
  -2  24   6        392.22        424.87        25.09 o
  -1  24   6         20.37         20.98         2.89 o
   0  24   6        496.65        491.53        11.24 o
   1  24   6        733.90        812.54        61.50 o
   2  24   6          5.27          5.63         2.85 o
  -1  25   6         68.20         63.32         3.67 o
   0  25   6        163.09        155.77         7.47 o
   1  25   6         33.92         37.30         4.51 o
   0  26   6        492.92        533.71        13.83 o
  -5   1   7        161.33        151.95         9.83 o
  -4   1   7       6923.23       6779.29        62.50 o
  -3   1   7       6425.58       5994.42        66.35 o
  -2   1   7        972.48       1047.61        18.78 o
  -1   1   7      17819.92      19997.71       100.38 o
   0   1   7       4833.34       5449.66        43.23 o
   1   1   7        768.73        950.37        41.05 o
   2   1   7        568.44        518.07        38.18 o
   3   1   7       1229.38       1237.42        29.23 o
   4   1   7          3.18          8.94         4.28 o
   5   1   7        357.05        326.33        11.48 o
  -5   2   7        129.29        128.42         9.10 o
  -4   2   7       1541.70       1595.33        28.41 o
  -3   2   7         98.73         89.51         8.43 o
  -2   2   7       2882.46       2876.08        41.71 o
  -1   2   7       1501.83       1451.17        30.05 o
   0   2   7        443.34        641.62        15.29 o
   1   2   7       4939.60       5226.90        85.11 o
   2   2   7       8734.43       8713.62       204.48 o
   3   2   7        313.17        348.57         9.36 o
   4   2   7       1174.18       1120.07        20.23 o
   5   2   7        662.20        603.15        15.01 o
  -5   3   7          6.14          9.26         4.40 o
  -4   3   7         85.10         98.11         6.85 o
  -3   3   7        635.85        574.75        21.11 o
  -2   3   7         60.60         47.12         5.22 o
  -1   3   7        930.75       1073.81        31.95 o
   0   3   7        157.42        161.01         6.55 o
   1   3   7        222.69        201.03        11.22 o
   2   3   7       8038.40       8226.59       636.55 o
   3   3   7        160.89        163.67         6.57 o
   4   3   7         39.90         83.74         9.04 o
   5   3   7         60.78         59.45         5.44 o
  -5   4   7        668.06        668.30        18.12 o
  -4   4   7        645.27        686.98        17.61 o
  -3   4   7       3354.80       3199.98        71.12 o
  -2   4   7       6209.76       6289.75       167.60 o
  -1   4   7      11201.20      12320.26       115.49 o
   0   4   7       4441.76       5255.30        56.78 o
   1   4   7       4351.74       4615.35       140.99 o
   2   4   7       1601.18       1443.77        43.54 o
   3   4   7        275.53        281.61         9.91 o
   4   4   7       1177.66       1101.44        25.39 o
   5   4   7         88.03         92.79         6.11 o
  -5   5   7        378.54        413.28        14.38 o
  -4   5   7        488.48        506.18        17.23 o
  -3   5   7        229.40        217.93        19.28 o
  -2   5   7        576.34        645.95        26.00 o
  -1   5   7        175.97        181.57        13.38 o
   0   5   7       7840.64       8680.12       130.71 o
   1   5   7        363.29        285.97        15.47 o
   2   5   7        363.13        303.21        20.09 o
   3   5   7        257.07        240.75         9.21 o
   4   5   7       1573.25       1578.53        23.72 o
   5   5   7        245.69        231.54         8.69 o
  -5   6   7        313.12        315.96        12.60 o
  -4   6   7          7.64         15.64        11.08 o
  -3   6   7        168.82        156.32        23.55 o
  -2   6   7        384.74        382.51        14.78 o
  -1   6   7       1531.76       2187.55        64.14 o
   0   6   7        199.35        221.13        13.16 o
   1   6   7        833.48        806.00        39.54 o
   2   6   7         57.89        106.74        31.37 o
   3   6   7        136.15        135.88         8.99 o
   4   6   7        136.75        146.03         7.80 o
   5   6   7         79.33         91.17         8.22 o
  -5   7   7          5.38         14.85         6.71 o
  -4   7   7        459.67        481.54        16.76 o
  -3   7   7       1017.04       1073.36        22.72 o
  -2   7   7         36.26         25.41         8.24 o
  -1   7   7       2056.10       2692.56        75.62 o
   0   7   7       1009.03        948.05        27.66 o
   1   7   7       1472.32       1237.61        36.83 o
   2   7   7          3.92          8.74         5.31 o
   3   7   7       1044.11       1006.10        25.36 o
   4   7   7        636.91        672.99        37.47 o
   5   7   7         25.40         34.62         5.61 o
  -5   8   7          2.19          6.22         3.44 o
  -4   8   7          3.79          6.32         4.17 o
  -3   8   7          1.33          1.74         2.51 o
  -2   8   7        831.92        749.36        43.78 o
  -1   8   7       2090.72       2460.40        72.65 o
   0   8   7          5.16          6.70         3.36 o
   1   8   7       1272.75       1114.03        36.41 o
   2   8   7       3700.04       3187.36       103.27 o
   3   8   7          1.01          5.06         3.39 o
   4   8   7        138.74        140.34         9.41 o
   5   8   7        334.97        342.82         9.16 o
  -5   9   7         99.68        110.81        10.40 o
  -4   9   7        240.69        267.14        22.38 o
  -3   9   7        844.11        826.63        31.38 o
  -2   9   7        719.20        706.66        43.83 o
  -1   9   7        211.60        278.34        25.13 o
   0   9   7       1626.87       1632.45        32.53 o
   1   9   7       1275.79       1233.88        39.73 o
   2   9   7         82.52         93.07        13.03 o
   3   9   7         19.80         23.99         4.86 o
   4   9   7        606.20        580.97        17.01 o
  -5  10   7        399.27        411.67        12.77 o
  -4  10   7        154.58        192.41        10.63 o
  -3  10   7        495.57        488.68        12.69 o
  -2  10   7       3429.02       3379.39        98.37 o
  -1  10   7       3768.08       4212.97       100.12 o
   0  10   7         26.36         49.48         6.50 o
   1  10   7       1900.40       1755.62        38.02 o
   2  10   7       3023.01       2385.41        37.01 o
   3  10   7       1341.17       1246.07        31.04 o
   4  10   7        207.47        203.77        10.01 o
  -5  11   7         51.24         47.90         4.55 o
  -4  11   7       1303.70       1378.55        26.90 o
  -3  11   7        760.87        731.09        15.64 o
  -2  11   7          5.41          5.01         5.55 o
  -1  11   7        968.32        983.54        51.54 o
   0  11   7       5857.57       5937.88        66.18 o
   1  11   7          9.34          7.87         3.50 o
   2  11   7        465.74        407.49        16.77 o
   3  11   7        803.61        759.49        36.01 o
   4  11   7         46.40         42.37         5.06 o
  -5  12   7          0.55          5.36         3.54 o
  -4  12   7        196.77        190.99        10.25 o
  -3  12   7        143.97        167.53         9.70 o
  -2  12   7         30.75         30.72         3.87 o
  -1  12   7        154.38        171.20        22.63 o
   0  12   7        326.59        351.60        28.92 o
   1  12   7         41.21         60.94        19.57 o
   2  12   7         32.66         56.50         6.81 o
   3  12   7        181.00        194.11        10.20 o
   4  12   7         13.61         11.01         6.66 o
  -5  13   7          1.03          4.06         3.01 o
  -4  13   7        712.44        782.26        26.91 o
  -3  13   7       2925.71       2729.75        97.72 o
  -2  13   7          2.53         25.47        24.31 o
  -1  13   7       4065.88       3805.71       105.77 o
   0  13   7       3768.90       3702.50       100.04 o
   1  13   7        189.60        172.80        22.81 o
   2  13   7       3485.26       3285.87       125.67 o
   3  13   7       2120.23       2031.50        46.11 o
   4  13   7         95.77         88.46         5.78 o
  -4  14   7         12.09         12.67         5.66 o
  -3  14   7       1125.70        988.62        22.42 o
  -2  14   7       2429.05       2224.72        35.22 o
  -1  14   7       2949.58       3060.98        44.46 o
   0  14   7       2442.26       2651.60        88.05 o
   1  14   7       1754.69       1808.72        39.09 o
   2  14   7          0.96          7.34         3.23 o
   3  14   7        760.19        804.20        22.82 o
   4  14   7         15.95          9.18         4.50 o
  -4  15   7        572.88        590.02        14.91 o
  -3  15   7        135.71        130.20         8.34 o
  -2  15   7         31.07         28.36         4.57 o
  -1  15   7        493.78        461.48        11.86 o
   0  15   7       1443.53       1568.83        36.14 o
   1  15   7        298.03        275.68        15.54 o
   2  15   7         65.81         56.57         5.64 o
   3  15   7         63.38         70.72        14.52 o
   4  15   7         31.87         38.07         6.06 o
  -4  16   7        693.41        757.75        15.67 o
  -3  16   7         89.29         73.27         6.49 o
  -2  16   7       3822.34       3565.71        44.61 o
  -1  16   7       2779.38       2668.83        34.73 o
   0  16   7        475.02        451.26        19.99 o
   1  16   7       3732.18       3603.02       108.80 o
   2  16   7       1241.50       1190.61        35.90 o
   3  16   7         55.57         71.61         8.86 o
   4  16   7        334.03        345.03        14.29 o
  -4  17   7         72.37         78.99         5.06 o
  -3  17   7         22.68         23.58         4.16 o
  -2  17   7          0.15          4.87         2.47 o
  -1  17   7          0.88          0.03         2.81 o
   0  17   7        260.63        265.90        15.64 o
   1  17   7          9.50         12.79         5.02 o
   2  17   7        134.12        131.24         5.57 o
   3  17   7         61.57         79.33         8.83 o
  -4  18   7        259.00        252.52         7.69 o
  -3  18   7        361.50        365.72        12.12 o
  -2  18   7       2398.68       2399.87        52.11 o
  -1  18   7         42.06         32.46         4.58 o
   0  18   7         44.54         42.54         6.87 o
   1  18   7        878.28        871.94        26.45 o
   2  18   7        102.02        103.86         5.59 o
   3  18   7         48.44         52.42         7.07 o
  -3  19   7        570.90        600.41        14.36 o
  -2  19   7          1.51          3.21         2.72 o
  -1  19   7       1496.89       1379.51        24.46 o
   0  19   7       3949.19       3759.47        40.98 o
   1  19   7        507.65        515.45        20.32 o
   2  19   7         72.06         92.01         5.97 o
   3  19   7        724.96        759.12        22.47 o
  -3  20   7          1.89          1.42         3.65 o
  -2  20   7         80.27         63.26         5.34 o
  -1  20   7         33.98         27.88         4.02 o
   0  20   7         15.65         27.01         4.43 o
   1  20   7          0.76          3.86         3.84 o
   2  20   7        744.99        715.86        15.95 o
   3  20   7         42.71         49.08         6.04 o
  -3  21   7        128.34        127.04         8.62 o
  -2  21   7          0.61          3.51         2.36 o
  -1  21   7        156.29        155.43         7.95 o
   0  21   7         27.95         33.75         4.37 o
   1  21   7        208.00        240.37        13.11 o
   2  21   7          0.18          1.50         3.22 o
  -3  22   7         84.48         83.56         6.45 o
  -2  22   7        402.11        391.66        10.73 o
  -1  22   7        288.73        283.93         9.95 o
   0  22   7         40.22         46.08         4.58 o
   1  22   7        116.62        142.24         7.34 o
   2  22   7        700.24        734.50        19.02 o
  -2  23   7        275.96        272.55         9.32 o
  -1  23   7        152.37        135.94         8.29 o
   0  23   7         18.27         20.24         3.30 o
   1  23   7         54.92         64.67         5.29 o
   2  23   7          0.65          3.20         3.30 o
  -2  24   7         79.56         73.32         5.74 o
  -1  24   7          1.12          1.59         1.53 o
   0  24   7        143.21        155.49         6.26 o
   1  24   7         20.65         37.08         3.30 o
  -1  25   7        249.77        215.17         6.09 o
   0  25   7       1323.55       1270.54        20.83 o
   1  25   7         12.37          8.25         2.57 o
  -5   0   8        173.25        163.00        14.25 o
  -4   0   8       5438.69       5233.85        79.17 o
  -3   0   8        615.27        505.97        28.45 o
  -2   0   8       2426.45       2528.97        68.35 o
  -1   0   8      20847.64      24389.07       387.65 o
   0   0   8       9112.04      10263.88       497.51 o
   1   0   8        237.52        257.65        27.81 o
   2   0   8        128.81         81.92        15.98 o
   3   0   8       7345.11       6955.69        85.72 o
   4   0   8        245.91        288.90        18.91 o
   5   0   8        267.13        238.06        12.96 o
  -5   1   8         72.93         69.21         7.13 o
  -4   1   8         27.50        464.43       309.17 o
  -3   1   8       1453.06       1293.19        31.55 o
  -2   1   8        167.32        156.58         8.78 o
  -1   1   8         18.73         24.72         4.07 o
   0   1   8       1871.45       2104.96        32.42 o
   1   1   8       1960.86       2023.31        45.02 o
   2   1   8        536.40        576.07        28.14 o
   3   1   8        103.66        110.49         7.26 o
   4   1   8        201.64        204.01         7.83 o
   5   1   8         28.46         36.04         4.43 o
  -5   2   8          4.48          5.42         4.06 o
  -4   2   8        268.10        264.09        13.12 o
  -3   2   8       4932.10       4674.81        71.00 o
  -2   2   8       5712.45       6337.28        55.67 o
  -1   2   8       4504.49       4776.92        48.38 o
   0   2   8       9432.40      10326.54       137.39 o
   1   2   8       1948.10       2345.30        37.80 o
   2   2   8       2918.11       2738.39       122.40 o
   3   2   8       2612.67       2466.38        45.65 o
   4   2   8        211.06        224.64         8.39 o
   5   2   8        108.18        112.92         6.42 o
  -5   3   8        306.66        323.64        13.48 o
  -4   3   8        446.15        449.64        13.14 o
  -3   3   8       3429.75       3248.91        50.86 o
  -2   3   8      16731.29      16997.02       107.22 o
  -1   3   8        599.22        691.65        18.39 o
   0   3   8       2019.46       2389.93        36.93 o
   1   3   8       6463.76       6836.97        86.99 o
   2   3   8       3328.48       3345.31       100.84 o
   3   3   8       2234.33       2216.51        23.92 o
   4   3   8        876.59        920.69        18.36 o
   5   3   8         41.61         49.05         4.46 o
  -5   4   8       1118.42       1161.21        34.07 o
  -4   4   8        231.23        234.22         9.59 o
  -3   4   8         77.38         87.03        10.01 o
  -2   4   8        689.94        742.70        20.04 o
  -1   4   8        797.70        870.58        36.88 o
   0   4   8        112.93        127.38        10.22 o
   1   4   8       1031.68       1344.92        38.66 o
   2   4   8         46.36         54.94        15.06 o
   3   4   8        818.93        845.08        17.17 o
   4   4   8        146.67        180.51         8.64 o
   5   4   8         87.46         82.88         5.19 o
  -5   5   8         71.36         93.62         7.48 o
  -4   5   8        202.97        224.05        12.06 o
  -3   5   8        116.41        114.83         8.66 o
  -2   5   8       1168.63       1074.00        33.69 o
  -1   5   8       7157.34       8914.57       128.90 o
   0   5   8        949.94       1047.36        28.23 o
   1   5   8       6906.01       6316.23       250.39 o
   2   5   8        393.11        365.90        30.37 o
   3   5   8          1.14          7.45         2.79 o
   4   5   8        878.14        874.22        21.53 o
   5   5   8        168.70        164.30         9.99 o
  -5   6   8       2250.99       2338.28        32.47 o
  -4   6   8       4850.98       4933.20        52.46 o
  -3   6   8         15.35         19.58         4.75 o
  -2   6   8       4375.78       4373.52        87.06 o
  -1   6   8       2036.75       2107.49        65.67 o
   0   6   8        608.80        690.47        45.35 o
   1   6   8          7.80         13.76         5.70 o
   2   6   8        691.05        645.21        53.57 o
   3   6   8        293.10        259.84        12.24 o
   4   6   8         76.05         77.92         5.73 o
   5   6   8         51.15         39.98         5.48 o
  -5   7   8         25.85         36.17         5.27 o
  -4   7   8         65.40        101.23        16.47 o
  -3   7   8       1339.91       1317.54        25.69 o
  -2   7   8          3.93          7.94         4.84 o
  -1   7   8        889.06       1090.43        50.50 o
   0   7   8       2446.42       2901.34        50.08 o
   1   7   8          2.56         11.91         5.41 o
   2   7   8         77.11         63.88        10.50 o
   3   7   8        554.54        527.94        17.10 o
   4   7   8          0.03          3.40         4.27 o
  -5   8   8        682.77        788.41        18.22 o
  -4   8   8       2299.90       2333.07        41.12 o
  -3   8   8         38.29         54.16         7.46 o
  -2   8   8       2430.23       2495.24        84.03 o
  -1   8   8       3982.91       4409.09       103.85 o
   0   8   8        272.26        346.12        18.40 o
   1   8   8        403.66        345.57        48.00 o
   2   8   8        430.27        363.02        24.63 o
   3   8   8         16.17         20.70         4.62 o
   4   8   8        286.79        262.95        12.09 o
  -5   9   8        675.30        743.07        23.79 o
  -4   9   8        210.78        212.80        21.74 o
  -3   9   8       5176.80       4731.93        49.31 o
  -2   9   8       1430.30       1514.35        66.25 o
  -1   9   8          3.93         42.29        12.05 o
   0   9   8       6281.70       6740.34       131.32 o
   1   9   8       1933.71       1836.22        57.37 o
   2   9   8         55.21         60.48        12.63 o
   3   9   8          8.97         20.58         4.81 o
   4   9   8        340.13        313.12        12.37 o
  -5  10   8         38.60         40.53         5.06 o
  -4  10   8        123.85        109.53         8.40 o
  -3  10   8        244.38        249.46         9.27 o
  -2  10   8        168.94        185.61        24.31 o
  -1  10   8       1828.72       2093.99        74.24 o
   0  10   8       1432.09       1514.44        63.33 o
   1  10   8         82.41         89.80         9.40 o
   2  10   8         52.89         60.30        23.46 o
   3  10   8        490.81        467.44        23.87 o
   4  10   8          0.27          1.47         3.21 o
  -5  11   8        340.89        351.61        10.54 o
  -4  11   8        621.06        612.60        17.97 o
  -3  11   8       1549.81       1475.77        29.26 o
  -2  11   8       2006.39       2105.07        82.55 o
  -1  11   8        291.80        311.92        30.32 o
   0  11   8        505.87        494.55        26.21 o
   1  11   8       1298.63       1203.89        43.82 o
   2  11   8       1010.93        940.03        30.00 o
   3  11   8        108.77        115.01         8.32 o
   4  11   8        100.73         88.59         6.57 o
  -5  12   8        333.82        352.00        13.61 o
  -4  12   8        524.79        550.38        20.71 o
  -3  12   8       2912.30       2678.99        55.46 o
  -2  12   8         38.33         41.36         4.91 o
  -1  12   8       5245.71       5490.87       130.71 o
   0  12   8       2116.70       1928.62        70.97 o
   1  12   8         79.78         82.74        11.90 o
   2  12   8       2169.63       1987.38        43.09 o
   3  12   8        477.60        436.48        14.95 o
   4  12   8         49.24         55.52         5.10 o
  -4  13   8        581.98        592.49        16.42 o
  -3  13   8         96.25         90.51         7.47 o
  -2  13   8        231.06        212.00        10.32 o
  -1  13   8        582.06        563.20        42.00 o
   0  13   8        301.56        351.67        31.17 o
   1  13   8       1281.64       1218.27        74.59 o
   2  13   8       1480.89       1334.67        35.83 o
   3  13   8        295.48        300.60        12.15 o
   4  13   8        157.10        183.75        12.08 o
  -4  14   8        898.01        945.45        27.76 o
  -3  14   8        352.48        398.91        14.28 o
  -2  14   8        141.68        131.49         8.35 o
  -1  14   8       1600.74       1573.34        65.19 o
   0  14   8       2467.92       2723.33        41.83 o
   1  14   8        193.00        246.36        14.30 o
   2  14   8       1688.22       1752.41        66.02 o
   3  14   8        647.39        661.44        18.02 o
   4  14   8          1.52          2.68         3.73 o
  -4  15   8         24.56         16.21         5.24 o
  -3  15   8        788.07        760.92        27.04 o
  -2  15   8       1219.97       1156.72        23.47 o
  -1  15   8       7887.31       7452.17       101.12 o
   0  15   8       2407.24       2586.48        46.66 o
   1  15   8       5495.70       5419.59        66.93 o
   2  15   8        415.37        403.70        14.20 o
   3  15   8         85.15         83.46         6.51 o
   4  15   8        714.59        755.81        20.99 o
  -4  16   8         71.14         79.79         7.87 o
  -3  16   8         91.31        100.17         7.09 o
  -2  16   8        312.31        297.52        12.16 o
  -1  16   8        585.70        562.61        16.00 o
   0  16   8          1.82          5.93         4.28 o
   1  16   8        202.84        199.05         9.20 o
   2  16   8         31.99         41.74         4.30 o
   3  16   8        368.02        353.25        12.04 o
   4  16   8         18.20         17.89         3.99 o
  -4  17   8        256.58        268.98         8.32 o
  -3  17   8        477.55        443.26        13.75 o
  -2  17   8       4941.31       4551.18        91.72 o
  -1  17   8         26.65         19.64         3.81 o
   0  17   8         94.50        105.47         9.94 o
   1  17   8       2371.13       2398.04        44.07 o
   2  17   8       1621.67       1616.10        32.22 o
   3  17   8        265.85        265.41        14.55 o
  -4  18   8        149.87        170.14         8.74 o
  -3  18   8        142.40        143.40         7.51 o
  -2  18   8        585.40        547.36        27.70 o
  -1  18   8       3854.60       3516.81        92.13 o
   0  18   8        497.88        476.72        14.97 o
   1  18   8         84.39         91.23         9.30 o
   2  18   8       1006.00       1074.43        25.79 o
   3  18   8        261.65        248.07        13.33 o
  -3  19   8         72.80         93.97        22.21 o
  -2  19   8         26.83         31.32         6.53 o
  -1  19   8        179.63        164.31         8.60 o
   0  19   8         21.76         32.34         4.65 o
   1  19   8        325.29        363.79        16.85 o
   2  19   8         63.01         54.91         4.98 o
   3  19   8          2.18         -0.79         3.37 o
  -3  20   8         48.38         52.84         6.28 o
  -2  20   8        136.97        127.38        10.54 o
  -1  20   8        494.52        438.83        15.88 o
   0  20   8        479.02        445.08        13.57 o
   1  20   8          0.69          3.92         4.11 o
   2  20   8        104.42        131.72         9.27 o
   3  20   8        752.61        810.55        19.52 o
  -3  21   8       1555.93       1436.44        26.76 o
  -2  21   8        560.29        532.55        19.03 o
  -1  21   8          1.22          3.90         2.71 o
   0  21   8        968.52       1001.46        22.00 o
   1  21   8        367.89        385.61        23.90 o
   2  21   8          1.63         -0.93         2.98 o
  -3  22   8        239.61        254.14         9.96 o
  -2  22   8        232.52        205.01        11.27 o
  -1  22   8        107.81        121.03         8.47 o
   0  22   8        299.99        322.89        10.37 o
   1  22   8         79.77         86.89         7.01 o
   2  22   8        120.97        118.74         8.47 o
  -2  23   8        899.18        921.37        20.99 o
  -1  23   8         79.17         77.69         7.34 o
   0  23   8        129.33        139.95         6.36 o
   1  23   8         70.93         92.10         7.43 o
   2  23   8         13.57         12.68         3.21 o
  -2  24   8         42.89         31.99         3.76 o
  -1  24   8        535.51        495.68        10.02 o
   0  24   8        332.18        346.54         8.80 o
   1  24   8          1.58          2.20         1.69 o
  -1  25   8        514.39        467.70        12.03 o
   0  25   8          0.34          3.18         2.66 o
  -5   1   9       1998.87       2190.00        34.30 o
  -4   1   9        368.49        354.19        15.09 o
  -3   1   9          5.50         11.41         3.56 o
  -2   1   9        249.39        254.41        12.23 o
  -1   1   9         38.76         23.23         4.48 o
   0   1   9       1429.00       1400.64        75.42 o
   1   1   9        306.29        322.25        12.63 o
   2   1   9       1506.02       1415.46        46.34 o
   3   1   9       3988.59       3520.83        52.66 o
   4   1   9         20.10         23.07         3.54 o
   5   1   9        210.12        210.58         7.73 o
  -5   2   9          4.98          6.21         4.40 o
  -4   2   9          2.24          7.59         4.63 o
  -3   2   9       3733.13       3435.04        44.32 o
  -2   2   9       1637.84       1751.17        30.73 o
  -1   2   9        781.81        848.46        21.90 o
   0   2   9        519.94        470.52        15.26 o
   1   2   9        513.03        476.29        18.39 o
   2   2   9        352.47        300.00        21.26 o
   3   2   9        112.02        120.37         7.27 o
   4   2   9        108.19        147.72         6.48 o
   5   2   9        139.23        147.23         9.33 o
  -5   3   9        224.05        233.25        11.28 o
  -4   3   9       1457.44       1403.21        33.56 o
  -3   3   9        939.92        897.56        23.90 o
  -2   3   9         58.10         56.09         5.97 o
  -1   3   9       2564.59       2962.62        65.06 o
   0   3   9       1822.86       2202.38        50.09 o
   1   3   9       1321.06       1550.46        44.17 o
   2   3   9         95.03        109.88        20.30 o
   3   3   9        659.34        697.75        13.78 o
   4   3   9        204.94        224.29         9.20 o
   5   3   9         38.01         37.38         5.39 o
  -5   4   9        324.21        356.23        20.39 o
  -4   4   9        644.93        642.10        24.72 o
  -3   4   9       2604.47       2391.29        29.98 o
  -2   4   9        400.17        338.08        14.22 o
  -1   4   9          9.12          6.90         5.77 o
   0   4   9       3978.74       4589.86       111.65 o
   1   4   9       2579.76       2481.34        55.19 o
   2   4   9        241.21        208.84        27.53 o
   3   4   9       3236.29       3003.44        32.96 o
   4   4   9        278.44        310.72        10.52 o
   5   4   9         25.10         33.86         4.88 o
  -5   5   9       1061.09       1140.47        38.90 o
  -4   5   9       3268.70       3223.16        42.50 o
  -3   5   9        647.95        617.26        17.48 o
  -2   5   9      10095.54      10034.42       110.55 o
  -1   5   9      15289.86      17545.01       184.48 o
   0   5   9        531.19        649.22        43.00 o
   1   5   9       7461.67       7214.69       312.66 o
   2   5   9       1797.22       1709.16        78.57 o
   3   5   9         15.80         15.40         5.25 o
   4   5   9        919.39        838.71        24.62 o
  -5   6   9         15.44         27.47         5.69 o
  -4   6   9        245.18        264.81        12.72 o
  -3   6   9         48.20         64.96         6.32 o
  -2   6   9        295.33        306.39        14.39 o
  -1   6   9        542.55        640.58        41.24 o
   0   6   9        631.00        705.03        46.16 o
   1   6   9         28.53         54.70         9.12 o
   2   6   9         66.69         54.20        11.40 o
   3   6   9        183.39        201.95        11.21 o
   4   6   9        266.69        235.79        11.81 o
  -5   7   9        747.49        852.15        43.17 o
  -4   7   9       3636.32       3560.25        44.53 o
  -3   7   9        517.16        516.13        16.55 o
  -2   7   9       4039.09       4148.37       396.69 o
  -1   7   9       4422.76       4811.94       108.97 o
   0   7   9        943.68        969.24        55.48 o
   1   7   9       1897.58       1683.92        49.05 o
   2   7   9       2945.78       2474.03        29.52 o
   3   7   9       1853.84       1666.10        30.28 o
   4   7   9         61.86         73.23         7.22 o
  -5   8   9        194.09        214.28         9.35 o
  -4   8   9         70.48         56.50         6.85 o
  -3   8   9       2052.54       1956.26        40.77 o
  -2   8   9       6211.86       6545.49        97.00 o
  -1   8   9         11.25          3.56         6.93 o
   0   8   9       6468.95       6436.20       141.43 o
   1   8   9        798.29        796.48        81.15 o
   2   8   9        523.10        491.61        15.09 o
   3   8   9        757.83        688.53        37.04 o
   4   8   9         99.42        122.18         8.29 o
  -5   9   9         29.11         40.97         4.62 o
  -4   9   9        493.64        488.93        17.32 o
  -3   9   9        588.79        563.64        17.43 o
  -2   9   9       1363.08       1414.72        66.55 o
  -1   9   9        499.90        553.85        39.44 o
   0   9   9        272.22        345.93        22.00 o
   1   9   9       1734.28       1558.72        47.60 o
   2   9   9         64.65         58.95         6.23 o
   3   9   9        533.30        528.39        17.12 o
   4   9   9          1.48          4.92         3.41 o
  -5  10   9       1095.07       1151.76        19.19 o
  -4  10   9        222.52        232.40        11.54 o
  -3  10   9       5335.93       5136.67        52.10 o
  -2  10   9       3704.86       3517.44        89.98 o
  -1  10   9        425.08        469.45        36.62 o
   0  10   9       6502.45       6706.28       126.87 o
   1  10   9       5562.35       4770.95       104.15 o
   2  10   9        519.72        513.30        27.46 o
   3  10   9       2304.79       2093.34        56.38 o
   4  10   9        306.35        325.84        14.03 o
  -5  11   9        222.81        237.08         8.20 o
  -4  11   9        260.01        265.89        13.90 o
  -3  11   9         14.97         17.56         4.61 o
  -2  11   9          7.37         14.85         4.64 o
  -1  11   9        897.36       1040.77        56.50 o
   0  11   9        249.34        292.65        21.38 o
   1  11   9        640.52        588.71        24.90 o
   2  11   9        581.27        557.58        28.04 o
   3  11   9        505.84        502.36        16.22 o
   4  11   9        158.23        171.88         8.20 o
  -5  12   9        270.56        273.99        11.52 o
  -4  12   9         78.15         77.98         6.74 o
  -3  12   9        165.47        175.79        13.16 o
  -2  12   9       2877.70       2623.82        41.54 o
  -1  12   9         49.95         46.88        13.51 o
   0  12   9       5014.78       4920.90       118.16 o
   1  12   9       1210.36       1221.55        60.59 o
   2  12   9        112.33        122.96        11.39 o
   3  12   9        553.03        524.86        16.00 o
   4  12   9         25.12         29.25         3.92 o
  -4  13   9        209.05        221.53         9.74 o
  -3  13   9        123.31        126.87         8.19 o
  -2  13   9        423.32        436.60        14.44 o
  -1  13   9        276.33        288.03        25.00 o
   0  13   9       1778.59       2001.04        58.02 o
   1  13   9         23.36         28.36         5.59 o
   2  13   9        518.07        510.81        22.11 o
   3  13   9        252.16        264.72        11.14 o
   4  13   9          0.16          1.41         2.00 o
  -4  14   9         95.03        107.26         9.85 o
  -3  14   9         58.44         70.35         6.09 o
  -2  14   9        249.77        250.77        11.10 o
  -1  14   9        284.89        314.99        12.14 o
   0  14   9       1867.77       2115.93        42.28 o
   1  14   9        338.60        383.83        17.86 o
   2  14   9         37.11         48.64         5.90 o
   3  14   9        612.69        574.99        16.26 o
   4  14   9        448.65        458.92        16.30 o
  -4  15   9        109.48        103.50         9.11 o
  -3  15   9        594.70        612.93        16.64 o
  -2  15   9        270.32        275.14        11.53 o
  -1  15   9        433.11        471.66        14.66 o
   0  15   9        314.35        363.28        17.58 o
   1  15   9        346.25        316.05        16.45 o
   2  15   9        495.13        434.95        14.69 o
   3  15   9        299.33        271.34        10.94 o
   4  15   9          0.46          3.42         2.87 o
  -4  16   9        555.12        557.86        18.70 o
  -3  16   9       1462.21       1472.49        37.16 o
  -2  16   9        479.28        473.56        14.75 o
  -1  16   9          2.88        104.47        88.55 o
   0  16   9        374.28        397.68        18.58 o
   1  16   9       2060.42       2019.26        40.43 o
   2  16   9        523.97        514.86        12.47 o
   3  16   9        187.93        206.22         8.97 o
  -4  17   9        423.54        438.55        15.10 o
  -3  17   9          0.07          1.10         2.90 o
  -2  17   9        311.68        311.49        20.27 o
  -1  17   9        534.13        538.25        21.76 o
   0  17   9        148.26        151.41        11.97 o
   1  17   9        410.49        374.18        17.61 o
   2  17   9        361.38        356.94        10.14 o
   3  17   9         17.33         11.77         4.44 o
  -3  18   9          0.56         14.43        14.97 o
  -2  18   9          4.14         43.95        31.50 o
  -1  18   9        288.16        269.70        15.70 o
   0  18   9        483.00        478.04        14.60 o
   1  18   9        290.33        302.38        15.53 o
   2  18   9        824.84        858.42        16.90 o
   3  18   9         94.84         98.30         8.20 o
  -3  19   9         15.76         64.88        40.71 o
  -2  19   9        247.89        241.62        14.08 o
  -1  19   9        665.21        717.69        24.10 o
   0  19   9        231.18        245.35        12.27 o
   1  19   9        346.25        369.74        16.73 o
   2  19   9        255.91        273.58         8.27 o
   3  19   9        540.66        537.67        16.75 o
  -3  20   9       1674.43       1638.28        29.55 o
  -2  20   9        611.12        592.99        20.88 o
  -1  20   9        324.09        293.08        10.43 o
   0  20   9       1660.68       1735.97        71.87 o
   1  20   9        539.76        605.74        20.31 o
   2  20   9        480.95        499.88        17.36 o
  -3  21   9        104.42        102.98         7.16 o
  -2  21   9        680.61        689.10        20.83 o
  -1  21   9       1237.45       1248.29        23.33 o
   0  21   9        542.47        538.04        17.27 o
   1  21   9        196.78        233.62        12.57 o
   2  21   9        723.42        711.57        18.37 o
  -2  22   9        955.04        967.40        22.70 o
  -1  22   9        311.26        282.40        16.88 o
   0  22   9       2239.91       2305.50        49.50 o
   1  22   9        749.71        900.25        41.50 o
   2  22   9         60.55         62.71         5.97 o
  -2  23   9         19.01         18.08         3.57 o
  -1  23   9        192.46        170.17         6.45 o
   0  23   9          6.00          6.23         2.11 o
   1  23   9         70.31         68.58        12.32 o
  -1  24   9         94.45         83.47         5.97 o
   0  24   9        103.14        119.85         6.17 o
   1  24   9         73.95         91.36         5.69 o
  -5   0  10       1434.49       1510.88        39.23 o
  -4   0  10       1282.24       1155.37        38.74 o
  -3   0  10       2859.23       2748.02        54.99 o
  -2   0  10       8612.35       8334.54       142.98 o
  -1   0  10        192.44        174.33        19.29 o
   0   0  10       1212.41       1400.93        77.79 o
   1   0  10       2291.18       2247.04        78.05 o
   2   0  10       1189.88       1093.04        58.16 o
   3   0  10        306.33        298.55        13.03 o
   4   0  10        136.13        142.96         9.61 o
  -5   1  10         37.01         43.74         5.85 o
  -4   1  10        536.90        529.69        18.58 o
  -3   1  10       4328.08       4109.01        47.70 o
  -2   1  10          4.13         10.18         3.75 o
  -1   1  10       1523.84       1606.27        32.02 o
   0   1  10       2677.50       2873.29        47.37 o
   1   1  10        395.35        399.21        14.92 o
   2   1  10        529.52        518.18        28.56 o
   3   1  10         15.75         19.15         4.87 o
   4   1  10        280.70        285.89         8.49 o
  -5   2  10       1111.74       1200.91        24.25 o
  -4   2  10         18.24         15.44         5.16 o
  -3   2  10       2190.80       2081.60        60.80 o
  -2   2  10       6939.98       7111.62        94.80 o
  -1   2  10        997.60       1164.10        58.91 o
   0   2  10       7671.34       8532.51       113.59 o
   1   2  10       1329.21       1469.41        41.22 o
   2   2  10         68.07         44.84        13.12 o
   3   2  10          2.99         13.16         3.89 o
   4   2  10          8.08         15.49         2.96 o
  -5   3  10         67.25         66.53         6.32 o
  -4   3  10        736.93        708.98        39.47 o
  -3   3  10       2956.52       2829.10        30.92 o
  -2   3  10        294.78        267.69        14.94 o
  -1   3  10       2126.08       2218.37        72.41 o
   0   3  10      14393.59      15993.24       209.22 o
   1   3  10        734.64        748.07        24.76 o
   2   3  10         49.68         37.53        13.22 o
   3   3  10       3922.71       3855.61        34.43 o
   4   3  10        111.24        125.60         6.92 o
  -5   4  10        193.63        223.84        15.80 o
  -4   4  10        117.78        125.02         7.23 o
  -3   4  10         38.75         39.52         5.24 o
  -2   4  10       1287.57       1338.96        34.01 o
  -1   4  10       3042.86       3387.36        58.34 o
   0   4  10        790.50       1022.43        54.52 o
   1   4  10       1143.09       1193.30        39.97 o
   2   4  10        126.03        151.96        24.89 o
   3   4  10        518.37        553.77        12.17 o
   4   4  10        264.56        243.23         8.98 o
  -5   5  10          5.09          8.75         5.98 o
  -4   5  10        509.50        507.52        25.26 o
  -3   5  10       1859.35       1767.08        30.20 o
  -2   5  10        126.10        147.80        11.85 o
  -1   5  10       1464.59       1685.16        59.83 o
   0   5  10       5405.63       6204.74       136.84 o
   1   5  10         34.99         23.56        11.74 o
   2   5  10        141.55        161.86         9.17 o
   3   5  10          0.91         10.68         4.78 o
   4   5  10         14.31         19.05         4.96 o
  -5   6  10         68.45         77.91         5.82 o
  -4   6  10          3.75         25.18        20.87 o
  -3   6  10         10.52         23.38         4.50 o
  -2   6  10       2522.49       2464.80        82.20 o
  -1   6  10       1672.82       1541.67        62.23 o
   0   6  10       3770.23       4680.55       121.72 o
   1   6  10       5357.79       4935.32        83.46 o
   2   6  10       7728.30       7172.92       295.69 o
   3   6  10        444.69        472.15        16.51 o
   4   6  10        343.50        339.68        13.09 o
  -5   7  10         36.27         42.60         4.52 o
  -4   7  10         63.08         49.89         5.91 o
  -3   7  10          2.02          8.39        11.66 o
  -2   7  10        143.40        127.34        13.98 o
  -1   7  10        274.21        323.11        30.37 o
   0   7  10        333.48        319.36        33.19 o
   1   7  10        546.02        543.80        28.77 o
   2   7  10        219.80        232.30        10.60 o
   3   7  10        696.62        639.03        19.18 o
   4   7  10         47.85         61.31         6.31 o
  -5   8  10        161.50        182.87         8.10 o
  -4   8  10        581.26        587.82        19.66 o
  -3   8  10        486.69        489.02        16.36 o
  -2   8  10        187.97        213.75        27.01 o
  -1   8  10       3485.97       3893.83       108.43 o
   0   8  10        355.56        341.69        34.53 o
   1   8  10       2149.60       1858.52        51.99 o
   2   8  10       3513.59       2919.33        37.28 o
   3   8  10        106.80        101.71         8.50 o
   4   8  10         17.27         26.67         4.80 o
  -5   9  10          5.84          7.48         2.67 o
  -4   9  10        479.64        540.80        16.98 o
  -3   9  10       2542.42       2435.34        47.28 o
  -2   9  10         52.59         69.17         7.44 o
  -1   9  10       1189.40       1329.70        63.05 o
   0   9  10      10576.64       9814.85       120.13 o
   1   9  10       1417.66       1252.34        91.75 o
   2   9  10        152.01        152.77         7.23 o
   3   9  10       1297.34       1234.78        25.72 o
   4   9  10        283.58        303.98        11.10 o
  -5  10  10        276.10        314.21         9.41 o
  -4  10  10         25.43         56.83        25.70 o
  -3  10  10        848.60        800.00        20.85 o
  -2  10  10        739.05        649.27        13.99 o
  -1  10  10       2023.82       2357.79        84.87 o
   0  10  10       1063.97       1070.35        40.45 o
   1  10  10         63.64         79.13         6.57 o
   2  10  10        207.59        193.55         8.06 o
   3  10  10         25.04         31.05         5.38 o
   4  10  10          1.00          4.19         2.94 o
  -5  11  10          5.00         14.27         3.73 o
  -4  11  10       1062.14        970.84        25.79 o
  -3  11  10        198.92        238.22        11.42 o
  -2  11  10          3.46          8.41         4.26 o
  -1  11  10         91.60        111.95        19.43 o
   0  11  10       3604.15       3490.63       203.01 o
   1  11  10        745.50        750.02        17.33 o
   2  11  10         33.34         41.57         4.13 o
   3  11  10       1860.58       1814.45        53.23 o
   4  11  10        325.75        328.84        10.48 o
  -4  12  10         57.33         85.00         6.78 o
  -3  12  10        692.73        645.03        14.30 o
  -2  12  10       3889.50       3740.72        97.82 o
  -1  12  10        258.37        301.26        11.55 o
   0  12  10        327.91        354.46        16.85 o
   1  12  10       2554.35       2569.45        44.97 o
   2  12  10       1460.84       1284.25        25.17 o
   3  12  10         29.51         31.47         4.89 o
   4  12  10         37.45         44.57         4.93 o
  -4  13  10        961.55       1018.97        19.77 o
  -3  13  10        159.55        188.43        13.39 o
  -2  13  10         37.82         33.50         6.98 o
  -1  13  10       1099.56       1113.87        78.70 o
   0  13  10        181.90        211.56        13.40 o
   1  13  10       1275.83       1267.30        32.00 o
   2  13  10        164.23        131.67         8.55 o
   3  13  10          4.66          4.97         2.88 o
   4  13  10        138.66        119.74         8.41 o
  -4  14  10         47.91         57.62         7.88 o
  -3  14  10        734.67        719.80        18.06 o
  -2  14  10       1581.02       1453.02        26.24 o
  -1  14  10         38.84        117.43        62.55 o
   0  14  10        803.52        865.74        26.79 o
   1  14  10        108.00        111.66         9.96 o
   2  14  10        707.85        641.90        18.54 o
   3  14  10          9.00          7.80         5.70 o
  -4  15  10        913.51        921.71        24.63 o
  -3  15  10        549.92        549.34        25.32 o
  -2  15  10        265.61        232.42        10.81 o
  -1  15  10       2611.09       2403.43       264.11 o
   0  15  10       3076.31       3107.99        51.18 o
   1  15  10         13.54         26.47         6.40 o
   2  15  10        472.30        483.60        15.04 o
   3  15  10          9.90          8.40         3.15 o
  -4  16  10         12.11         29.40         5.99 o
  -3  16  10         17.31         28.60         5.06 o
  -2  16  10         44.87         66.16        24.57 o
  -1  16  10        421.56        513.98        84.89 o
   0  16  10       2407.75       2633.77        46.38 o
   1  16  10        368.97        368.33        17.61 o
   2  16  10        377.81        351.41        11.29 o
   3  16  10          6.80          7.94         2.75 o
  -4  17  10        968.82        956.08        20.42 o
  -3  17  10        767.39        824.51        42.00 o
  -2  17  10        200.70        224.95        52.19 o
  -1  17  10       4087.56       3829.48        57.16 o
   0  17  10       1876.52       1952.26       124.57 o
   1  17  10          5.27          8.60         4.77 o
   2  17  10        204.94        218.10         7.77 o
   3  17  10        107.56        108.54         5.64 o
  -3  18  10         85.49        149.40        53.20 o
  -2  18  10        871.75        878.87        61.60 o
  -1  18  10       3098.02       3018.46        50.17 o
   0  18  10        224.23        249.25         8.43 o
   1  18  10       1068.59       1123.65        28.92 o
   2  18  10        512.86        512.69        13.98 o
   3  18  10        120.19        117.08         8.30 o
  -3  19  10          9.75        133.78        87.47 o
  -2  19  10         56.55        239.01       148.42 o
  -1  19  10         80.91         82.58         9.44 o
   0  19  10        463.58        501.95        11.27 o
   1  19  10         54.69         78.65         8.19 o
   2  19  10         84.74         82.48         5.63 o
  -3  20  10         71.31         73.68         6.32 o
  -2  20  10       1615.86       1477.15        31.35 o
  -1  20  10       1115.40       1152.02        28.63 o
   0  20  10          1.81          9.57         3.16 o
   1  20  10        730.36        808.98        38.25 o
   2  20  10        819.05        837.56        20.93 o
  -2  21  10        275.11        301.00        13.32 o
  -1  21  10        332.46        292.95        13.91 o
   0  21  10       1027.43       1015.61        26.23 o
   1  21  10       1037.08       1135.50        40.25 o
   2  21  10        312.84        295.77        12.09 o
  -2  22  10         31.31         29.31         4.44 o
  -1  22  10        181.69        180.94         7.11 o
   0  22  10        114.93        135.17         6.02 o
   1  22  10          2.38          6.52         1.75 o
  -2  23  10        317.56        310.18        10.57 o
  -1  23  10        142.31        129.94         5.20 o
   0  23  10        960.45       1059.32        21.30 o
   1  23  10       1362.05       1461.89       155.39 o
  -1  24  10         80.95         78.17         5.20 o
   0  24  10          1.20         -1.05         2.18 o
  -5   1  11        258.54        293.06        11.90 o
  -4   1  11        145.51        160.61        15.40 o
  -3   1  11       2373.19       2289.82        45.54 o
  -2   1  11       7758.31       7348.45        99.97 o
  -1   1  11       3108.72       3258.03        48.31 o
   0   1  11       2439.96       2382.20        86.61 o
   1   1  11       3277.24       3104.28        65.13 o
   2   1  11        511.63        549.38        10.99 o
   3   1  11         52.25         48.67         6.30 o
   4   1  11       1129.51       1054.01        15.14 o
  -5   2  11        292.55        322.41        12.17 o
  -4   2  11       1306.79       1280.83        28.70 o
  -3   2  11       6219.00       5889.62        81.49 o
  -2   2  11        240.92        253.98        18.86 o
  -1   2  11       5315.07       5361.25       241.62 o
   0   2  11       3024.27       3189.18        90.60 o
   1   2  11        221.81        237.30        14.65 o
   2   2  11       1678.45       1699.35        19.85 o
   3   2  11         58.67         67.86         4.81 o
   4   2  11         49.31         56.13         4.27 o
  -5   3  11        157.27        167.16        13.36 o
  -4   3  11       1008.36       1027.77        25.64 o
  -3   3  11         78.42         76.91         5.89 o
  -2   3  11        691.56        640.41        29.85 o
  -1   3  11         51.33         47.85         7.89 o
   0   3  11          4.27          8.38         5.48 o
   1   3  11       2090.87       2068.65        72.99 o
   2   3  11        107.07        114.02         6.30 o
   3   3  11        270.22        277.31         8.79 o
   4   3  11         33.56         40.92         4.35 o
  -5   4  11        473.04        497.92        21.90 o
  -4   4  11       3146.35       3181.61       207.93 o
  -3   4  11       1055.80       1056.57        19.40 o
  -2   4  11        246.62        253.74        19.40 o
  -1   4  11       4838.55       4511.47       104.64 o
   0   4  11       6338.86       6523.78       614.59 o
   1   4  11       1559.80       1531.06        37.25 o
   2   4  11        542.43        520.28        13.20 o
   3   4  11        872.53        872.38        17.97 o
   4   4  11        155.14        134.83         8.82 o
  -5   5  11          4.19          7.90         5.37 o
  -4   5  11        269.40        283.10        14.51 o
  -3   5  11        416.48        406.84        14.87 o
  -2   5  11        624.39        655.16        25.64 o
  -1   5  11        175.48        139.05        19.16 o
   0   5  11         88.47        110.07        19.89 o
   1   5  11        630.65        577.82        45.16 o
   2   5  11       2559.86       2467.16        39.44 o
   3   5  11       1020.04       1000.35        32.02 o
   4   5  11        650.50        603.29        19.08 o
  -5   6  11          8.89          5.13         4.77 o
  -4   6  11         17.28         30.94         5.04 o
  -3   6  11         90.96         89.71         7.49 o
  -2   6  11         16.10         22.65         7.12 o
  -1   6  11        158.89        149.55        15.12 o
   0   6  11        451.87        518.61        42.24 o
   1   6  11         28.78         23.87        11.61 o
   2   6  11        355.15        323.73        13.15 o
   3   6  11        179.92        160.58        10.13 o
   4   6  11        254.33        230.97        10.37 o
  -5   7  11        453.24        454.98        18.23 o
  -4   7  11        245.49        261.77        12.05 o
  -3   7  11       4601.53       4482.21        74.35 o
  -2   7  11       1150.15       1080.54        24.75 o
  -1   7  11       1201.10       1253.62        60.51 o
   0   7  11         36.06         68.32        16.91 o
   1   7  11        975.54        856.65        57.29 o
   2   7  11        343.72        331.52        18.93 o
   3   7  11        102.14        104.06         8.21 o
   4   7  11        131.69        130.42         7.78 o
  -5   8  11        209.33        230.05        11.50 o
  -4   8  11        552.96        598.05        17.55 o
  -3   8  11       2296.70       2119.26        34.01 o
  -2   8  11        435.94        415.15        13.16 o
  -1   8  11       4184.42       5011.81       128.71 o
   0   8  11       3508.04       3554.10       114.59 o
   1   8  11        140.58        136.67        23.89 o
   2   8  11        396.87        353.91        19.54 o
   3   8  11         76.29         77.13         7.34 o
   4   8  11        112.31        124.61        10.60 o
  -5   9  11         23.82         33.30         7.62 o
  -4   9  11         17.34         11.78         4.07 o
  -3   9  11        201.86        172.52         9.89 o
  -2   9  11          9.42         10.66         2.97 o
  -1   9  11         72.54         88.59        17.95 o
   0   9  11        306.71        275.05        21.32 o
   1   9  11        891.67        904.79        23.57 o
   2   9  11        174.88        152.04         7.29 o
   3   9  11        110.15         96.75         7.76 o
   4   9  11         93.91         88.06         5.93 o
  -4  10  11       1119.63       1111.70        22.76 o
  -3  10  11        649.71        652.03        18.54 o
  -2  10  11        823.25        766.18        17.72 o
  -1  10  11       2194.42       2114.53       245.79 o
   0  10  11       1571.91       1432.01        48.74 o
   1  10  11        292.60        283.72        14.52 o
   2  10  11        401.75        337.63        12.97 o
   3  10  11        270.64        289.47        12.17 o
   4  10  11        222.98        241.70         8.78 o
  -4  11  11          4.64         10.10         3.65 o
  -3  11  11        752.27        749.84        19.41 o
  -2  11  11       5558.62       5121.51        95.62 o
  -1  11  11        770.71        843.99        41.82 o
   0  11  11       1164.37       1110.75        64.90 o
   1  11  11        401.37        423.21        13.63 o
   2  11  11          5.91          9.00         3.26 o
   3  11  11        267.28        266.87        11.47 o
   4  11  11        204.60        205.06         7.67 o
  -4  12  11         67.83         81.69         7.71 o
  -3  12  11         32.52         23.21         5.16 o
  -2  12  11         76.71         86.98         6.81 o
  -1  12  11        387.25        467.59        14.34 o
   0  12  11        109.18         95.62         5.41 o
   1  12  11        304.34        343.55        12.18 o
   2  12  11         84.08         84.70         6.98 o
   3  12  11         34.02         35.77         4.76 o
   4  12  11        158.12        159.78         9.22 o
  -4  13  11        599.71        605.36        14.59 o
  -3  13  11       2274.43       2123.01        30.57 o
  -2  13  11       5200.05       4992.69       222.56 o
  -1  13  11       2691.70       2619.95       279.36 o
   0  13  11       1084.71       1131.44        31.79 o
   1  13  11       7318.44       7476.19        77.48 o
   2  13  11        623.68        592.43        16.94 o
   3  13  11        645.29        633.68        23.65 o
  -4  14  11       1092.31       1078.94        26.93 o
  -3  14  11        298.98        353.95        12.96 o
  -2  14  11        221.07        231.65        10.77 o
  -1  14  11       1694.26       1661.02       166.48 o
   0  14  11       3974.50       4194.14        60.51 o
   1  14  11          2.89          4.83         4.86 o
   2  14  11        457.58        475.70        15.18 o
   3  14  11        551.67        579.68        15.13 o
  -4  15  11         42.34         69.59         8.24 o
  -3  15  11        878.58        812.77        19.54 o
  -2  15  11       1484.62       1476.10        25.76 o
  -1  15  11       1112.08       1150.79        21.83 o
   0  15  11       1583.15       1654.96        37.79 o
   1  15  11          3.40          2.61         4.86 o
   2  15  11         18.51         32.31         5.28 o
   3  15  11          4.75          6.52         3.04 o
  -4  16  11       1317.72       1347.63        25.22 o
  -3  16  11       1344.30       1365.69        34.64 o
  -2  16  11        444.86        512.76        75.63 o
  -1  16  11       2646.42       2877.98        49.47 o
   0  16  11       2433.53       2707.59        33.34 o
   1  16  11         20.90         28.57         6.20 o
   2  16  11       2362.93       2375.57        27.67 o
   3  16  11        521.30        533.16        16.53 o
  -3  17  11        281.55        338.88        76.16 o
  -2  17  11        159.06        318.20       152.81 o
  -1  17  11        132.81        146.69        11.73 o
   0  17  11        454.41        503.41        14.24 o
   1  17  11        218.38        241.59        14.16 o
   2  17  11         92.74        102.42         6.62 o
   3  17  11          8.39          8.75         3.50 o
  -3  18  11       1120.42       1122.67        57.76 o
  -2  18  11         48.94        214.03       141.22 o
  -1  18  11        618.04        620.81        22.29 o
   0  18  11        305.72        344.84        11.44 o
   1  18  11         70.50         88.39         8.80 o
   2  18  11        488.35        541.28        27.17 o
  -3  19  11        534.73        473.30        15.02 o
  -2  19  11       1843.34       1707.78        34.21 o
  -1  19  11       1243.38       1239.40        29.79 o
   0  19  11        214.46        246.96         9.27 o
   1  19  11        195.07        242.02         9.42 o
   2  19  11        388.00        392.18        18.79 o
  -3  20  11          4.57          3.65         2.11 o
  -2  20  11        130.92        139.22         9.38 o
  -1  20  11         86.03        101.67         6.24 o
   0  20  11          8.89          7.07         4.15 o
   1  20  11          8.62          6.82         2.71 o
   2  20  11         56.48         56.57         3.86 o
  -2  21  11          9.46         14.58         3.90 o
  -1  21  11         89.04         85.38         5.31 o
   0  21  11          0.65          4.73         3.48 o
   1  21  11        319.89        407.28        10.31 o
  -2  22  11         71.06         62.62         5.46 o
  -1  22  11        739.87        708.29        12.63 o
   0  22  11        351.51        388.84        13.58 o
   1  22  11         32.26         30.88         2.81 o
  -1  23  11          0.40          1.11         2.05 o
   0  23  11         45.38         52.08         5.02 o
  -5   0  12        608.44        674.25        23.30 o
  -4   0  12          6.48         17.31         8.03 o
  -3   0  12        151.80        154.03        14.86 o
  -2   0  12       9813.34       9265.69       164.77 o
  -1   0  12        147.86        114.65        17.89 o
   0   0  12       5343.38       5137.18       131.69 o
   1   0  12       6792.99       6419.58       145.06 o
   2   0  12         38.91         51.98         5.72 o
   3   0  12       2394.66       2474.60        51.78 o
   4   0  12       1738.11       1659.93        34.08 o
  -5   1  12        164.86        171.77         8.60 o
  -4   1  12        296.72        287.75        13.73 o
  -3   1  12       4387.24       4045.32        49.74 o
  -2   1  12        586.04        545.61        28.56 o
  -1   1  12       3791.41       3611.08        68.44 o
   0   1  12        135.03        138.28         9.93 o
   1   1  12         18.81         23.66         8.21 o
   2   1  12        591.56        605.27        12.28 o
   3   1  12         89.69        109.99         6.94 o
   4   1  12         36.86         39.14         4.96 o
  -5   2  12        128.53        151.03         7.90 o
  -4   2  12         87.74         94.39         8.73 o
  -3   2  12        183.44        182.19        11.16 o
  -2   2  12        290.47        253.69        15.98 o
  -1   2  12        934.32        901.58        49.34 o
   0   2  12        261.59        225.16        18.33 o
   1   2  12       2108.17       1871.34        55.98 o
   2   2  12          4.28          9.65         2.91 o
   3   2  12         24.57         34.26         4.47 o
   4   2  12       1208.32       1152.20        17.17 o
  -5   3  12       1440.46       1548.79        35.93 o
  -4   3  12       3954.18       3917.94       173.51 o
  -3   3  12         19.50         27.36         3.68 o
  -2   3  12       1421.07       1396.52        46.37 o
  -1   3  12       3483.70       3222.50        93.11 o
   0   3  12        885.77        831.59        96.84 o
   1   3  12       1164.79       1212.11        46.26 o
   2   3  12        803.07        805.77        16.65 o
   3   3  12        342.62        331.12         9.40 o
   4   3  12         34.29         49.29         4.42 o
  -5   4  12          9.28         18.86         5.68 o
  -4   4  12        138.80        159.82         9.57 o
  -3   4  12        112.48        120.21         6.75 o
  -2   4  12         27.21         23.20         7.02 o
  -1   4  12        697.14        600.09        40.25 o
   0   4  12       1599.29       1713.60       231.45 o
   1   4  12         48.01         48.12         9.09 o
   2   4  12        795.27        771.13        16.32 o
   3   4  12          2.33         10.69         3.62 o
   4   4  12        659.18        617.34        26.94 o
  -5   5  12        109.28        135.36        10.94 o
  -4   5  12        962.60        965.55        22.42 o
  -3   5  12        996.02        984.23        22.82 o
  -2   5  12        322.23        297.46        10.53 o
  -1   5  12       3884.83       3667.33       101.78 o
   0   5  12         19.74         25.87         7.00 o
   1   5  12        576.60        503.88        35.46 o
   2   5  12       2411.65       2469.20        44.95 o
   3   5  12        786.75        797.71        22.09 o
   4   5  12        180.06        159.91         9.70 o
  -5   6  12        354.45        388.95        17.23 o
  -4   6  12        829.85        824.39        20.44 o
  -3   6  12       3393.83       3283.21        56.99 o
  -2   6  12       1367.69       1271.75        27.01 o
  -1   6  12       2629.98       2526.00        61.40 o
   0   6  12        619.03        612.06        48.63 o
   1   6  12       1784.48       1835.31        32.12 o
   2   6  12        387.87        388.15        17.69 o
   3   6  12        335.39        326.19        13.55 o
   4   6  12        572.87        549.30        15.03 o
  -5   7  12        637.54        707.33        22.12 o
  -4   7  12        272.14        269.45        11.97 o
  -3   7  12         10.12         19.83         4.38 o
  -2   7  12        507.98        500.62        15.89 o
  -1   7  12        752.83        856.05        41.17 o
   0   7  12        102.71        114.50        22.05 o
   1   7  12         12.70         26.43         2.83 o
   2   7  12         55.78         66.05         9.43 o
   3   7  12         28.67         36.77         5.66 o
   4   7  12         18.41         17.35         3.72 o
  -5   8  12        195.65        242.99        12.36 o
  -4   8  12        288.47        291.39        17.11 o
  -3   8  12       2927.79       2745.88        62.96 o
  -2   8  12       2366.78       2176.35        26.32 o
  -1   8  12        225.92        220.73        28.94 o
   0   8  12        639.01        600.46        49.48 o
   1   8  12        690.17        651.90        13.84 o
   2   8  12          1.49          4.88         5.14 o
   3   8  12         32.10         30.29         5.17 o
   4   8  12          2.85          2.56         2.53 o
  -4   9  12       1900.02       1969.28        34.65 o
  -3   9  12        225.83        205.00        10.66 o
  -2   9  12        314.54        300.96        12.44 o
  -1   9  12       1939.36       1824.30        28.75 o
   0   9  12        105.54         96.92         6.56 o
   1   9  12       1191.42       1188.14        29.39 o
   2   9  12       1788.60       1665.52        61.93 o
   3   9  12        363.57        341.19        13.08 o
   4   9  12          0.11          2.79         2.31 o
  -4  10  12         50.13         60.00         5.96 o
  -3  10  12        105.04         81.79         7.07 o
  -2  10  12        606.53        578.68        17.05 o
  -1  10  12        819.61        827.31        15.47 o
   0  10  12         32.86         38.64         3.16 o
   1  10  12       1641.88       1650.03        26.44 o
   2  10  12        170.37        202.32        15.65 o
   3  10  12        357.27        349.08        12.77 o
   4  10  12        185.54        179.75         6.85 o
  -4  11  12       1335.27       1320.22        23.03 o
  -3  11  12        701.82        620.96        17.63 o
  -2  11  12        118.06        132.88         6.66 o
  -1  11  12       1317.10       1262.12        22.90 o
   0  11  12         33.12         50.01         4.20 o
   1  11  12       1191.81       1208.26        22.75 o
   2  11  12       1160.74       1122.19        62.69 o
   3  11  12         92.68         75.80         6.21 o
  -4  12  12         28.03         36.27         9.69 o
  -3  12  12       1350.75       1326.02        27.99 o
  -2  12  12        629.40        614.21        24.27 o
  -1  12  12        419.85        553.24        98.78 o
   0  12  12         11.29         12.01         3.20 o
   1  12  12       2741.14       2735.82        34.05 o
   2  12  12         93.84         97.98        11.34 o
   3  12  12         79.59         78.60         6.13 o
  -4  13  12          2.32         17.69        16.43 o
  -3  13  12         75.34         98.87        10.71 o
  -2  13  12          6.10         57.13        45.04 o
  -1  13  12         77.64         86.37         6.49 o
   0  13  12        372.99        404.43        19.06 o
   1  13  12        797.94        874.59        22.63 o
   2  13  12         61.70         83.44        10.14 o
   3  13  12          4.41          9.81         4.95 o
  -4  14  12          0.46         77.34         8.67 o
  -3  14  12        252.04        239.74        21.68 o
  -2  14  12       1067.12       1088.43        37.12 o
  -1  14  12         78.75         86.21         9.07 o
   0  14  12          6.70          8.86         2.81 o
   1  14  12       3648.98       3622.89        53.98 o
   2  14  12        485.53        474.23        21.27 o
   3  14  12        431.84        462.61        12.71 o
  -4  15  12        632.80        735.02        18.72 o
  -3  15  12       1034.10       1095.01        75.10 o
  -2  15  12        280.92        393.54       128.44 o
  -1  15  12       2752.37       2835.86        48.44 o
   0  15  12          5.67          8.90         2.94 o
   1  15  12        124.49        111.62        10.31 o
   2  15  12       1839.10       1874.28        40.04 o
   3  15  12       1082.27       1135.27        18.11 o
  -4  16  12         76.23        219.66         9.42 o
  -3  16  12        523.97        563.97        98.63 o
  -2  16  12         13.90        236.03       180.42 o
  -1  16  12        544.34        531.27        20.96 o
   0  16  12        174.17        173.55         8.51 o
   1  16  12         37.45         50.88         7.60 o
   2  16  12         66.03         63.91         5.56 o
   3  16  12         99.30        104.20         7.88 o
  -3  17  12        373.52        499.70       140.89 o
  -2  17  12        198.94        367.18       192.19 o
  -1  17  12        523.94        516.53        20.51 o
   0  17  12       1664.49       1847.35        26.04 o
   1  17  12         19.31         32.18         6.42 o
   2  17  12        484.44        526.07        26.90 o
  -3  18  12       1641.46       1466.06        25.93 o
  -2  18  12        442.83        444.25        17.53 o
  -1  18  12         30.39         26.24         5.63 o
   0  18  12       1933.70       1954.41        40.10 o
   1  18  12         90.85        103.50         9.31 o
   2  18  12         21.12         21.51         3.09 o
  -3  19  12        195.75        200.33        10.26 o
  -2  19  12        134.10        122.53         8.86 o
  -1  19  12        385.11        376.80        16.22 o
   0  19  12          9.29         10.83         4.45 o
   1  19  12        694.09        728.39        21.51 o
   2  19  12          0.69          3.01         1.72 o
  -2  20  12        928.33        968.25        23.43 o
  -1  20  12         68.99         64.51         4.76 o
   0  20  12       1224.00       1314.83        26.93 o
   1  20  12         96.20        116.95         7.64 o
  -2  21  12       1928.25       1742.55        75.21 o
  -1  21  12       1283.74       1314.63        17.75 o
   0  21  12        117.62        108.31         7.68 o
   1  21  12        837.62        967.81        40.13 o
  -1  22  12         27.14         23.93         2.55 o
   0  22  12         89.66        115.79         7.19 o
   1  22  12          0.78          1.03         2.12 o
  -1  23  12        166.29        175.70         7.29 o
   0  23  12          0.03          2.47         2.12 o
  -5   1  13         41.67         46.81         4.50 o
  -4   1  13        695.80        679.91        19.61 o
  -3   1  13        105.86        109.88         8.83 o
  -2   1  13         27.50         29.52         4.14 o
  -1   1  13       1247.09       1275.11        61.20 o
   0   1  13        367.23        355.96        18.95 o
   1   1  13       1046.19        974.88        26.71 o
   2   1  13        129.73        131.37         6.03 o
   3   1  13        121.66        133.25         7.10 o
   4   1  13        352.97        375.07        10.40 o
  -5   2  13        189.84        209.39        12.61 o
  -4   2  13         64.31         79.69         7.68 o
  -3   2  13        371.83        350.33        14.45 o
  -2   2  13       6913.08       6244.38        95.90 o
  -1   2  13       2676.05       2684.35        89.41 o
   0   2  13        593.24        624.38        45.73 o
   1   2  13       3351.31       3385.12        32.68 o
   2   2  13       1361.97       1334.60        21.55 o
   3   2  13        214.19        254.80         7.98 o
   4   2  13        101.09         91.08         4.53 o
  -5   3  13        206.04        215.04        12.72 o
  -4   3  13          8.10          8.25         4.01 o
  -3   3  13         33.91         41.32         4.21 o
  -2   3  13        581.55        537.29        13.14 o
  -1   3  13        231.09        226.74        26.64 o
   0   3  13       1614.87       1498.08        70.85 o
   1   3  13        922.17        903.52        17.83 o
   2   3  13       1179.34       1155.55        20.20 o
   3   3  13         19.13         29.97        13.38 o
   4   3  13        502.55        500.39        40.18 o
  -5   4  13        910.57        964.90        25.91 o
  -4   4  13        390.59        384.18        21.61 o
  -3   4  13         36.43         43.89         4.48 o
  -2   4  13        857.57        792.80        15.97 o
  -1   4  13       2480.41       2181.73        81.73 o
   0   4  13        145.36        136.35        16.59 o
   1   4  13       2817.39       2991.58        38.40 o
   2   4  13       3976.59       3824.83        50.50 o
   3   4  13       1813.55       1739.19        44.80 o
   4   4  13         52.05         61.24         5.21 o
  -5   5  13        382.43        420.47        16.80 o
  -4   5  13        511.70        526.78        15.92 o
  -3   5  13       2372.52       2237.20        34.03 o
  -2   5  13       2195.91       1985.07        26.49 o
  -1   5  13       2959.00       2720.94        91.42 o
   0   5  13       4678.78       4421.97       541.44 o
   1   5  13        271.10        274.71         9.67 o
   2   5  13        415.68        440.53        15.95 o
   3   5  13        244.70        259.53         9.43 o
   4   5  13        374.82        376.87        11.02 o
  -5   6  13          5.54          6.80         3.61 o
  -4   6  13         46.26         54.63         5.97 o
  -3   6  13        129.81        120.82         8.51 o
  -2   6  13          9.39          9.42         3.17 o
  -1   6  13        505.53        539.39        10.43 o
   0   6  13          0.23          3.39         2.27 o
   1   6  13        456.49        443.10        12.18 o
   2   6  13        602.40        643.06        19.10 o
   3   6  13        106.19         83.45         7.56 o
   4   6  13          0.97          2.14         2.67 o
  -5   7  13        271.71        296.24        12.93 o
  -4   7  13        633.37        615.48        16.80 o
  -3   7  13       1338.68       1328.23        26.17 o
  -2   7  13        631.39        547.59        17.44 o
  -1   7  13       2890.47       2716.39        46.79 o
   0   7  13       7984.59       8338.01       127.07 o
   1   7  13       5671.37       5488.51        60.65 o
   2   7  13        809.43        827.13        57.42 o
   3   7  13       1484.26       1402.73        25.86 o
   4   7  13          2.11          8.67         2.56 o
  -4   8  13       1255.28       1262.28        23.56 o
  -3   8  13        150.31        162.07         9.56 o
  -2   8  13       7790.87       6754.02        70.01 o
  -1   8  13        600.16        612.90        11.74 o
   0   8  13        474.84        533.48        12.95 o
   1   8  13       1807.03       1736.04        27.40 o
   2   8  13        324.02        343.20        13.42 o
   3   8  13          2.48          7.51         4.40 o
   4   8  13          2.70          1.38         2.91 o
  -4   9  13          0.80         11.41         4.20 o
  -3   9  13       1452.32       1349.79        26.03 o
  -2   9  13        990.07        947.35        17.59 o
  -1   9  13        610.26        596.51        13.75 o
   0   9  13       3012.01       2903.01        37.34 o
   1   9  13        848.43        799.39        15.61 o
   2   9  13          0.42         10.01         4.65 o
   3   9  13        408.75        381.72        13.15 o
  -4  10  13        936.62        961.31        19.24 o
  -3  10  13         58.63         70.82         6.61 o
  -2  10  13       4935.86       4529.51        53.14 o
  -1  10  13       2980.00       2959.96        37.08 o
   0  10  13         29.66         37.60         3.30 o
   1  10  13       3922.71       3876.46        41.59 o
   2  10  13        590.19        608.80        17.07 o
   3  10  13          0.42          7.30        10.04 o
  -4  11  13        267.01        307.43        25.40 o
  -3  11  13         69.46        102.79        13.50 o
  -2  11  13          3.34          6.11         3.80 o
  -1  11  13       2340.98       2367.63        32.09 o
   0  11  13       1045.95       1105.24        35.70 o
   1  11  13        448.32        533.78        37.46 o
   2  11  13         97.04        103.00         7.35 o
   3  11  13        155.64        168.02         8.30 o
  -4  12  13        885.13        909.96        58.66 o
  -3  12  13         83.95        117.96        39.41 o
  -2  12  13       1480.24       1555.32        61.18 o
  -1  12  13         12.91         20.42         3.96 o
   0  12  13        389.04        433.51        11.23 o
   1  12  13        355.91        381.10        13.15 o
   2  12  13        291.08        306.85        17.45 o
   3  12  13         72.94         75.44         5.42 o
  -4  13  13       1050.10       1116.39        24.49 o
  -3  13  13       1081.99       1231.63        32.30 o
  -2  13  13         50.66        138.90       111.43 o
  -1  13  13        750.45        754.76        27.64 o
   0  13  13        850.49        910.79        19.15 o
   1  13  13       2759.40       2883.22        74.09 o
   2  13  13         97.21         88.12        10.36 o
   3  13  13        197.45        208.89         8.43 o
  -4  14  13        130.97        299.05        12.15 o
  -3  14  13        321.45        494.09        20.86 o
  -2  14  13         70.83        282.43       198.28 o
  -1  14  13          2.35          2.82         3.14 o
   0  14  13        430.72        457.43        13.52 o
   1  14  13         97.25        103.76         7.02 o
   2  14  13        224.58        227.74        14.44 o
   3  14  13         57.67         57.16         3.55 o
  -4  15  13        133.00        313.60        10.89 o
  -3  15  13         61.95        178.36       135.24 o
  -2  15  13         31.41         36.96         4.38 o
  -1  15  13        411.20        414.45        19.16 o
   0  15  13        397.50        458.95        13.30 o
   1  15  13        202.33        219.12        13.56 o
   2  15  13        182.86        185.68        12.74 o
   3  15  13          1.88          1.94         2.79 o
  -3  16  13        567.36        709.75       142.28 o
  -2  16  13        358.21        325.57        10.83 o
  -1  16  13         75.76         86.59         9.15 o
   0  16  13         43.24         45.86         4.73 o
   1  16  13        174.74        199.74        12.84 o
   2  16  13        427.07        457.44        12.52 o
  -3  17  13        216.02        215.72        13.34 o
  -2  17  13        152.86        165.41        10.95 o
  -1  17  13        260.94        251.92        14.15 o
   0  17  13        829.95        805.61        16.63 o
   1  17  13       1661.58       1766.06        34.96 o
   2  17  13         72.42         60.73         7.14 o
  -3  18  13         52.00         34.71         4.73 o
  -2  18  13        253.51        268.26        13.81 o
  -1  18  13        167.67        174.58         9.64 o
   0  18  13        405.23        384.37        11.07 o
   1  18  13        298.34        319.18        14.35 o
   2  18  13         77.30         71.32         4.36 o
  -2  19  13        536.35        586.68        18.24 o
  -1  19  13        532.70        527.18        12.36 o
   0  19  13       3177.53       3274.46        41.75 o
   1  19  13        566.74        641.87        27.53 o
  -2  20  13       1299.84       1149.97       105.26 o
  -1  20  13        980.96        938.18        42.62 o
   0  20  13        108.74        113.12         7.87 o
   1  20  13       1246.34       1463.29        45.83 o
  -2  21  13         47.28         40.89         4.43 o
  -1  21  13          5.70          4.76         1.75 o
   0  21  13        330.01        398.63        13.31 o
   1  21  13         86.21         99.54         6.34 o
  -1  22  13        955.79        896.93        16.68 o
   0  22  13          7.07         12.88         2.80 o
  -4   0  14       4274.26       4148.39        65.57 o
  -3   0  14         89.32        103.48        12.19 o
  -2   0  14       1054.61       1004.67        33.18 o
  -1   0  14       5095.59       4702.79        83.69 o
   0   0  14       4604.47       4418.88        41.56 o
   1   0  14        657.88        678.49        21.00 o
   2   0  14          7.04         14.97         3.78 o
   3   0  14         11.66         11.06         5.36 o
   4   0  14        170.87        150.68         8.81 o
  -5   1  14        248.90        266.95        12.40 o
  -4   1  14        138.68        145.87        28.32 o
  -3   1  14       1106.28       1042.20        25.17 o
  -2   1  14       1809.33       1702.32        28.93 o
  -1   1  14          2.07          3.27         2.49 o
   0   1  14       1605.29       1642.56        22.02 o
   1   1  14        441.38        476.33        12.93 o
   2   1  14          4.61          5.73         2.85 o
   3   1  14          0.05          1.47         2.71 o
   4   1  14          0.40          4.18         1.69 o
  -5   2  14         34.04         41.22         5.70 o
  -4   2  14       1969.93       1905.63        31.13 o
  -3   2  14       2926.27       2595.82        38.59 o
  -2   2  14       2475.64       2125.55        34.27 o
  -1   2  14       3103.83       2915.59        29.63 o
   0   2  14        182.13        195.35         9.85 o
   1   2  14        230.49        248.55         9.33 o
   2   2  14         64.32         68.11         5.53 o
   3   2  14        197.03        182.29         9.73 o
   4   2  14         35.22         35.77         3.53 o
  -5   3  14       1077.86       1149.49        25.78 o
  -4   3  14         33.67         35.93         5.33 o
  -3   3  14       2208.28       2032.92        46.68 o
  -2   3  14       8517.75       7299.42       135.36 o
  -1   3  14        984.07        939.24        15.50 o
   0   3  14        410.14        413.01         9.88 o
   1   3  14       4218.59       4154.45        49.90 o
   2   3  14        261.82        286.47        11.18 o
   3   3  14        639.96        628.76        17.29 o
   4   3  14         60.07         61.10         6.24 o
  -5   4  14          7.72         16.97         4.35 o
  -4   4  14         16.23         23.84         7.52 o
  -3   4  14        170.78        217.39         8.91 o
  -2   4  14        824.12        779.68        15.75 o
  -1   4  14        346.28        357.50        12.34 o
   0   4  14        953.25        951.83        18.54 o
   1   4  14       3413.16       3319.95        28.43 o
   2   4  14         97.28         95.76         6.41 o
   3   4  14        296.78        332.76        12.48 o
   4   4  14        264.40        259.08        10.61 o
  -4   5  14         53.93         46.80         8.66 o
  -3   5  14       2033.28       1888.83        64.16 o
  -2   5  14       3168.95       2950.06        37.08 o
  -1   5  14         53.29         44.08         4.10 o
   0   5  14        412.36        438.25        13.87 o
   1   5  14        196.41        235.09         9.33 o
   2   5  14         21.46         22.79         4.23 o
   3   5  14         53.23         51.05         5.62 o
   4   5  14         21.78         23.34         2.95 o
  -4   6  14        832.44        918.05        19.32 o
  -3   6  14       1066.78       1043.25        23.04 o
  -2   6  14        451.03        406.81        13.85 o
  -1   6  14        308.95        337.01        10.79 o
   0   6  14       5291.31       4976.84       152.80 o
   1   6  14       1924.44       1832.05        25.07 o
   2   6  14        424.90        454.84        15.36 o
   3   6  14       1206.25       1244.88        33.33 o
  -4   7  14         11.56         68.06        37.77 o
  -3   7  14        115.13        107.72         7.82 o
  -2   7  14        361.59        318.49        13.69 o
  -1   7  14        436.77        408.34        11.43 o
   0   7  14        503.04        547.02        15.11 o
   1   7  14         72.79         67.28         6.55 o
   2   7  14        201.58        213.60        15.45 o
   3   7  14         36.12         46.72         5.72 o
  -4   8  14        166.45        213.02        38.82 o
  -3   8  14        634.51        653.24        39.02 o
  -2   8  14         13.87         18.06         3.33 o
  -1   8  14         81.27         90.72         7.28 o
   0   8  14       1903.88       1771.09        30.06 o
   1   8  14       1190.57       1155.57        22.42 o
   2   8  14        198.83        198.73        11.13 o
   3   8  14       1378.85       1335.29        23.19 o
  -4   9  14         11.88         73.83        51.32 o
  -3   9  14        364.26        370.66        70.14 o
  -2   9  14       3520.48       3229.68        51.93 o
  -1   9  14       4343.16       4148.01        51.03 o
   0   9  14          7.93         10.11         2.98 o
   1   9  14       1770.44       1701.98        27.28 o
   2   9  14       1387.35       1382.85        25.56 o
   3   9  14          9.40         14.53         3.88 o
  -4  10  14        282.96        373.23        70.94 o
  -3  10  14         16.93          8.16         3.05 o
  -2  10  14         92.58         68.97         5.03 o
  -1  10  14        456.66        454.52        12.90 o
   0  10  14         21.05         26.34         3.72 o
   1  10  14        121.04        112.82         7.54 o
   2  10  14        129.37        143.59         8.54 o
   3  10  14         29.86         32.36         4.25 o
  -4  11  14         32.77        129.09        84.89 o
  -3  11  14          8.76         26.99         5.26 o
  -2  11  14        477.39        455.04        14.60 o
  -1  11  14       2404.21       2323.25        32.32 o
   0  11  14        899.14        932.43        18.85 o
   1  11  14         95.13         89.86         6.77 o
   2  11  14       1274.01       1293.92        23.34 o
   3  11  14         50.09         47.34         4.39 o
  -4  12  14       1148.25       1228.39        46.48 o
  -3  12  14       2565.96       2383.99        41.48 o
  -2  12  14        882.90        933.97       149.29 o
  -1  12  14       3168.92       3070.30        36.67 o
   0  12  14       1998.24       2070.60        31.45 o
   1  12  14        135.64        159.02         8.62 o
   2  12  14       1461.33       1360.97        35.35 o
   3  12  14         71.21         76.74         7.32 o
  -3  13  14        714.25        811.91       133.41 o
  -2  13  14        468.78        714.68       215.75 o
  -1  13  14        326.30        353.04        14.80 o
   0  13  14         56.62         56.38         5.28 o
   1  13  14          3.27          7.81         3.08 o
   2  13  14        173.06        171.01        12.89 o
   3  13  14          8.84          8.84         3.92 o
  -3  14  14       1030.85       1103.26       113.93 o
  -2  14  14        156.72        139.14         9.47 o
  -1  14  14       1697.05       1795.83        50.37 o
   0  14  14       2084.79       2179.47        28.64 o
   1  14  14        132.60        120.41         7.19 o
   2  14  14        157.37        158.90        11.67 o
   3  14  14        163.11        173.64         9.16 o
  -3  15  14       2249.98       2148.10        50.61 o
  -2  15  14       3430.82       3325.33        35.28 o
  -1  15  14         50.87         49.46         4.92 o
   0  15  14       1517.17       1629.54        24.35 o
   1  15  14        111.70        113.56         9.56 o
   2  15  14          8.75         12.95         3.21 o
  -3  16  14         76.82         66.11         4.43 o
  -2  16  14         24.36         23.05         3.45 o
  -1  16  14        142.82        131.80         7.17 o
   0  16  14         76.07         70.39         5.32 o
   1  16  14          0.04          5.71         3.95 o
   2  16  14        230.99        229.28        16.19 o
  -3  17  14        657.95        675.25        17.56 o
  -2  17  14       1607.76       1741.75        33.46 o
  -1  17  14        108.05        109.28         6.22 o
   0  17  14          2.73          4.01         2.38 o
   1  17  14       1189.82       1271.25        27.38 o
   2  17  14          4.04          2.23         3.11 o
  -2  18  14          8.93          5.11         2.17 o
  -1  18  14        704.01        714.18        17.86 o
   0  18  14        568.24        616.02        13.22 o
   1  18  14        443.44        481.93        18.92 o
   2  18  14        114.20        132.16         7.44 o
  -2  19  14         41.05         33.06         3.95 o
  -1  19  14          6.02          7.75         2.32 o
   0  19  14        344.38        378.88         9.65 o
   1  19  14         35.11         36.07         3.52 o
  -2  20  14          3.52         17.39         3.54 o
  -1  20  14        705.40        704.78        27.97 o
   0  20  14       1441.80       1729.28        27.25 o
   1  20  14          0.82          4.75         2.32 o
  -1  21  14        345.55        329.83        10.18 o
   0  21  14          1.65          8.13         2.60 o
  -4   1  15       1486.03       1505.81        26.40 o
  -3   1  15       1996.82       1723.98        31.02 o
  -2   1  15        189.68        145.55         6.46 o
  -1   1  15       6679.94       5987.22        37.60 o
   0   1  15       4233.65       4038.08        36.27 o
   1   1  15        273.50        260.54        11.78 o
   2   1  15       6013.99       6035.30        58.56 o
   3   1  15        678.45        659.56        13.43 o
  -4   2  15         19.33         15.31         3.02 o
  -3   2  15       1453.06       1335.99        36.26 o
  -2   2  15        584.23        522.45        11.59 o
  -1   2  15         26.73         33.68         3.63 o
   0   2  15       1937.64       1932.30        44.95 o
   1   2  15       1802.52       1806.51        24.94 o
   2   2  15          0.58         16.30         4.24 o
   3   2  15        495.81        489.10        14.51 o
  -4   3  15        175.93        184.73         9.41 o
  -3   3  15        873.05        795.30        34.93 o
  -2   3  15        244.45        235.20         9.29 o
  -1   3  15         40.02         59.29         4.10 o
   0   3  15        400.59        376.52         8.60 o
   1   3  15         56.19         57.64         5.23 o
   2   3  15        969.36        944.29        17.92 o
   3   3  15         21.35         24.31         4.45 o
  -4   4  15        214.62        192.66        14.15 o
  -3   4  15       2841.87       2552.84        48.10 o
  -2   4  15       1794.37       1730.21        39.99 o
  -1   4  15        288.10        228.62         8.74 o
   0   4  15       2590.65       2400.21        34.09 o
   1   4  15        239.38        238.88         7.88 o
   2   4  15          6.90         12.53         4.36 o
   3   4  15        599.08        566.33        15.04 o
  -4   5  15        926.47        895.13        20.53 o
  -3   5  15         19.18        117.59        71.89 o
  -2   5  15        408.07        401.78        11.50 o
  -1   5  15        616.71        610.91        22.37 o
   0   5  15         88.81        105.22         5.36 o
   1   5  15        131.15        135.44         6.08 o
   2   5  15        282.54        294.53        10.15 o
   3   5  15        230.88        242.01         9.57 o
  -4   6  15        829.36        771.80        15.60 o
  -3   6  15         13.76          8.75         3.70 o
  -2   6  15        767.28        763.24        31.54 o
  -1   6  15        447.69        414.67        11.78 o
   0   6  15        651.84        627.24        14.45 o
   1   6  15        989.00        921.47        27.68 o
   2   6  15       1127.14       1138.75        23.53 o
   3   6  15        196.43        216.28        13.43 o
  -4   7  15        805.34        842.52        16.02 o
  -3   7  15        221.64        224.31        10.78 o
  -2   7  15        181.05        174.89         8.93 o
  -1   7  15       1204.49       1083.83        27.97 o
   0   7  15         32.06         41.72         3.68 o
   1   7  15         38.98         34.85         5.04 o
   2   7  15        180.44        204.40         8.31 o
   3   7  15        194.04        210.14        12.71 o
  -4   8  15        194.40        319.82        99.25 o
  -3   8  15       1264.28       1192.92        23.28 o
  -2   8  15        100.37         93.66         5.78 o
  -1   8  15        586.34        530.15        13.38 o
   0   8  15        200.16        234.35        10.00 o
   1   8  15         30.44         37.09         5.16 o
   2   8  15        333.51        328.93        10.09 o
   3   8  15          8.96         12.03         4.64 o
  -4   9  15         52.91        216.62       129.49 o
  -3   9  15         17.81        148.46       109.96 o
  -2   9  15        885.17        736.66        15.19 o
  -1   9  15        187.06        170.86         7.60 o
   0   9  15        306.77        317.52        10.35 o
   1   9  15          2.91          4.46         2.89 o
   2   9  15         27.34         34.64         3.75 o
   3   9  15          0.61          5.85         3.66 o
  -4  10  15        126.85        271.22       125.56 o
  -3  10  15       1663.80       1713.34        24.32 o
  -2  10  15        249.68        247.16         8.84 o
  -1  10  15         20.88         26.48         4.13 o
   0  10  15       1844.52       1807.57        29.69 o
   1  10  15        941.93        914.53        19.50 o
   2  10  15          4.03         10.01         3.69 o
   3  10  15         14.10         15.49         3.99 o
  -4  11  15       1535.05       1519.29        19.81 o
  -3  11  15        358.51        368.60        14.05 o
  -2  11  15         44.43         57.35         7.11 o
  -1  11  15       1751.48       1629.28        27.29 o
   0  11  15        414.31        401.56        20.67 o
   1  11  15         46.11         42.46         4.81 o
   2  11  15       2270.24       2192.79        28.55 o
   3  11  15         62.34         54.17         5.38 o
  -4  12  15         92.15        107.64         7.51 o
  -3  12  15        218.56        216.14         8.73 o
  -2  12  15         36.60         29.42         4.50 o
  -1  12  15         10.70         12.11         3.65 o
   0  12  15        615.63        712.45        19.05 o
   1  12  15        703.79        749.42        18.91 o
   2  12  15        552.12        557.17        21.37 o
   3  12  15         56.80         48.81         3.82 o
  -3  13  15        658.37        642.52        14.31 o
  -2  13  15        381.42        324.19        11.46 o
  -1  13  15       1178.99       1229.32        18.23 o
   0  13  15        126.02        155.77        10.66 o
   1  13  15        229.84        233.50         9.50 o
   2  13  15       1532.97       1471.80        33.00 o
  -3  14  15        535.55        500.40        32.56 o
  -2  14  15       1438.47       1511.17        40.93 o
  -1  14  15          8.29         12.20         2.57 o
   0  14  15        661.01        696.64        18.94 o
   1  14  15        132.36        134.19         7.07 o
   2  14  15        186.64        197.83        12.11 o
  -3  15  15         14.97         27.68         3.18 o
  -2  15  15         27.45         28.74         4.00 o
  -1  15  15        685.69        666.53        14.81 o
   0  15  15        319.76        330.78        14.24 o
   1  15  15         55.66         79.98         7.67 o
   2  15  15        106.70        114.23         5.93 o
  -3  16  15        990.53        918.52        64.81 o
  -2  16  15       2431.69       2487.67       108.60 o
  -1  16  15        388.19        395.68        15.00 o
   0  16  15       1735.34       1845.86        23.92 o
   1  16  15       1671.35       1802.40        81.50 o
   2  16  15          0.78          1.25         2.70 o
  -2  17  15        174.21        180.97        10.59 o
  -1  17  15        124.10        130.25         6.23 o
   0  17  15          6.74          5.28         2.37 o
   1  17  15          8.04         10.09         4.48 o
   2  17  15        210.29        231.08         9.55 o
  -2  18  15        337.27        362.84        13.69 o
  -1  18  15        304.91        291.04        11.84 o
   0  18  15        114.05        134.34         7.10 o
   1  18  15        930.54       1086.97        23.16 o
  -2  19  15        129.94        108.60         6.95 o
  -1  19  15       1222.38       1209.50        89.13 o
   0  19  15        150.14        162.94         5.81 o
   1  19  15        385.11        454.28        13.53 o
  -1  20  15         52.56         45.43         4.44 o
   0  20  15          0.20          1.02         1.93 o
  -4   0  16        300.71        327.34        16.74 o
  -3   0  16        652.57        603.42        16.84 o
  -2   0  16        190.54        188.89        10.01 o
  -1   0  16       4087.17       3652.89        75.56 o
   0   0  16        105.05         91.64         7.11 o
   1   0  16        209.10        228.60        11.14 o
   2   0  16       1196.51       1207.80        34.68 o
   3   0  16       1168.02       1128.23        42.09 o
  -4   1  16        116.23        127.57         7.69 o
  -3   1  16        481.38        463.61        12.45 o
  -2   1  16        332.87        296.92         8.81 o
  -1   1  16        200.09        189.15         6.33 o
   0   1  16        278.75        262.55         8.11 o
   1   1  16       1103.67       1096.82        36.66 o
   2   1  16         50.56         61.75         6.78 o
   3   1  16         19.35         26.69         3.24 o
  -4   2  16        391.84        376.10        12.45 o
  -3   2  16        106.27        117.73         6.73 o
  -2   2  16        410.40        369.79        15.28 o
  -1   2  16       1133.73       1079.21        15.24 o
   0   2  16         97.47         98.20         5.15 o
   1   2  16        266.39        263.19         9.97 o
   2   2  16       1067.81       1095.94        18.53 o
   3   2  16        627.10        636.07        15.03 o
  -4   3  16        569.33        513.13        13.75 o
  -3   3  16       1391.27       1310.39        34.11 o
  -2   3  16        501.00        463.25        12.89 o
  -1   3  16       2080.98       1936.52        30.45 o
   0   3  16       3012.76       2991.25        38.34 o
   1   3  16       2125.55       2055.58        32.37 o
   2   3  16         27.57         29.76         4.09 o
   3   3  16        144.29        152.85         6.15 o
  -4   4  16        433.59        377.39         9.73 o
  -3   4  16         46.86         55.00         4.83 o
  -2   4  16       1122.69       1060.93        19.23 o
  -1   4  16       1310.37       1202.03        17.12 o
   0   4  16        421.22        430.61        12.06 o
   1   4  16       1353.94       1359.96        26.04 o
   2   4  16        392.05        426.88        11.86 o
   3   4  16        336.75        313.16        10.12 o
  -4   5  16         27.57         37.22         3.48 o
  -3   5  16        585.53        531.75        16.22 o
  -2   5  16         82.45         89.23         6.46 o
  -1   5  16        212.30        190.73         7.07 o
   0   5  16        595.39        597.71        17.16 o
   1   5  16        515.39        503.68        12.91 o
   2   5  16        161.62        166.39         8.96 o
   3   5  16         41.05         43.43         4.03 o
  -4   6  16       1556.34       1558.59        31.99 o
  -3   6  16        389.66        373.09        13.44 o
  -2   6  16       2632.92       2498.02        28.14 o
  -1   6  16       4815.05       4350.34        50.96 o
   0   6  16         52.21         67.55         5.35 o
   1   6  16       2396.83       2231.00        54.23 o
   2   6  16        855.84        812.53        18.98 o
   3   6  16          0.18          1.42         3.41 o
  -4   7  16        193.77        206.47         8.56 o
  -3   7  16        578.70        583.79        16.36 o
  -2   7  16         34.71         36.51         3.55 o
  -1   7  16        610.18        602.92        14.10 o
   0   7  16       1469.05       1613.35        27.48 o
   1   7  16        131.88        130.42         6.82 o
   2   7  16         39.44         48.99         4.41 o
   3   7  16        200.84        196.81        11.14 o
  -4   8  16        225.91        215.91         8.39 o
  -3   8  16        438.99        394.78        19.51 o
  -2   8  16       1628.99       1516.31        23.49 o
  -1   8  16       1623.91       1539.11        26.66 o
   0   8  16        120.45        128.24         8.74 o
   1   8  16        786.04        787.03        40.00 o
   2   8  16       1107.67       1083.94        17.00 o
   3   8  16         25.74         23.95         4.62 o
  -4   9  16        662.43        656.49        13.58 o
  -3   9  16       1615.13       1552.63        25.37 o
  -2   9  16         14.82         20.38         3.23 o
  -1   9  16       1353.93       1338.54        32.16 o
   0   9  16       1953.32       2014.25        31.28 o
   1   9  16        150.44        154.12         8.67 o
   2   9  16         50.07         73.15         4.76 o
   3   9  16        221.46        229.12        10.51 o
  -4  10  16          0.58          2.09         2.74 o
  -3  10  16         18.52         11.81         3.36 o
  -2  10  16          0.31          3.67         2.48 o
  -1  10  16        247.38        278.10        10.00 o
   0  10  16        106.12        105.48         7.76 o
   1  10  16          0.10          0.69         2.86 o
   2  10  16        123.53        140.01         7.52 o
   3  10  16         54.31         56.98         5.45 o
  -4  11  16        256.71        238.40        10.17 o
  -3  11  16       1728.21       1734.75       101.85 o
  -2  11  16       1102.73        994.19        16.49 o
  -1  11  16       2057.83       1980.97        24.06 o
   0  11  16       2620.73       2679.53        48.41 o
   1  11  16        354.73        341.32        12.17 o
   2  11  16          2.98         13.20         5.69 o
  -3  12  16         37.95         35.52         3.81 o
  -2  12  16       1355.58       1234.43        28.28 o
  -1  12  16       1344.56       1425.29        19.78 o
   0  12  16        431.75        438.07        19.62 o
   1  12  16         52.33         59.69         5.71 o
   2  12  16       2528.91       2648.99        41.89 o
  -3  13  16         87.51         76.19         4.91 o
  -2  13  16         28.74         30.83         4.09 o
  -1  13  16         47.62         52.21         5.18 o
   0  13  16         22.12         28.87         6.39 o
   1  13  16          0.54          6.08         3.96 o
   2  13  16         34.46         39.54         6.11 o
  -3  14  16          6.47          7.31         2.42 o
  -2  14  16        337.68        338.56        12.34 o
  -1  14  16        859.80        898.84        17.68 o
   0  14  16        335.72        350.09        29.46 o
   1  14  16        540.18        572.01        23.77 o
   2  14  16        205.09        216.17        13.35 o
  -3  15  16        471.86        476.02        15.49 o
  -2  15  16        119.33        123.57         9.46 o
  -1  15  16        139.78        144.08        10.49 o
   0  15  16        832.18        937.32        27.03 o
   1  15  16        443.32        506.44        18.06 o
   2  15  16        607.44        600.91        16.48 o
  -2  16  16         71.90         80.63         7.19 o
  -1  16  16         67.58         74.74         7.46 o
   0  16  16         18.07         26.14         3.22 o
   1  16  16        231.90        281.89        12.73 o
  -2  17  16        614.14        608.19        17.19 o
  -1  17  16          3.87          5.86         1.90 o
   0  17  16        507.04        608.30        23.59 o
   1  17  16       1700.84       1911.89        30.36 o
  -2  18  16        979.78       1073.86        20.68 o
  -1  18  16        507.62        543.73        27.43 o
   0  18  16        253.56        265.83         7.21 o
   1  18  16        266.81        296.77        10.85 o
  -1  19  16        648.42        712.21        16.19 o
  -4   1  17         12.65         18.88         7.25 o
  -3   1  17        723.03        703.19        14.67 o
  -2   1  17       1395.78       1205.20        19.69 o
  -1   1  17       1184.86       1045.28        14.40 o
   0   1  17          1.72          9.81         2.49 o
   1   1  17        475.51        479.44        15.62 o
   2   1  17        154.90        153.16        10.38 o
   3   1  17          0.46          4.14         2.45 o
  -4   2  17       1845.88       1803.61        37.31 o
  -3   2  17        780.79        762.52        24.10 o
  -2   2  17        250.06        276.01        10.98 o
  -1   2  17        389.88        396.08        10.15 o
   0   2  17       1671.06       1578.74        40.20 o
   1   2  17         48.93         46.21         6.05 o
   2   2  17        600.05        578.52        16.45 o
   3   2  17        145.22        149.31         5.27 o
  -4   3  17        233.18        206.92         6.57 o
  -3   3  17        310.08        295.19         9.66 o
  -2   3  17         44.49         36.15         5.11 o
  -1   3  17       1052.87       1004.62        23.52 o
   0   3  17          2.52          6.43         2.30 o
   1   3  17         98.29        106.83         7.82 o
   2   3  17        732.31        725.69        18.12 o
   3   3  17          3.28          9.70         1.90 o
  -4   4  17       1013.25       1052.04        21.36 o
  -3   4  17        458.35        453.12        11.84 o
  -2   4  17         20.01         14.16         4.23 o
  -1   4  17       2465.31       2374.31        23.96 o
   0   4  17        976.88        921.19        20.70 o
   1   4  17         20.23         21.44         5.80 o
   2   4  17         10.45         17.30         3.60 o
   3   4  17         84.24         72.65         3.66 o
  -4   5  17        734.46        774.30        12.89 o
  -3   5  17        839.45        767.18        14.96 o
  -2   5  17       3043.63       3030.01        71.62 o
  -1   5  17       2070.85       1957.77        27.05 o
   0   5  17        270.53        250.52         9.24 o
   1   5  17        249.81        278.08        18.99 o
   2   5  17        464.56        512.73        14.08 o
   3   5  17         11.56         11.14         2.51 o
  -4   6  17        751.67        693.97        16.88 o
  -3   6  17         95.68         85.50         5.37 o
  -2   6  17         97.87         95.58         6.82 o
  -1   6  17          0.78         13.87         5.41 o
   0   6  17         12.20         11.06         3.31 o
   1   6  17         81.74         83.24         6.71 o
   2   6  17        175.03        179.59         7.02 o
   3   6  17         22.74         23.90         2.99 o
  -4   7  17       1224.71       1254.02        24.86 o
  -3   7  17        136.36        143.56         6.64 o
  -2   7  17       4450.61       4098.96        43.76 o
  -1   7  17       3369.46       3199.55        63.13 o
   0   7  17        278.91        317.95        15.91 o
   1   7  17       3446.19       3361.80        38.33 o
   2   7  17       1195.03       1162.40        16.79 o
   3   7  17         46.42         55.22         3.81 o
  -4   8  17       1036.07       1058.80        22.04 o
  -3   8  17       1263.83       1257.79        21.24 o
  -2   8  17          7.15          7.26         2.85 o
  -1   8  17        567.83        576.95        13.41 o
   0   8  17       1475.07       1497.49        46.27 o
   1   8  17          0.52          9.81         3.71 o
   2   8  17         64.17         69.20         4.37 o
  -3   9  17          9.71         10.32         4.84 o
  -2   9  17        429.54        397.85        10.63 o
  -1   9  17         48.54         45.63         4.41 o
   0   9  17        132.23        135.08         8.61 o
   1   9  17         63.07         64.37        10.44 o
   2   9  17        259.40        246.47         7.22 o
  -3  10  17       2092.46       2069.98        37.11 o
  -2  10  17        806.65        790.69        17.63 o
  -1  10  17        541.27        538.57        12.59 o
   0  10  17       1802.44       1884.83        40.42 o
   1  10  17        574.90        547.13        14.63 o
   2  10  17          4.51          6.61         2.52 o
  -3  11  17        416.37        391.92        15.65 o
  -2  11  17        229.59        225.15         7.65 o
  -1  11  17          5.41          5.23         4.34 o
   0  11  17         94.64         89.61         9.42 o
   1  11  17         15.00         18.60         3.60 o
   2  11  17        477.37        507.80        17.27 o
  -3  12  17        291.71        278.96        12.37 o
  -2  12  17        288.06        262.94         9.95 o
  -1  12  17        956.16        943.76        15.50 o
   0  12  17        725.42        687.23        23.36 o
   1  12  17        206.74        222.33         8.93 o
   2  12  17         12.02         20.38         4.48 o
  -3  13  17        470.40        469.48        14.91 o
  -2  13  17       1910.70       1841.44        78.34 o
  -1  13  17        652.49        691.39        15.66 o
   0  13  17        149.34        145.12        10.64 o
   1  13  17        314.87        322.59        10.13 o
   2  13  17        101.54        100.38         4.88 o
  -2  14  17        132.40        121.91         6.23 o
  -1  14  17        350.28        387.18        16.41 o
   0  14  17         13.99         16.89         4.47 o
   1  14  17         90.85         83.65         5.00 o
  -2  15  17          8.90         10.96         3.42 o
  -1  15  17          3.22          4.03         3.68 o
   0  15  17         16.30         13.61         4.21 o
   1  15  17         12.73         17.24         3.98 o
  -2  16  17        101.40         95.57         7.00 o
  -1  16  17        302.35        335.80        13.57 o
   0  16  17        427.55        418.76        14.71 o
   1  16  17        228.93        265.17        11.00 o
  -2  17  17       1075.08       1177.74        20.92 o
  -1  17  17         86.01        101.72         7.12 o
   0  17  17        270.31        249.75        10.16 o
  -1  18  17          3.10          2.89         2.10 o
   0  18  17          4.21          3.52         2.14 o
  -4   0  18         27.56         24.83         4.75 o
  -3   0  18       4054.29       3970.94        59.43 o
  -2   0  18       5271.19       5143.72        49.02 o
  -1   0  18        130.28        141.52        11.77 o
   0   0  18       3381.90       3249.15        70.58 o
   1   0  18       2207.11       2201.06        44.82 o
   2   0  18         64.46         61.27         8.20 o
   3   0  18       1276.91       1190.35        22.07 o
  -4   1  18        508.59        498.86        12.07 o
  -3   1  18         94.62        111.42         7.37 o
  -2   1  18       1466.86       1415.33        20.32 o
  -1   1  18        290.42        282.08         8.40 o
   0   1  18        195.50        203.63         8.67 o
   1   1  18          5.39          9.87         4.64 o
   2   1  18        357.71        368.10        12.29 o
   3   1  18         10.47         21.47         3.87 o
  -4   2  18         97.06         90.57         5.34 o
  -3   2  18       1300.20       1310.02        27.74 o
  -2   2  18        367.26        375.50        12.03 o
  -1   2  18          0.23          3.72         2.32 o
   0   2  18       1324.82       1356.61        20.39 o
   1   2  18        307.81        316.25        12.69 o
   2   2  18         11.94         11.63         3.82 o
   3   2  18         46.19         52.30         5.35 o
  -4   3  18        935.58        952.46        15.75 o
  -3   3  18        600.10        594.95        15.73 o
  -2   3  18        159.07        151.02         7.36 o
  -1   3  18        716.76        767.76        13.52 o
   0   3  18        292.55        297.07        10.43 o
   1   3  18        511.43        510.32        15.68 o
   2   3  18        194.92        215.97        12.91 o
  -4   4  18        315.21        311.83        13.22 o
  -3   4  18          8.78          7.54         3.42 o
  -2   4  18         26.74         24.72         4.49 o
  -1   4  18        731.17        681.51        12.70 o
   0   4  18         78.36        100.57         9.64 o
   1   4  18        412.79        393.04        20.10 o
   2   4  18        762.73        752.76        16.52 o
  -4   5  18        522.29        515.30        16.23 o
  -3   5  18        648.26        646.10        15.62 o
  -2   5  18        501.02        457.80        12.41 o
  -1   5  18       1067.51       1099.25        23.62 o
   0   5  18        463.82        478.31        15.22 o
   1   5  18          6.75         11.63         4.19 o
   2   5  18        146.99        160.42         7.79 o
  -3   6  18        260.92        263.68         9.98 o
  -2   6  18       1771.22       1747.32        25.73 o
  -1   6  18        463.06        431.14        14.20 o
   0   6  18        981.40       1120.30        36.63 o
   1   6  18       2076.22       2094.28        88.18 o
   2   6  18        163.24        183.64         6.26 o
  -3   7  18          6.13          6.55         2.67 o
  -2   7  18         17.14         12.88         2.38 o
  -1   7  18        168.32        212.12        12.65 o
   0   7  18          7.75          8.50         2.91 o
   1   7  18         51.73         55.11         5.23 o
   2   7  18         51.12         58.38         3.65 o
  -3   8  18         37.43         42.51         4.10 o
  -2   8  18        158.75        152.77         6.41 o
  -1   8  18        162.91        170.17         7.52 o
   0   8  18        190.03        228.43        15.66 o
   1   8  18          2.99          8.45         2.97 o
   2   8  18        196.78        187.17         5.86 o
  -3   9  18        101.83         96.74         8.25 o
  -2   9  18        390.91        384.44        10.01 o
  -1   9  18        933.27        929.37        16.02 o
   0   9  18       1263.11       1261.02        32.71 o
   1   9  18         15.97         24.36         3.89 o
   2   9  18        323.00        305.10         8.62 o
  -3  10  18        826.82        831.15        21.61 o
  -2  10  18        108.05        117.17         5.55 o
  -1  10  18         53.36         54.75         4.36 o
   0  10  18        430.22        456.78        19.43 o
   1  10  18         99.60         96.61         6.02 o
   2  10  18          7.22          9.36         3.06 o
  -3  11  18         82.83         88.63         7.23 o
  -2  11  18        202.73        188.06         6.92 o
  -1  11  18        873.20        819.54        14.20 o
   0  11  18        590.06        582.94        21.10 o
   1  11  18         10.09          8.34         2.69 o
   2  11  18        169.51        155.67         8.26 o
  -3  12  18       1637.47       1584.03        25.73 o
  -2  12  18        869.40        871.74        35.94 o
  -1  12  18         42.50         49.73         7.24 o
   0  12  18       1455.16       1476.91        32.08 o
   1  12  18        357.76        339.27         9.84 o
  -2  13  18        263.67        297.39         9.02 o
  -1  13  18        485.07        553.01        18.97 o
   0  13  18        114.99        114.91         9.00 o
   1  13  18        394.01        402.23        13.16 o
  -2  14  18       1015.24       1078.68        61.04 o
  -1  14  18         10.30         14.41         4.50 o
   0  14  18        204.44        217.86        16.43 o
   1  14  18        690.74        731.86        18.39 o
  -2  15  18        768.65        856.63        18.84 o
  -1  15  18       2348.27       2489.96        35.25 o
   0  15  18        205.39        209.71        12.90 o
   1  15  18        251.39        298.64        10.76 o
  -1  16  18          0.29          3.71         2.84 o
   0  16  18         39.71         45.40         4.25 o
  -3   1  19       1923.84       1893.12        20.66 o
  -2   1  19       1065.81       1053.19        17.59 o
  -1   1  19        173.96        166.83         7.26 o
   0   1  19       2607.13       2443.19        31.13 o
   1   1  19       1275.88       1213.92        28.24 o
   2   1  19          6.75         13.22         4.83 o
  -3   2  19          0.39          4.39         2.50 o
  -2   2  19        587.24        551.73        15.63 o
  -1   2  19        170.60        165.57         7.22 o
   0   2  19       1489.97       1399.59        18.47 o
   1   2  19         56.62         70.76         6.36 o
   2   2  19        455.85        457.62        12.11 o
  -3   3  19         42.70         42.98         3.59 o
  -2   3  19        732.05        694.65        14.20 o
  -1   3  19        228.77        237.09         8.46 o
   0   3  19        485.08        477.09        11.95 o
   1   3  19        708.26        669.07        16.82 o
   2   3  19          1.94          9.99         2.94 o
  -3   4  19        185.62        187.58         6.65 o
  -2   4  19        820.15        803.79        17.49 o
  -1   4  19       3331.64       3051.46        29.07 o
   0   4  19        111.74        111.98         6.21 o
   1   4  19        223.46        258.28        10.61 o
   2   4  19        470.69        484.21        11.83 o
  -3   5  19       1049.69       1018.64        21.64 o
  -2   5  19         18.18         17.68         3.02 o
  -1   5  19        804.79        772.17        14.43 o
   0   5  19       2337.97       2362.27        36.41 o
   1   5  19        390.96        403.43        20.83 o
   2   5  19         15.53         24.83         3.27 o
  -3   6  19         60.67         57.90         3.80 o
  -2   6  19          0.01          3.06         1.83 o
  -1   6  19         60.26         50.07         5.58 o
   0   6  19          2.55          7.42         2.91 o
   1   6  19        396.60        392.05        17.31 o
   2   6  19        154.46        135.72         5.92 o
  -3   7  19       1871.03       1761.43        20.29 o
  -2   7  19         52.14         57.17         3.56 o
  -1   7  19        214.65        218.14         9.77 o
   0   7  19        294.54        285.57        15.93 o
   1   7  19         20.83         22.75         5.71 o
   2   7  19          0.01          1.33         1.66 o
  -3   8  19        113.06         93.01         4.02 o
  -2   8  19        839.50        901.84        23.68 o
  -1   8  19          6.01         15.77         3.68 o
   0   8  19        122.29        117.90        10.52 o
   1   8  19        153.12        161.16        10.75 o
  -3   9  19          2.33          5.08         3.27 o
  -2   9  19          3.00          4.19         2.25 o
  -1   9  19         84.28         81.33         6.16 o
   0   9  19         65.02         72.94         8.42 o
   1   9  19         34.55         30.17         3.47 o
  -3  10  19          1.35          0.70         2.30 o
  -2  10  19       1782.59       1890.87        23.50 o
  -1  10  19        995.48        955.51        35.74 o
   0  10  19         92.71         94.26         8.77 o
   1  10  19        185.73        186.01         7.16 o
  -2  11  19       1575.88       1649.59        20.86 o
  -1  11  19         45.56         66.88         7.38 o
   0  11  19        544.31        586.29        15.75 o
   1  11  19        900.68        905.52        14.59 o
  -2  12  19        333.61        377.55        12.68 o
  -1  12  19         34.12         30.26         5.32 o
   0  12  19         49.07         59.79         4.42 o
   1  12  19         11.03         12.98         2.22 o
  -2  13  19       1094.27       1201.37        22.47 o
  -1  13  19         30.27         20.72         4.45 o
   0  13  19       1985.16       2100.28       115.50 o
  -1  14  19       1326.47       1448.23        26.11 o
   0  14  19         72.47         80.21         4.31 o
  -1  15  19         55.62         65.13         5.39 o
  -3   0  20        304.93        319.30        14.26 o
  -2   0  20        133.06        131.76        11.31 o
  -1   0  20       1484.77       1428.15        40.10 o
   0   0  20        262.94        290.18        10.54 o
   1   0  20        390.07        353.33        16.17 o
   2   0  20        162.35        141.79         8.55 o
  -3   1  20        173.62        180.50         7.74 o
  -2   1  20        952.86        941.68        19.03 o
  -1   1  20         50.64         44.72         3.87 o
   0   1  20        134.44        126.12         5.05 o
   1   1  20        198.98        196.44         8.64 o
   2   1  20        144.46        152.80         6.24 o
  -3   2  20         24.83         28.84         3.59 o
  -2   2  20        104.66         87.90         6.46 o
  -1   2  20        474.69        456.00        10.80 o
   0   2  20        601.56        620.09        10.66 o
   1   2  20        148.13        143.49         7.50 o
   2   2  20          8.33          7.93         2.20 o
  -3   3  20        316.77        317.00         9.61 o
  -2   3  20       1730.36       1676.88        24.55 o
  -1   3  20        506.72        464.79        10.82 o
   0   3  20        263.17        236.34         7.99 o
   1   3  20        599.69        616.47        23.32 o
   2   3  20        380.11        372.31         9.10 o
  -3   4  20        565.16        551.12         9.90 o
  -2   4  20         71.79         74.56         4.71 o
  -1   4  20        279.64        297.34         8.58 o
   0   4  20        345.92        346.96        10.01 o
   1   4  20         70.30         69.17         7.83 o
   2   4  20        416.12        405.21        12.99 o
  -3   5  20         13.13         19.27         2.22 o
  -2   5  20        272.01        273.16         7.88 o
  -1   5  20        247.14        230.17         9.63 o
   0   5  20          6.44         15.06         6.35 o
   1   5  20         49.57         59.65         7.25 o
  -3   6  20       2299.76       2313.06        18.30 o
  -2   6  20         15.33         17.43         2.61 o
  -1   6  20       1555.85       1586.10        23.95 o
   0   6  20       1375.38       1406.35        31.77 o
   1   6  20          0.65          5.12         4.09 o
  -3   7  20         29.55         27.17         4.14 o
  -2   7  20        327.91        343.84         8.25 o
  -1   7  20         57.35         58.25         5.39 o
   0   7  20         35.14         32.00         6.20 o
   1   7  20        267.79        276.87         8.50 o
  -2   8  20          9.29          7.74         2.09 o
  -1   8  20       2133.05       2106.98        26.19 o
   0   8  20       1813.66       1804.59        34.25 o
   1   8  20        134.95        124.71         8.38 o
  -2   9  20       1265.72       1239.58        60.17 o
  -1   9  20        637.61        648.53        19.88 o
   0   9  20         40.86         53.05         6.94 o
   1   9  20        668.08        675.70        17.50 o
  -2  10  20         12.36         13.44         3.23 o
  -1  10  20        256.64        250.93        12.20 o
   0  10  20         14.71         16.68         4.80 o
   1  10  20         20.31         24.36         3.63 o
  -1  11  20        829.01        779.53        20.15 o
   0  11  20        306.27        319.68        12.93 o
  -1  12  20          2.58          8.78         3.27 o
   0  12  20        840.71        832.74        19.20 o
  -1  13  20        122.13        146.13         7.94 o
  -3   1  21         58.88         60.93         3.91 o
  -2   1  21        919.74        928.32        16.87 o
  -1   1  21        742.81        720.07        12.21 o
   0   1  21          7.40          4.34         4.35 o
   1   1  21          0.29          4.58         2.55 o
  -3   2  21        987.56       1022.49        14.58 o
  -2   2  21        548.24        512.51        12.48 o
  -1   2  21          4.07          9.99         2.33 o
   0   2  21          4.46         10.52         4.96 o
   1   2  21        354.30        343.50         9.84 o
  -2   3  21        167.09        171.82        12.09 o
  -1   3  21        224.74        224.41         6.85 o
   0   3  21          3.23          9.48         2.73 o
   1   3  21        108.97         97.72         7.68 o
  -2   4  21       1149.86       1101.51        35.55 o
  -1   4  21        148.14        146.70         7.12 o
   0   4  21        611.41        619.14        13.42 o
   1   4  21        667.39        603.48        17.78 o
  -2   5  21         19.82         22.57         2.88 o
  -1   5  21       1163.87       1205.70        19.11 o
   0   5  21       1773.25       1730.17        32.28 o
   1   5  21         91.12         99.21         5.02 o
  -2   6  21          1.68          4.80         3.23 o
  -1   6  21        157.08        161.26         7.23 o
   0   6  21         11.35         13.47         4.70 o
   1   6  21        141.75        151.70         8.60 o
  -2   7  21          0.85          3.51         2.97 o
  -1   7  21       1542.78       1571.15        49.77 o
   0   7  21        862.28        856.69        21.73 o
   1   7  21        120.24        115.97         7.11 o
  -2   8  21        955.99        957.96        20.30 o
  -1   8  21        165.48        170.86         9.69 o
   0   8  21         52.74         51.47         5.85 o
  -1   9  21         59.68         58.51         5.92 o
   0   9  21        408.42        377.76        13.44 o
  -1  10  21        470.48        437.81        13.91 o
   0  10  21        525.12        508.08        14.47 o
  -2   0  22       1529.81       1506.80        26.08 o
  -1   0  22       3873.22       3666.66        42.20 o
   0   0  22        782.40        748.99        19.03 o
  -2   1  22        110.01        112.85         5.40 o
  -1   1  22         29.46         46.53        12.44 o
   0   1  22        231.46        236.21         7.56 o
  -2   2  22        969.69        908.86        28.65 o
  -1   2  22       1095.49       1036.63        29.40 o
   0   2  22         17.13         18.97         2.65 o
  -2   3  22       1216.37       1194.80        23.32 o
  -1   3  22        173.58        173.60         8.42 o
   0   3  22        106.77        104.88         7.48 o
  -2   4  22          6.66          4.87         2.73 o
  -1   4  22         21.84         24.70         2.89 o
   0   4  22         19.24         20.60         4.03 o
  -2   5  22        478.14        502.60        14.25 o
  -1   5  22          0.37          0.73         2.29 o
   0   5  22        440.27        395.20        13.40 o
  -1   6  22        329.11        302.30        11.07 o
   0   6  22        188.25        150.40         8.13 o
   0   7  22         97.35         82.69         5.85 o
                                                
